# Supplementary material for: Transcriptional super-enhancers control cancer stemness and metastasis genes in squamous cell carcinoma
Source: Nat Commun. 2021 Jun 25;12:3974. doi: 10.1038/s41467-021-24137-1 (PMC8233332; doi:10.1038/s41467-021-24137-1)
Supplement: Supplementary file 4 — Supplementary Data 1 [file 41467_2021_24137_MOESM4_ESM.xlsx]

## Sheet: SCC1
Gene_symbol	NAME	Foldchange	PValue	FDR	control	JQ1
SERF1A	small EDRK-rich factor 1A (telomeric)	-1356.62	5.41172e-34	3.22718e-32	8.98365	0
C8orf44-SGK3	C8orf44-SGK3 readthrough	-845.482	1.60816e-24	5.7792e-23	5.59637	0
DYX1C1-CCPG1	DYX1C1-CCPG1 readthrough (NMD candidate)	-778.812	4.14784e-23	1.35834e-21	5.15455	0
ARL2-SNX15	ARL2-SNX15 readthrough (NMD candidate)	-601.027	4.34674e-19	1.03775e-17	3.97637	0
NMU	neuromedin U	-571.396	2.23151e-18	5.04528e-17	3.78001	0
CP	ceruloplasmin (ferroxidase)	-326.94	5.60779e-12	7.14366e-11	2.16	0
KRT6A	keratin 6A, type II	-326.94	5.60779e-12	7.14366e-11	2.16	0
FLI1	Fli-1 proto-oncogene, ETS transcription factor	-289.902	6.56068e-11	7.34366e-10	1.91455	0
PHEX	phosphate regulating endopeptidase homolog, X-linked	-260.271	4.94049e-10	4.97914e-09	1.71818	0
TFR2	transferrin receptor 2	-260.271	4.94049e-10	4.97914e-09	1.71818	0
PPAN-P2RY11	PPAN-P2RY11 readthrough	-252.863	8.24587e-10	8.09381e-09	1.66909	0
CSNK2A3	casein kinase 2, alpha 3 polypeptide	-238.048	2.31868e-09	2.13512e-08	1.57091	0
JMJD7-PLA2G4B	JMJD7-PLA2G4B readthrough	-238.048	2.31868e-09	2.13512e-08	1.57091	0
ADAM21	ADAM metallopeptidase domain 21	-230.64	3.90684e-09	3.47343e-08	1.52182	0
ELOVL2	ELOVL fatty acid elongase 2	-223.232	6.60444e-09	5.64394e-08	1.47273	0
SMN2	survival of motor neuron 2, centromeric	-223.232	6.60444e-09	5.64394e-08	1.47273	0
CNTNAP3P2	contactin associated protein-like 3 pseudogene 2	-201.009	3.2561e-08	2.50508e-07	1.32546	0
CCDC180	coiled-coil domain containing 180	-193.601	5.58084e-08	4.10846e-07	1.27637	0
DRP2	dystrophin related protein 2	-193.601	5.58084e-08	4.10846e-07	1.27637	0
FGF19	fibroblast growth factor 19	-193.601	5.58084e-08	4.10846e-07	1.27637	0
HSPE1-MOB4	HSPE1-MOB4 readthrough	-193.601	5.58084e-08	4.10846e-07	1.27637	0
LRFN1	leucine rich repeat and fibronectin type III domain containing 1	-193.601	5.58084e-08	4.10846e-07	1.27637	0
UGT2B7	UDP glucuronosyltransferase 2 family, polypeptide B7	-171.378	2.87311e-07	1.84984e-06	1.12909	0
SERPINB7	serpin peptidase inhibitor, clade B (ovalbumin), member 7	-170.489	1.69986e-36	1.12142e-34	10.9473	0.0620998
DGKG	diacylglycerol kinase, gamma 90kDa	-163.97	4.99946e-07	3.06982e-06	1.08	0
NCF1	neutrophil cytosolic factor 1	-163.97	4.99946e-07	3.06982e-06	1.08	0
SENP3-EIF4A1	SENP3-EIF4A1 readthrough (NMD candidate)	-163.97	4.99946e-07	3.06982e-06	1.08	0
DACT2	dishevelled-binding antagonist of beta-catenin 2	-156.562	8.73474e-07	5.13702e-06	1.03091	0
LOC388692	uncharacterized LOC388692	-156.562	8.73474e-07	5.13702e-06	1.03091	0
SEMA6B	sema domain, transmembrane domain (TM), and cytoplasmic domain, (semaphorin) 6B	-135.342	3.73825e-31	1.89072e-29	8.68911	0.0620998
IL7R	interleukin 7 receptor	-108.932	1.98826e-98	1.35759e-94	119.978	1.1799
SERPINB2	serpin peptidase inhibitor, clade B (ovalbumin), member 2	-77.2735	1.63663e-20	4.39957e-19	4.95819	0.0620998
RAD51	RAD51 recombinase	-65.0325	2.59974e-69	7.2453e-67	49.1401	0.807298
SPC24	SPC24, NDC80 kinetochore complex component	-59.6529	7.35083e-39	5.45559e-37	14.1382	0.248399
RAD54L	RAD54-like (S. cerevisiae)	-53.9995	1.35532e-56	1.94823e-54	31.4673	0.620998
NUF2	NUF2, NDC80 kinetochore complex component	-52.3693	5.1511e-65	1.17239e-62	45.6055	0.931498
RAD51AP1	RAD51 associated protein 1	-47.8977	2.26956e-69	6.45691e-67	58.271	1.3041
PBK	PDZ binding kinase	-47.5999	9.238e-66	2.21323e-63	49.6801	1.1178
NDC80	NDC80 kinetochore complex component	-45.0764	1.91177e-76	9.00244e-74	86.0074	2.04929
PLK1	polo-like kinase 1	-44.9199	1.04105e-89	3.55416e-86	189.246	4.53329
BUB1B	BUB1 mitotic checkpoint serine/threonine kinase B	-43.7312	5.34364e-86	9.1216e-83	153.998	3.78809
KIF14	kinesin family member 14	-43.3888	1.83254e-83	1.66835e-80	132.791	3.29129
MMP3	matrix metallopeptidase 3	-42.8124	1.67204e-74	6.52381e-72	81.6874	2.04929
CKAP2L	cytoskeleton associated protein 2-like	-42.5826	1.83706e-76	8.95958e-74	91.0638	2.29769
CDC45	cell division cycle 45	-40.7232	4.62021e-77	2.42668e-74	98.8202	2.60819
MTFR2	mitochondrial fission regulator 2	-40.6424	7.51289e-43	6.37242e-41	18.9982	0.496799
CCNA2	cyclin A2	-38.484	5.6904e-84	6.47568e-81	166.566	4.65749
LOXL1-AS1	LOXL1 antisense RNA 1	-38.3063	1.75891e-11	2.11069e-10	2.45455	0.0620998
POLQ	polymerase (DNA directed), theta	-38.0126	3.86631e-61	7.43639e-59	46.2437	1.3041
CDCA8	cell division cycle associated 8	-37.1921	3.36663e-77	1.83899e-74	111.682	3.22919
UBE2C	ubiquitin-conjugating enzyme E2C	-36.9424	2.62283e-76	1.19391e-73	106.675	3.10499
PADI3	peptidyl arginine deiminase, type III	-36.7756	2.13984e-37	1.47584e-35	15.0709	0.434699
EME1	essential meiotic structure-specific endonuclease 1	-36.3317	7.67678e-31	3.79834e-29	10.7018	0.310499
CENPW	centromere protein W	-35.4979	1.93325e-50	2.11204e-48	28.8655	0.869398
HMMR	hyaluronan-mediated motility receptor (RHAMM)	-35.3497	1.25479e-58	2.01593e-56	43.0037	1.3041
SORBS3	sorbin and SH3 domain containing 3	-35.0901	3.03657e-55	4.18863e-53	36.6219	1.1178
CENPA	centromere protein A	-34.9088	7.35312e-61	1.35695e-58	48.5019	1.4904
APOBEC3B	apolipoprotein B mRNA editing enzyme, catalytic polypeptide-like 3B	-34.7706	7.42332e-22	2.19898e-20	6.23456	0.1863
PKMYT1	protein kinase, membrane associated tyrosine/threonine 1	-34.7484	2.99053e-72	1.02097e-69	90.3274	2.79449
MCM5	minichromosome maintenance complex component 5	-34.1832	2.49684e-85	3.09971e-82	246.437	7.76248
CCNB2	cyclin B2	-33.7758	9.66288e-78	5.99801e-75	134.509	4.28489
TNC	tenascin C	-33.4972	1.06106e-61	2.09997e-59	52.331	1.6767
FOXM1	forkhead box M1	-33.433	2.07453e-85	2.83298e-82	266.073	8.56978
TROAP	trophinin associated protein	-33.3322	2.46327e-67	6.46892e-65	71.2801	2.29769
BIRC5	baculoviral IAP repeat containing 5	-33.1594	5.49385e-74	2.084e-71	107.215	3.47759
ASPM	abnormal spindle microtubule assembly	-32.939	2.47321e-82	2.11088e-79	205.2	6.70678
MYBL2	v-myb avian myeloblastosis viral oncogene homolog-like 2	-32.9032	5.85934e-81	4.70677e-78	182.226	5.96158
PRC1	protein regulator of cytokinesis 1	-32.4859	1.79792e-83	1.66835e-80	237.944	7.88668
MKI67	marker of proliferation Ki-67	-31.9287	1.54877e-91	7.05e-88	969.793	32.7266
IQGAP3	IQ motif containing GTPase activating protein 3	-31.909	4.00707e-70	1.24365e-67	88.462	2.98079
FAM72C	family with sequence similarity 72, member C	-31.5176	7.45222e-59	1.22611e-56	47.4219	1.6146
GINS2	GINS complex subunit 2 (Psf2 homolog)	-31.2954	1.66949e-65	3.93079e-63	68.7274	2.35979
E2F8	E2F transcription factor 8	-30.8621	6.12277e-55	8.27847e-53	39.3219	1.3662
UHRF1	ubiquitin-like with PHD and ring finger domains 1	-30.163	1.78398e-80	1.35345e-77	219.191	7.82458
RUNX2	runt-related transcription factor 2	-30.0475	3.07856e-23	1.02041e-21	7.11819	0.248399
OAS3	2'-5'-oligoadenylate synthetase 3, 100kDa	-29.9216	1.22692e-76	6.20547e-74	157.091	5.65109
ANK2	ankyrin 2, neuronal	-29.9016	2.99049e-09	2.71439e-08	1.91455	0.0620998
TOP2A	topoisomerase (DNA) II alpha	-29.7287	1.19754e-87	2.33623e-84	687.127	24.902
DIAPH3	diaphanous-related formin 3	-29.49	1.57598e-67	4.21992e-65	83.4547	3.04289
DLGAP5	discs, large (Drosophila) homolog-associated protein 5	-29.3795	3.45122e-76	1.52032e-73	157.631	5.77528
HMX2	H6 family homeobox 2	-29.1375	4.83499e-09	4.23248e-08	1.86546	0.0620998
PHF19	PHD finger protein 19	-28.9522	1.37759e-77	7.83848e-75	185.368	6.89308
KIF2C	kinesin family member 2C	-28.7724	1.35905e-74	5.45859e-72	144.426	5.40269
CDT1	chromatin licensing and DNA replication factor 1	-28.6362	4.55926e-67	1.17474e-64	84.3383	3.16709
DEPDC1	DEP domain containing 1	-28.4424	6.25231e-70	1.85612e-67	103.435	3.91229
KIF23	kinesin family member 23	-27.7035	4.426e-75	1.83156e-72	164.602	6.39628
TPX2	TPX2, microtubule-associated	-27.4149	1.04215e-83	1.09474e-80	540.443	21.2381
CEP55	centrosomal protein 55kDa	-27.3133	1.36807e-77	7.83848e-75	220.517	8.69398
DTL	denticleless E3 ubiquitin protein ligase homolog (Drosophila)	-27.131	1.78725e-64	3.93656e-62	76.7783	3.04289
KIF4A	kinesin family member 4A	-27.0903	2.71069e-72	9.49159e-70	135.982	5.40269
CIT	citron rho-interacting serine/threonine kinase	-26.6738	4.88381e-70	1.48207e-67	116.984	4.71959
ESPL1	extra spindle pole bodies like 1, separase	-26.644	2.1867e-61	4.26595e-59	64.6528	2.60819
MCM10	minichromosome maintenance 10 replication initiation factor	-26.4492	1.29876e-57	1.97065e-55	51.9874	2.11139
PYCR1	pyrroline-5-carboxylate reductase 1	-26.3948	2.20637e-51	2.53195e-49	36.671	1.4904
MND1	meiotic nuclear divisions 1	-26.35	1.13254e-26	4.64441e-25	9.2782	0.372599
AURKB	aurora kinase B	-26.1982	2.69656e-68	7.36486e-66	105.84	4.34699
SHCBP1	SHC SH2-domain binding protein 1	-26.0118	4.91466e-67	1.22026e-64	97.5929	4.03649
CENPF	centromere protein F, 350/400kDa	-25.8138	1.0137e-79	7.28584e-77	375.006	15.6492
CLCA2	chloride channel accessory 2	-25.4311	9.25064e-13	1.28773e-11	3.09273	0.1242
LTB	lymphotoxin beta (TNF superfamily, member 3)	-25.4311	9.25064e-13	1.28773e-11	3.09273	0.1242
PIF1	PIF1 5'-to-3' DNA helicase	-25.4006	2.67179e-28	1.20814e-26	10.4073	0.434699
MAD2L1	MAD2 mitotic arrest deficient-like 1 (yeast)	-25.3444	5.20412e-62	1.04511e-59	71.7219	3.04289
TM4SF1	transmembrane 4 L six family member 1	-25.3172	5.53315e-08	4.08436e-07	1.62	0.0620998
KIF20A	kinesin family member 20A	-24.7268	7.0458e-72	2.29089e-69	164.013	7.14148
C11orf82	NA	-24.6955	6.52869e-42	5.33867e-40	22.9255	0.993597
SPAG5	sperm associated antigen 5	-24.5968	1.18709e-69	3.44912e-67	134.804	5.89948
IL36RN	interleukin 36 receptor antagonist	-24.4576	1.54692e-19	3.85487e-18	5.79274	0.248399
ARHGAP11A	Rho GTPase activating protein 11A	-23.9661	1.29122e-73	4.76563e-71	219.731	9.87387
NEIL3	nei-like DNA glycosylase 3	-23.8476	2.65207e-34	1.60963e-32	15.2673	0.683098
GPR19	G protein-coupled receptor 19	-23.8199	4.98011e-12	6.40381e-11	2.89637	0.1242
APLN	apelin	-23.6295	5.82172e-19	1.37071e-17	5.59637	0.248399
RAPGEF4	Rap guanine nucleotide exchange factor (GEF) 4	-23.0142	1.1675e-11	1.43893e-10	2.79819	0.1242
LIF	leukemia inhibitory factor	-22.8512	3.3412e-33	1.90114e-31	14.6291	0.683098
BUB1	BUB1 mitotic checkpoint serine/threonine kinase	-22.5475	4.74349e-67	1.19958e-64	131.367	6.27208
TICRR	TOPBP1-interacting checkpoint and replication regulator	-22.4979	1.84414e-53	2.31042e-51	48.1092	2.29769
ANLN	anillin actin binding protein	-22.4548	6.18687e-76	2.64025e-73	453.012	21.7349
FAM72B	family with sequence similarity 72, member B	-22.4195	1.55575e-35	1.00689e-33	16.9364	0.807298
ZGRF1	zinc finger, GRF-type containing 1	-22.3839	5.99198e-38	4.28411e-36	19.4891	0.931498
WDR76	WD repeat domain 76	-22.3337	6.69986e-57	9.94492e-55	60.6274	2.91869
SLC6A2	solute carrier family 6 (neurotransmitter transporter), member 2	-22.261	4.06037e-07	2.53304e-06	1.42364	0.0620998
TENM2	teneurin transmembrane protein 2	-22.261	4.06037e-07	2.53304e-06	1.42364	0.0620998
SFTA1P	surfactant associated 1, pseudogene	-22.1899	7.70112e-15	1.32786e-13	3.97637	0.1863
TTK	TTK protein kinase	-22.0811	2.34741e-62	4.857e-60	91.7511	4.47119
FST	follistatin	-21.8608	1.2547e-44	1.15772e-42	29.111	1.4283
CENPK	centromere protein K	-21.8176	3.57101e-42	2.95549e-40	25.2819	1.242
CENPI	centromere protein I	-21.7938	1.4811e-50	1.64439e-48	41.5801	2.04929
CDC20	cell division cycle 20	-21.7671	4.88163e-72	1.62594e-69	267.3	13.2273
C17orf53	chromosome 17 open reading frame 53	-21.6132	1.26206e-22	3.99877e-21	7.6091	0.372599
CDC25C	cell division cycle 25C	-21.5106	1.38978e-42	1.16435e-40	26.1655	1.3041
AKR1B15	aldo-keto reductase family 1, member B15	-21.4969	6.72364e-07	4.04274e-06	1.37455	0.0620998
NEK2	NIMA-related kinase 2	-21.4763	3.79573e-56	5.39943e-54	60.7746	3.04289
SKA3	spindle and kinetochore associated complex subunit 3	-21.1522	2.26502e-54	2.97415e-52	54.9819	2.79449
CDC25A	cell division cycle 25A	-20.601	1.60981e-43	1.42751e-41	28.62	1.4904
HJURP	Holliday junction recognition protein	-20.4389	2.17405e-59	3.66528e-57	83.7492	4.40909
TRIP13	thyroid hormone receptor interactor 13	-20.3643	1.51046e-60	2.67882e-58	92.8311	4.90589
FAM171A1	family with sequence similarity 171, member A1	-20.3095	8.88374e-29	4.08473e-27	11.8309	0.620998
TCF19	transcription factor 19	-20.2789	9.99319e-57	1.46739e-54	69.071	3.66389
ORC1	origin recognition complex, subunit 1	-20.231	1.36759e-48	1.41484e-46	39.7637	2.11139
CXCL8	chemokine (C-X-C motif) ligand 8	-20.22	2.31611e-21	6.65869e-20	7.11819	0.372599
AURKA	aurora kinase A	-20.2091	1.89228e-64	4.10174e-62	136.375	7.26568
FOXF2	forkhead box F2	-20.1946	2.43403e-10	2.5608e-09	2.45455	0.1242
CDCA3	cell division cycle associated 3	-20.1808	2.78701e-54	3.6247e-52	58.271	3.10499
MMP10	matrix metallopeptidase 10	-20.1574	4.67382e-52	5.64829e-50	50.0728	2.67029
HSF2BP	heat shock transcription factor 2 binding protein	-19.7918	3.78316e-10	3.86987e-09	2.40546	0.1242
FANCI	Fanconi anemia, complementation group I	-19.7796	1.08953e-64	2.43912e-62	149.433	8.13508
CDCA5	cell division cycle associated 5	-19.7425	3.06752e-57	4.6033e-55	75.2074	4.09859
ESCO2	establishment of sister chromatid cohesion N-acetyltransferase 2	-19.6673	3.63589e-45	3.44803e-43	32.9891	1.8009
GTSE1	G-2 and S-phase expressed 1	-19.5008	4.18408e-53	5.14755e-51	56.3074	3.10499
POLE2	polymerase (DNA directed), epsilon 2, accessory subunit	-19.3611	1.12949e-38	8.3375e-37	22.4346	1.242
PLK4	polo-like kinase 4	-19.3372	7.96626e-49	8.30437e-47	42.4637	2.35979
IRX4	iroquois homeobox 4	-19.2047	3.09815e-06	1.66306e-05	1.22727	0.0620998
RDM1	RAD52 motif containing 1	-19.2047	3.09815e-06	1.66306e-05	1.22727	0.0620998
FANCD2	Fanconi anemia, complementation group D2	-19.1732	5.86994e-61	1.09808e-58	110.602	6.20998
CDK1	cyclin-dependent kinase 1	-19.0926	4.02498e-65	9.31612e-63	178.348	10.0602
TACC3	transforming, acidic coiled-coil containing protein 3	-19.0629	4.90338e-66	1.19573e-63	203.335	11.4885
FAM64A	family with sequence similarity 64, member A	-18.8834	5.15513e-54	6.51838e-52	63.2292	3.60179
MMP13	matrix metallopeptidase 13	-18.8433	6.70746e-18	1.47737e-16	5.54728	0.310499
KIF15	kinesin family member 15	-18.7026	5.90454e-52	7.01152e-50	55.0801	3.16709
MELK	maternal embryonic leucine zipper kinase	-18.5309	4.04524e-58	6.27748e-56	91.9474	5.34059
IFITM1	interferon induced transmembrane protein 1	-18.3318	6.23242e-25	2.31907e-23	9.62183	0.558899
CDCA7	cell division cycle associated 7	-18.2758	2.55589e-59	4.25649e-57	106.478	6.27208
KIF18B	kinesin family member 18B	-18.1318	2.96538e-54	3.82031e-52	69.071	4.09859
BLM	Bloom syndrome, RecQ helicase-like	-17.9323	3.70095e-45	3.48553e-43	36.2782	2.17349
SLC19A1	solute carrier family 19 (folate transporter), member 1	-17.9312	5.23003e-32	2.81186e-30	15.6109	0.931498
ERCC6L	excision repair cross-complementation group 6-like	-17.6283	3.36382e-51	3.81134e-49	56.9946	3.47759
FCHO1	FCH domain only 1	-17.5405	6.08274e-12	7.69129e-11	3.14182	0.1863
CENPE	centromere protein E, 312kDa	-17.5037	7.6743e-60	1.32659e-57	127.195	7.82458
HMGB2	high mobility group box 2	-17.466	2.71301e-62	5.52968e-60	174.224	10.7433
GSG2	germ cell associated 2 (haspin)	-17.4276	6.65896e-41	5.22613e-39	28.2273	1.7388
DBF4B	DBF4 zinc finger B	-17.3291	4.75378e-33	2.63893e-31	17.0837	1.0557
KIAA0101	KIAA0101	-17.3059	2.52589e-47	2.51778e-45	43.9855	2.73239
LOC100288637	NA	-17.2635	6.40082e-37	4.30589e-35	21.9928	1.3662
LRRC34	leucine rich repeat containing 34	-16.9722	8.71797e-09	7.33534e-08	2.06182	0.1242
FMN1	formin 1	-16.9125	1.45935e-05	6.85784e-05	1.08	0.0620998
MYEOV	myeloma overexpressed	-16.9125	1.45935e-05	6.85784e-05	1.08	0.0620998
NKX2-8	NK2 homeobox 8	-16.9125	1.45935e-05	6.85784e-05	1.08	0.0620998
ZNF367	zinc finger protein 367	-16.8368	2.46329e-47	2.47343e-45	45.7037	2.91869
NCAPG	non-SMC condensin I complex, subunit G	-16.8265	1.3006e-58	2.06524e-56	125.182	8.01088
AKR1B10	aldo-keto reductase family 1, member B10 (aldose reductase)	-16.6599	4.08074e-31	2.05633e-29	15.4637	0.993597
HOXA10-AS	HOXA10 antisense RNA	-16.3834	1.37819e-13	2.10051e-12	3.87819	0.248399
VIT	vitrin	-16.2967	1.30087e-29	6.16831e-28	14.1873	0.931498
CASC5	cancer susceptibility candidate 5	-16.2855	1.1284e-59	1.92619e-57	161.509	10.6812
KRT7	keratin 7, type II	-16.237	1.81263e-30	8.80901e-29	15.0709	0.993597
F12	coagulation factor XII (Hageman factor)	-16.1821	2.29927e-22	7.08778e-21	8.49274	0.558899
AQP6	aquaporin 6, kidney specific	-16.1485	2.4582e-05	0.000109668	1.03091	0.0620998
MSI1	musashi RNA-binding protein 1	-16.1485	2.4582e-05	0.000109668	1.03091	0.0620998
NCAPH	non-SMC condensin I complex, subunit H	-15.9274	1.26044e-55	1.75639e-53	105.644	7.14148
KIFC1	kinesin family member C1	-15.765	3.09637e-54	3.95178e-52	93.6656	6.39628
LINC00704	long intergenic non-protein coding RNA 704	-15.7638	3.43623e-08	2.62886e-07	1.91455	0.1242
PCDHGB7	protocadherin gamma subfamily B, 7	-15.7638	3.43623e-08	2.62886e-07	1.91455	0.1242
UGT2B10	UDP glucuronosyltransferase 2 family, polypeptide B10	-15.7638	3.43623e-08	2.62886e-07	1.91455	0.1242
SYT16	synaptotagmin XVI	-15.6261	1.07299e-10	1.1741e-09	2.79819	0.1863
TP73	tumor protein p73	-15.5697	3.25853e-24	1.15281e-22	9.96547	0.683098
RRM2	ribonucleotide reductase M2	-15.4822	1.43645e-60	2.58107e-58	242.755	16.8912
CDC6	cell division cycle 6	-15.4046	8.16164e-56	1.14902e-53	119.929	8.38348
ZNF618	zinc finger protein 618	-15.318	9.55787e-53	1.16538e-50	86.5965	6.08578
ZWINT	ZW10 interacting kinetochore protein	-15.2981	7.42618e-58	1.13946e-55	162.295	11.4264
BRCA1	breast cancer 1, early onset	-15.2707	5.1815e-52	6.20689e-50	81.0492	5.71319
TK1	thymidine kinase 1, soluble	-15.243	1.3072e-56	1.89906e-54	137.995	9.74967
CCNB1	cyclin B1	-15.022	1.31364e-60	2.39187e-58	303.922	21.797
LMNB1	lamin B1	-14.9315	8.88065e-59	1.44374e-56	214.331	15.4629
FOSL1	FOS-like antigen 1	-14.896	1.06809e-34	6.75273e-33	21.5509	1.5525
MTBP	MDM2 binding protein	-14.5142	1.9544e-37	1.35478e-35	26.8528	1.98719
CENPU	centromere protein U	-14.493	6.33856e-51	7.09503e-49	82.7674	6.14788
BDKRB1	bradykinin receptor B1	-14.2846	1.56634e-23	5.25553e-22	9.96547	0.745198
FANCA	Fanconi anemia, complementation group A	-14.2514	7.3099e-52	8.60552e-50	96.1693	7.26568
SERPINB13	serpin peptidase inhibitor, clade B (ovalbumin), member 13	-14.1901	2.73724e-22	8.3316e-21	9.08183	0.683098
CSTA	cystatin A (stefin A)	-13.7659	1.32674e-33	7.6771e-32	21.5019	1.6767
TMPO-AS1	TMPO antisense RNA 1	-13.6536	1.61342e-21	4.67788e-20	8.7382	0.683098
EHF	ets homologous factor	-13.5003	2.6929e-21	7.72568e-20	8.64001	0.683098
KIF18A	kinesin family member 18A	-13.4497	1.03942e-44	9.65602e-43	53.5583	4.28489
FAM27E3	family with sequence similarity 27, member E3	-13.4381	3.11884e-09	2.82059e-08	2.40546	0.1863
PRR11	proline rich 11	-13.4115	5.32762e-55	7.2754e-53	197.149	15.8355
SGOL1	shugoshin-like 1 (S. pombe)	-13.3824	5.02907e-38	3.6337e-36	30.9273	2.48399
ARHGAP11B	Rho GTPase activating protein 11B	-13.347	1.87016e-17	3.98423e-16	6.23456	0.496799
OAS2	2'-5'-oligoadenylate synthetase 2, 69/71kDa	-13.3469	5.59844e-07	3.41e-06	1.62	0.1242
CENPH	centromere protein H	-13.2892	1.58524e-41	1.27341e-39	41.4328	3.35339
ACSL5	acyl-CoA synthetase long-chain family member 5	-13.242	2.53034e-17	5.32424e-16	6.18546	0.496799
E2F2	E2F transcription factor 2	-13.0817	1.81041e-34	1.11365e-32	24.2019	1.98719
WIPF3	WAS/WASL interacting protein family, member 3	-13.0709	6.52957e-11	7.31483e-10	3.09273	0.248399
KREMEN2	kringle containing transmembrane protein 2	-12.9555	1.82475e-31	9.36798e-30	19.4891	1.6146
HIST1H4C	histone cluster 1, H4c	-12.8639	9.70214e-11	1.06505e-09	3.04364	0.248399
EXO1	exonuclease 1	-12.6918	1.41508e-43	1.26303e-41	54.1965	4.59539
CHAF1A	chromatin assembly factor 1, subunit A (p150)	-12.5923	3.09205e-49	3.27326e-47	104.564	8.94238
DSCC1	DNA replication and sister chromatid cohesion 1	-12.5358	4.74477e-39	3.54069e-37	36.9164	3.16709
BZRAP1	benzodiazepine receptor (peripheral) associated protein 1	-12.4498	2.15032e-10	2.28165e-09	2.94546	0.248399
KNSTRN	kinetochore-localized astrin/SPAG5 binding protein	-12.3923	1.61706e-49	1.73878e-47	115.757	10.0602
RFC3	replication factor C (activator 1) 3, 38kDa	-12.3386	1.34205e-44	1.23e-42	64.0637	5.58899
SASS6	SAS-6 centriolar assembly protein	-12.3046	1.06831e-40	8.33648e-39	44.0346	3.85019
SLC16A14	solute carrier family 16, member 14	-12.1922	5.44536e-16	1.03424e-14	5.69455	0.496799
KIAA1524	KIAA1524	-12.1919	2.59105e-43	2.26816e-41	57.6819	5.09219
TOMM40L	translocase of outer mitochondrial membrane 40 homolog (yeast)-like	-12.1682	1.18343e-31	6.12154e-30	21.1091	1.863
CCDC74B	coiled-coil domain containing 74B	-12.1385	2.31178e-06	1.27349e-05	1.47273	0.1242
PRSS12	protease, serine, 12 (neurotrypsin, motopsin)	-12.1385	2.31178e-06	1.27349e-05	1.47273	0.1242
LINC00669	long intergenic non-protein coding RNA 669	-12.0706	2.68707e-08	2.09325e-07	2.16	0.1863
H2AFY2	H2A histone family, member Y2	-11.9152	6.36995e-45	5.95808e-43	72.851	6.58258
LOC642846	NA	-11.8984	1.20692e-21	3.52928e-20	9.67093	0.869398
LEPREL2	NA	-11.7971	4.15125e-08	3.13375e-07	2.11091	0.1863
FANCB	Fanconi anemia, complementation group B	-11.7892	1.24266e-16	2.47718e-15	6.18546	0.558899
IL32	interleukin 32	-11.7643	5.57182e-34	3.30821e-32	26.5091	2.42189
MCM2	minichromosome maintenance complex component 2	-11.6372	8.11821e-52	9.47541e-50	268.97	24.902
KBTBD11	kelch repeat and BTB (POZ) domain containing 11	-11.6307	4.97402e-14	7.87996e-13	4.76183	0.434699
WDHD1	WD repeat and HMG-box DNA binding protein 1	-11.5872	4.37326e-47	4.2658e-45	106.233	9.87387
DCLRE1A	DNA cross-link repair 1A	-11.5859	9.92162e-38	6.984e-36	37.4564	3.47759
SMC2	structural maintenance of chromosomes 2	-11.5013	8.3224e-52	9.63141e-50	301.615	28.2554
LIN9	lin-9 DREAM MuvB core complex component	-11.4907	1.1454e-31	5.94735e-30	22.5819	2.11139
C1orf112	chromosome 1 open reading frame 112	-11.2981	3.69378e-36	2.42511e-34	33.9219	3.22919
ATAD5	ATPase family, AAA domain containing 5	-11.144	1.93227e-40	1.4908e-38	52.7237	5.09219
KIF11	kinesin family member 11	-11.1109	1.66631e-50	1.83509e-48	284.335	27.5723
BRIP1	BRCA1 interacting protein C-terminal helicase 1	-11.0863	7.09823e-44	6.3772e-42	79.9201	7.76248
ECT2	epithelial cell transforming 2	-11.0263	4.44774e-49	4.67218e-47	203.384	19.8719
DEPDC1B	DEP domain containing 1B	-11.0153	2.6684e-37	1.83114e-35	39.4201	3.85019
ITGA4	integrin, alpha 4 (antigen CD49D, alpha 4 subunit of VLA-4 receptor)	-11.0006	3.62651e-09	3.24108e-08	2.60182	0.248399
KCNIP3	Kv channel interacting protein 3, calsenilin	-11.0006	3.62651e-09	3.24108e-08	2.60182	0.248399
ARHGAP19	Rho GTPase activating protein 19	-10.9862	9.2833e-40	6.96554e-38	50.711	4.96799
ERP27	endoplasmic reticulum protein 27	-10.9767	1.54318e-07	1.04844e-06	1.96364	0.1863
HOXA6	homeobox A6	-10.9301	9.68035e-06	4.728e-05	1.32546	0.1242
IL1A	interleukin 1, alpha	-10.774	4.03499e-34	2.42739e-32	30.4855	3.04289
SLCO1B3	solute carrier organic anion transporter family, member 1B3	-10.7364	1.58908e-30	7.75019e-29	22.3364	2.23559
FBXO43	F-box protein 43	-10.6676	4.71589e-15	8.28832e-14	5.59637	0.558899
KCTD15	potassium channel tetramerization domain containing 15	-10.6529	7.42386e-33	4.07149e-31	27.6873	2.79449
KIF24	kinesin family member 24	-10.5611	9.54678e-27	3.95063e-25	16.4946	1.6767
SAPCD2	suppressor APC domain containing 2	-10.4993	9.27064e-48	9.44775e-46	214.233	21.9833
CKS1B	CDC28 protein kinase regulatory subunit 1B	-10.4631	3.58645e-45	3.42493e-43	123.66	12.7305
GINS1	GINS complex subunit 1 (Psf1 homolog)	-10.4569	4.0672e-41	3.24806e-39	67.5492	6.95518
IRX3	iroquois homeobox 3	-10.316	2.75036e-20	7.23678e-19	9.57274	0.993597
AK4	adenylate kinase 4	-10.2539	1.0085e-41	8.14912e-40	78.0547	8.19718
DDX12P	DEAD/H (Asp-Glu-Ala-Asp/His) box polypeptide 12, pseudogene	-10.1743	5.26751e-30	2.51514e-28	22.9255	2.42189
GNB3	guanine nucleotide binding protein (G protein), beta polypeptide 3	-10.1562	5.80387e-07	3.52413e-06	1.81637	0.1863
FHAD1	forkhead-associated (FHA) phosphopeptide binding domain 1	-10.1245	2.53261e-05	0.000112363	1.22727	0.1242
TGM2	transglutaminase 2	-10.0278	1.63073e-34	1.01224e-32	35.8855	3.85019
RACGAP1	Rac GTPase activating protein 1	-9.99679	3.43195e-45	3.30048e-43	163.08	17.5743
NRG1	neuregulin 1	-9.9237	4.28199e-43	3.70094e-41	110.995	12.0474
NCAPG2	non-SMC condensin II complex, subunit G2	-9.92114	3.36786e-43	2.92939e-41	113.253	12.2958
MNS1	meiosis-specific nuclear structural 1	-9.85574	3.19866e-21	9.1002e-20	10.8491	1.1799
INCENP	inner centromere protein antigens 135/155kDa	-9.81643	4.74675e-41	3.74691e-39	83.2092	9.12868
POLA2	polymerase (DNA directed), alpha 2, accessory subunit	-9.7261	1.25513e-33	7.29362e-32	34.8055	3.85019
LGALS1	lectin, galactoside-binding, soluble, 1	-9.67642	7.20675e-42	5.85806e-40	100.98	11.2401
IL27RA	interleukin 27 receptor, alpha	-9.53408	4.69589e-33	2.61743e-31	34.1182	3.85019
GLI1	GLI family zinc finger 1	-9.51617	3.79228e-09	3.37817e-08	2.79819	0.310499
OIP5	Opa interacting protein 5	-9.50243	2.89431e-33	1.6607e-31	35.1001	3.97439
CDKN2C	cyclin-dependent kinase inhibitor 2C (p18, inhibits CDK4)	-9.49289	1.02227e-26	4.21758e-25	18.6546	2.11139
GPR68	G protein-coupled receptor 68	-9.47705	1.90388e-22	5.96316e-21	12.6164	1.4283
ITGB3BP	integrin beta 3 binding protein (beta3-endonexin)	-9.38888	1.09139e-28	4.98464e-27	22.7782	2.60819
CCDC18	coiled-coil domain containing 18	-9.38425	8.72479e-32	4.60022e-30	30.8782	3.53969
RFC4	replication factor C (activator 1) 4, 37kDa	-9.36982	1.90099e-34	1.16412e-32	41.0892	4.71959
SUV39H1	suppressor of variegation 3-9 homolog 1 (Drosophila)	-9.36972	7.86881e-34	4.63175e-32	38.3892	4.40909
BORA	bora, aurora kinase A activator	-9.34646	5.18911e-34	3.108e-32	39.371	4.53329
LOC100130992	NA	-9.3357	2.20623e-06	1.22042e-05	1.66909	0.1863
RMI2	RecQ mediated genome instability 2	-9.21911	3.4174e-30	1.64324e-28	27.1473	3.16709
MMS22L	MMS22-like, DNA repair protein	-9.11068	3.66674e-37	2.47886e-35	62.0019	7.32778
C3orf67	chromosome 3 open reading frame 67	-9.06164	1.52631e-16	3.02955e-15	7.36365	0.869398
TYMS	thymidylate synthetase	-9.01726	1.0923e-40	8.47527e-39	116.444	13.9104
KDM4D	lysine (K)-specific demethylase 4D	-9.0165	1.23108e-08	1.01031e-07	2.65091	0.310499
CENPM	centromere protein M	-8.99373	3.47818e-22	1.05317e-20	13.0091	1.5525
HOXA11	homeobox A11	-8.96106	3.03082e-21	8.65876e-20	11.9291	1.4283
ATP8B3	ATPase, aminophospholipid transporter, class I, type 8B, member 3	-8.91608	0.00010813	0.000420093	1.08	0.1242
IL16	interleukin 16	-8.91608	0.00010813	0.000420093	1.08	0.1242
INHBA	inhibin, beta A	-8.91608	0.00010813	0.000420093	1.08	0.1242
NUSAP1	nucleolar and spindle associated protein 1	-8.8987	7.17722e-43	6.12575e-41	230.286	27.8828
MEX3A	mex-3 RNA binding family member A	-8.88186	3.91354e-20	1.01991e-18	10.8	1.3041
BDKRB2	bradykinin receptor B2	-8.87662	3.97293e-35	2.53525e-33	51.2019	6.20998
TRAIP	TRAF interacting protein	-8.83306	1.38843e-22	4.38898e-21	13.7946	1.6767
RPL21	ribosomal protein L21	-8.81993	3.71182e-44	3.35686e-42	494.052	60.361
GINS3	GINS complex subunit 3 (Psf3 homolog)	-8.79734	1.16137e-29	5.526e-28	27.9328	3.41549
RPL39L	ribosomal protein L39-like	-8.79588	1.74885e-09	1.63842e-08	3.09273	0.372599
RRM1	ribonucleotide reductase M1	-8.73486	1.75269e-42	1.45944e-40	246.682	30.4289
IVL	involucrin	-8.72326	3.45334e-07	2.18834e-06	2.06182	0.248399
ORC6	origin recognition complex, subunit 6	-8.63663	2.12019e-35	1.35931e-33	57.7801	7.20358
GTF3C6	general transcription factor IIIC, polypeptide 6, alpha 35kDa	-8.61699	3.83333e-33	2.16314e-31	43.2492	5.40269
P2RX5	purinergic receptor P2X, ligand gated ion channel, 5	-8.5189	1.67027e-22	5.25557e-21	14.2855	1.8009
CCDC15	coiled-coil domain containing 15	-8.51837	7.43625e-15	1.28728e-13	6.43092	0.807298
NAV3	neuron navigator 3	-8.51754	3.98171e-10	4.06081e-09	3.48546	0.434699
LCP1	lymphocyte cytosolic protein 1 (L-plastin)	-8.51328	0.000175755	0.000651135	1.03091	0.1242
PLCH1	phospholipase C, eta 1	-8.51328	0.000175755	0.000651135	1.03091	0.1242
GRHL3	grainyhead-like transcription factor 3	-8.47161	1.03491e-17	2.25762e-16	8.83638	1.1178
COQ3	coenzyme Q3 methyltransferase	-8.43615	1.00774e-25	3.89851e-24	19.98	2.54609
FAM111B	NA	-8.42869	4.13274e-33	2.3225e-31	45.7037	5.83738
FAM83D	family with sequence similarity 83, member D	-8.37809	9.82106e-38	6.94904e-36	96.1202	12.3579
ELMO1	engulfment and cell motility 1	-8.37793	5.39379e-09	4.66778e-08	2.94546	0.372599
WNT3	wingless-type MMTV integration site family, member 3	-8.31949	7.49018e-17	1.51985e-15	8.1982	1.0557
ASF1B	anti-silencing function 1B histone chaperone	-8.3157	2.06061e-35	1.32734e-33	66.1747	8.56978
CEP128	centrosomal protein 128kDa	-8.2987	6.2171e-28	2.76549e-26	25.871	3.35339
CDKN3	cyclin-dependent kinase inhibitor 3	-8.29752	2.28308e-34	1.39186e-32	56.9455	7.38988
SNAI1	snail family zinc finger 1	-8.24173	1.3275e-05	6.28583e-05	1.47273	0.1863
NEXN	nexilin (F actin binding protein)	-8.2116	6.27853e-13	8.93139e-12	5.25274	0.683098
ITGA2B	integrin, alpha 2b (platelet glycoprotein IIb of IIb/IIIa complex, antigen CD41)	-8.18372	8.92971e-08	6.34465e-07	2.40546	0.310499
VRK1	vaccinia related kinase 1	-8.16837	1.55251e-34	9.68088e-33	61.7074	8.13508
TNNT1	troponin T type 1 (skeletal, slow)	-8.15475	8.32776e-28	3.645e-26	26.3619	3.47759
GIPC2	GIPC PDZ domain containing family, member 2	-8.09783	1.938e-10	2.06117e-09	3.78001	0.496799
TGFB1I1	transforming growth factor beta 1 induced transcript 1	-8.00242	1.82016e-26	7.37571e-25	23.5637	3.16709
CD36	CD36 molecule (thrombospondin receptor)	-7.97522	1.90804e-14	3.1393e-13	6.48001	0.869398
FAM131C	family with sequence similarity 131, member C	-7.96824	2.08338e-05	9.43661e-05	1.42364	0.1863
WDR62	WD repeat domain 62	-7.96177	7.20865e-31	3.59275e-29	39.9601	5.40269
MYB	v-myb avian myeloblastosis viral oncogene homolog	-7.95486	5.50926e-15	9.6331e-14	6.92183	0.931498
MCM7	minichromosome maintenance complex component 7	-7.94614	4.25948e-40	3.24958e-38	317.815	43.0973
SERPINB3	serpin peptidase inhibitor, clade B (ovalbumin), member 3	-7.93702	1.68021e-15	3.06751e-14	7.36365	0.993597
DLEU2L	deleted in lymphocytic leukemia 2-like	-7.89513	1.86553e-06	1.0428e-05	1.86546	0.248399
OAS1	2'-5'-oligoadenylate synthetase 1, 40/46kDa	-7.80557	1.02117e-16	2.05377e-15	8.59092	1.1799
PTN	pleiotrophin	-7.69474	3.27174e-05	0.000141917	1.37455	0.1863
RBPMS2	RNA binding protein with multiple splicing 2	-7.69474	3.27174e-05	0.000141917	1.37455	0.1863
SERPINE1	serpin peptidase inhibitor, clade E (nexin, plasminogen activator inhibitor type 1), member 1	-7.65857	1.64768e-34	1.01813e-32	80.8038	11.3643
KIF22	kinesin family member 22	-7.60627	1.15219e-36	7.67529e-35	139.86	19.8098
NAGS	N-acetylglutamate synthase	-7.60412	1.61082e-12	2.18444e-11	5.30183	0.745198
C14orf80	chromosome 14 open reading frame 80	-7.56227	5.92869e-28	2.64582e-26	31.4182	4.47119
KCNS1	potassium voltage-gated channel, modifier subfamily S, member 1	-7.54487	3.11632e-19	7.54548e-18	11.7818	1.6767
TRIML2	tripartite motif family-like 2	-7.54135	4.71847e-21	1.30966e-19	14.3837	2.04929
TCF7	transcription factor 7 (T-cell specific, HMG-box)	-7.50738	4.83923e-11	5.51164e-10	4.3691	0.620998
CHEK1	checkpoint kinase 1	-7.50596	8.96007e-32	4.7061e-30	54.5401	7.82458
SCMH1	sex comb on midleg homolog 1 (Drosophila)	-7.50371	6.52177e-23	2.09064e-21	17.7709	2.54609
EFCAB4B	NA	-7.48107	4.3557e-06	2.27202e-05	1.76728	0.248399
B4GALNT1	beta-1,4-N-acetyl-galactosaminyl transferase 1	-7.46348	2.9201e-12	3.8603e-11	5.20364	0.745198
SGOL2	shugoshin-like 2 (S. pombe)	-7.46325	6.0789e-32	3.24271e-30	57.2401	8.25928
WHSC1	Wolf-Hirschhorn syndrome candidate 1	-7.42672	3.96281e-38	2.87852e-36	343.686	49.8662
TCOF1	Treacher Collins-Franceschetti syndrome 1	-7.41589	1.30745e-37	9.15617e-36	263.275	38.2535
IL1B	interleukin 1, beta	-7.41062	1.21351e-23	4.13258e-22	19.6855	2.85659
C12orf75	chromosome 12 open reading frame 75	-7.40618	3.54234e-25	1.34e-23	23.5146	3.41549
MACC1	metastasis associated in colon cancer 1	-7.39503	9.86027e-26	3.82534e-24	25.1837	3.66389
LRRCC1	leucine rich repeat and coiled-coil centrosomal protein 1	-7.38645	1.22021e-31	6.28798e-30	56.651	8.25928
RNF5	ring finger protein 5, E3 ubiquitin protein ligase	-7.36308	6.06936e-17	1.24263e-15	9.37638	1.3662
LOC100093631	NA	-7.32016	1.47803e-08	1.19503e-07	2.99455	0.434699
ARHGEF39	Rho guanine nucleotide exchange factor (GEF) 39	-7.31592	3.58269e-21	1.00877e-19	15.2182	2.23559
LRFN4	leucine rich repeat and fibronectin type III domain containing 4	-7.29965	1.06225e-28	4.86779e-27	37.8982	5.58899
HOXA2	homeobox A2	-7.27404	6.66165e-06	3.36558e-05	1.71818	0.248399
SLCO4A1	solute carrier organic anion transporter family, member 4A1	-7.26338	1.12718e-07	7.8615e-07	2.55273	0.372599
CDCA2	cell division cycle associated 2	-7.25954	9.32398e-31	4.59669e-29	52.331	7.76248
GPR87	G protein-coupled receptor 87	-7.25371	3.31908e-30	1.6016e-28	48.1092	7.14148
CCDC150	coiled-coil domain containing 150	-7.17048	1.75528e-10	1.88148e-09	4.17273	0.620998
C9orf84	chromosome 9 open reading frame 84	-7.15299	4.41738e-09	3.8994e-08	3.33819	0.496799
GPM6A	glycoprotein M6A	-7.14775	8.08028e-05	0.000323116	1.27637	0.1863
RFTN1	raftlin, lipid raft linker 1	-7.11187	1.30594e-11	1.59802e-10	4.95819	0.745198
COL9A3	collagen, type IX, alpha 3	-7.08069	3.07218e-08	2.37833e-07	2.89637	0.434699
ATAD2	ATPase family, AAA domain containing 2	-7.05442	9.70399e-37	6.49597e-35	395.968	60.4852
PTTG1	pituitary tumor-transforming 1	-7.00735	6.61167e-25	2.4535e-23	25.4782	3.91229
BCOR	BCL6 corepressor	-6.98141	1.88063e-26	7.59817e-25	31.4182	4.84379
RAD18	RAD18 E3 ubiquitin protein ligase	-6.98005	2.10604e-27	9.01572e-26	35.8364	5.52689
DSN1	DSN1 homolog, MIS12 kinetochore complex component	-6.94495	4.54093e-28	2.03314e-26	40.0582	6.20998
XRCC2	X-ray repair complementing defective repair in Chinese hamster cells 2	-6.93959	1.76107e-25	6.71766e-24	28.031	4.34699
PARPBP	PARP1 binding protein	-6.90995	2.30744e-27	9.81633e-26	36.671	5.71319
CCDC34	coiled-coil domain containing 34	-6.89401	4.53063e-27	1.9037e-25	35.3946	5.52689
MNX1	motor neuron and pancreas homeobox 1	-6.8797	3.14112e-13	4.60249e-12	6.38183	0.993597
ZNF532	zinc finger protein 532	-6.87062	1.17466e-24	4.27763e-23	25.7728	4.03649
CXCL1	chemokine (C-X-C motif) ligand 1 (melanoma growth stimulating activity, alpha)	-6.8617	1.82217e-27	7.87455e-26	37.9964	5.96158
SHROOM2	shroom family member 2	-6.83804	1.26808e-08	1.03574e-07	3.19091	0.496799
STIL	SCL/TAL1 interrupting locus	-6.75977	1.01655e-31	5.29846e-30	88.0692	14.0346
MZT2A	mitotic spindle organizing protein 2A	-6.75468	3.04207e-29	1.43746e-27	53.3619	8.50768
TLR3	toll-like receptor 3	-6.72364	4.02509e-19	9.64326e-18	13.5982	2.17349
CEP152	centrosomal protein 152kDa	-6.69309	2.40384e-24	8.54864e-23	26.2637	4.22279
KRT86	keratin 86, type II	-6.68472	3.31931e-06	1.77133e-05	1.96364	0.310499
LOC100630918	NA	-6.65294	2.38957e-05	0.000106969	1.57091	0.248399
WDR66	WD repeat domain 66	-6.63318	1.45076e-25	5.58074e-24	31.7619	5.15429
ZNF300	zinc finger protein 300	-6.62994	2.44253e-22	7.49554e-21	20.6673	3.35339
C9orf40	chromosome 9 open reading frame 40	-6.60895	1.08199e-23	3.69392e-22	24.791	4.03649
TFEB	transcription factor EB	-6.60214	3.68457e-12	4.81958e-11	5.74365	0.931498
NRG4	neuregulin 4	-6.60174	1.33722e-07	9.19953e-07	2.7	0.434699
DOK7	docking protein 7	-6.60077	0.000199761	0.00072998	1.17818	0.1863
TYMSOS	TYMS opposite strand	-6.60077	0.000199761	0.00072998	1.17818	0.1863
TGFB2	transforming growth factor, beta 2	-6.51272	3.23127e-23	1.06843e-21	24.0546	3.97439
METTL4	methyltransferase like 4	-6.50674	1.04239e-22	3.32591e-21	22.5328	3.72599
MIS18A	MIS18 kinetochore protein A	-6.48614	4.06167e-23	1.33332e-21	23.9564	3.97439
RAD54B	RAD54 homolog B (S. cerevisiae)	-6.4857	5.47933e-27	2.28825e-25	42.2673	7.01728
MTL5	metallothionein-like 5, testis-specific (tesmin)	-6.43804	2.90287e-17	6.0614e-16	11.5364	1.92509
DBNDD2	dysbindin (dystrobrevin binding protein 1) domain containing 2	-6.40754	2.4221e-22	7.4496e-21	22.1891	3.72599
DCLRE1B	DNA cross-link repair 1B	-6.38067	2.252e-23	7.50081e-22	25.7728	4.34699
BGN	biglycan	-6.37207	1.07969e-09	1.042e-08	4.07455	0.683098
PRIM1	primase, DNA, polypeptide 1 (49kDa)	-6.36611	2.41998e-24	8.5837e-23	29.7491	5.03009
CASC8	cancer susceptibility candidate 8 (non-protein coding)	-6.36226	2.79889e-07	1.80803e-06	2.60182	0.434699
MLKL	mixed lineage kinase domain-like	-6.32504	1.09496e-25	4.22395e-24	37.211	6.33418
SH2B3	SH2B adaptor protein 3	-6.30769	1.09475e-26	4.503e-25	44.3783	7.57618
MDK	midkine (neurite growth-promoting factor 2)	-6.30545	2.53755e-22	7.7697e-21	22.9255	3.91229
POC1A	POC1 centriolar protein A	-6.29619	1.55846e-23	5.24195e-22	27.2455	4.65749
E2F1	E2F transcription factor 1	-6.28386	4.00001e-28	1.80278e-26	59.0565	10.1223
THBD	thrombomodulin	-6.2817	1.71109e-21	4.95055e-20	20.6673	3.53969
LSM5	LSM5 homolog, U6 small nuclear RNA and mRNA degradation associated	-6.2764	7.12875e-28	3.15049e-26	56.4546	9.68757
PTK6	protein tyrosine kinase 6	-6.27477	2.11377e-08	1.67726e-07	3.2891	0.558899
C16orf59	chromosome 16 open reading frame 59	-6.27191	1.16336e-19	2.92576e-18	16.2982	2.79449
LINC00152	long intergenic non-protein coding RNA 152	-6.26396	1.9628e-11	2.34096e-10	5.4491	0.931498
HOXA13	homeobox A13	-6.24252	4.05206e-07	2.53133e-06	2.55273	0.434699
JAZF1	JAZF zinc finger 1	-6.24252	4.05206e-07	2.53133e-06	2.55273	0.434699
MCM3	minichromosome maintenance complex component 3	-6.21646	2.70236e-32	1.46442e-30	252.573	43.7804
LRG1	leucine-rich alpha-2-glycoprotein 1	-6.20815	1.06138e-07	7.45974e-07	2.89637	0.496799
ZIC5	Zic family member 5	-6.20109	6.55516e-13	9.30533e-12	6.82365	1.1799
LOC150381	NA	-6.1977	6.8633e-10	6.83129e-09	4.32001	0.745198
PPFIA3	protein tyrosine phosphatase, receptor type, f polypeptide (PTPRF), interacting protein (liprin), alpha 3	-6.1977	6.8633e-10	6.83129e-09	4.32001	0.745198
MBNL3	muscleblind-like splicing regulator 3	-6.19709	3.21661e-27	1.36416e-25	52.5274	9.12868
GBP1	guanylate binding protein 1, interferon-inducible	-6.17429	7.32144e-28	3.22521e-26	60.8728	10.6191
KIF20B	kinesin family member 20B	-6.15908	4.62009e-31	2.31956e-29	155.128	27.1376
SUCLG2-AS1	SUCLG2 antisense RNA 1 (head to head)	-6.14883	2.45444e-06	1.34286e-05	2.16	0.372599
TMPO	thymopoietin	-6.13489	1.55382e-32	8.45378e-31	410.106	72.0358
PSRC1	proline/serine-rich coiled-coil 1	-6.10029	1.69254e-26	6.87898e-25	48.8946	8.63188
KNTC1	kinetochore associated 1	-6.08392	3.9948e-29	1.86825e-27	90.1311	15.9597
VEGFC	vascular endothelial growth factor C	-6.08307	5.2645e-19	1.2503e-17	15.8073	2.79449
ADAM19	ADAM metallopeptidase domain 19	-6.00951	3.61402e-06	1.91886e-05	2.11091	0.372599
SPDL1	spindle apparatus coiled-coil protein 1	-5.98571	1.38608e-19	3.47308e-18	17.6237	3.16709
FEN1	flap structure-specific endonuclease 1	-5.94563	6.39047e-28	2.83338e-26	76.091	13.7862
SOCS3	suppressor of cytokine signaling 3	-5.92002	8.02957e-10	7.89999e-09	4.46728	0.807298
GIMAP2	GTPase, IMAP family member 2	-5.91642	2.36385e-09	2.17233e-08	4.12364	0.745198
POLA1	polymerase (DNA directed), alpha 1, catalytic subunit	-5.90403	5.15762e-25	1.93496e-23	42.2183	7.70038
MCM6	minichromosome maintenance complex component 6	-5.90235	2.18641e-30	1.05878e-28	197.297	36.0179
XRCC4	X-ray repair complementing defective repair in Chinese hamster cells 4	-5.9005	9.05903e-21	2.47916e-19	21.4528	3.91229
BRCA2	breast cancer 2, early onset	-5.88023	3.45792e-24	1.22019e-22	36.9655	6.76888
SMC4	structural maintenance of chromosomes 4	-5.87423	1.91323e-31	9.78541e-30	515.554	94.5781
EMC3-AS1	EMC3 antisense RNA 1	-5.84794	5.40881e-24	1.88907e-22	36.4255	6.70678
LOC100507002	NA	-5.84454	4.96045e-12	6.38454e-11	6.43092	1.1799
GAL	galanin/GMAP prepropeptide	-5.82482	0.00013152	0.000501547	1.37455	0.248399
LINC00312	long intergenic non-protein coding RNA 312	-5.82288	3.33949e-08	2.56347e-07	3.38728	0.620998
LINC00925	long intergenic non-protein coding RNA 925	-5.82288	3.33949e-08	2.56347e-07	3.38728	0.620998
MCM8	minichromosome maintenance 8 homologous recombination repair factor	-5.78097	2.15895e-26	8.69693e-25	61.6583	11.4885
CUZD1	CUB and zona pellucida-like domains 1	-5.78029	0.000775554	0.00245852	1.03091	0.1863
KIT	v-kit Hardy-Zuckerman 4 feline sarcoma viral oncogene homolog	-5.78029	0.000775554	0.00245852	1.03091	0.1863
WNT5B	wingless-type MMTV integration site family, member 5B	-5.78029	0.000775554	0.00245852	1.03091	0.1863
IL20RB	interleukin 20 receptor beta	-5.7554	8.26015e-12	1.0325e-10	6.33274	1.1799
CENPJ	centromere protein J	-5.74096	1.23325e-21	3.59089e-20	26.1655	4.90589
SLC6A11	solute carrier family 6 (neurotransmitter transporter), member 11	-5.73866	4.65528e-08	3.48725e-07	3.33819	0.620998
TRIM14	tripartite motif containing 14	-5.73672	5.95959e-27	2.47368e-25	74.0783	13.9104
TOPBP1	topoisomerase (DNA) II binding protein 1	-5.7356	3.25893e-29	1.52934e-27	162.638	30.5531
GINS4	GINS complex subunit 4 (Sld5 homolog)	-5.73511	5.46286e-24	1.90308e-22	39.0273	7.32778
GAS2L3	growth arrest-specific 2 like 3	-5.73383	1.49406e-19	3.72995e-18	19.1946	3.60179
MAGOHB	mago homolog B, exon junction complex core component	-5.70759	9.88037e-22	2.89541e-20	27	5.09219
COL8A2	collagen, type VIII, alpha 2	-5.68538	3.77032e-05	0.000161606	1.66909	0.310499
FAS	Fas cell surface death receptor	-5.67622	4.04459e-21	1.12951e-19	24.8891	4.71959
B4GALNT4	beta-1,4-N-acetyl-galactosaminyl transferase 4	-5.65949	6.67862e-19	1.55903e-17	17.9673	3.41549
TMEM200B	transmembrane protein 200B	-5.65785	3.97954e-21	1.11362e-19	25.1346	4.78169
WEE1	WEE1 G2 checkpoint kinase	-5.65691	7.97911e-25	2.95292e-23	48.6001	9.25288
RNASEH2A	ribonuclease H2, subunit A	-5.63936	4.07921e-26	1.60999e-24	66.3219	12.6684
IL4R	interleukin 4 receptor	-5.62862	5.51769e-26	2.15901e-24	64.8983	12.42
AKAP2	A kinase (PRKA) anchor protein 2	-5.61779	0.000201355	0.000735215	1.32546	0.248399
RNF157	ring finger protein 157	-5.60714	1.11762e-12	1.54476e-11	7.46183	1.4283
E2F7	E2F transcription factor 7	-5.58342	2.18041e-22	6.73658e-21	32.2037	6.20998
MB21D1	Mab-21 domain containing 1	-5.57875	2.00583e-22	6.2538e-21	32.4982	6.27208
HELLS	helicase, lymphoid-specific	-5.56696	2.23606e-27	9.5424e-26	105.889	20.4929
RAC3	ras-related C3 botulinum toxin substrate 3 (rho family, small GTP binding protein Rac3)	-5.55398	1.25013e-11	1.53523e-10	6.43092	1.242
GAREML	GRB2 associated, regulator of MAPK1-like	-5.53197	1.42886e-10	1.54616e-09	5.4491	1.0557
DTYMK	deoxythymidylate kinase (thymidylate kinase)	-5.52067	4.49831e-25	1.69226e-23	57.9274	11.3022
ZNF467	zinc finger protein 467	-5.51883	5.65315e-05	0.000233443	1.62	0.310499
ITPRIPL1	inositol 1,4,5-trisphosphate receptor interacting protein-like 1	-5.49983	6.27866e-13	8.93139e-12	7.95274	1.5525
TUBBP5	tubulin, beta pseudogene 5	-5.4948	1.42186e-14	2.36215e-13	10.1618	1.98719
AADAT	aminoadipate aminotransferase	-5.4945	1.53069e-08	1.23322e-07	3.8291	0.745198
C7orf31	chromosome 7 open reading frame 31	-5.48472	2.1063e-16	4.11496e-15	13.3037	2.60819
EFS	embryonal Fyn-associated substrate	-5.48252	1.50087e-20	4.06664e-19	24.9873	4.90589
PLEKHA4	pleckstrin homology domain containing, family A (phosphoinositide binding specific) member 4	-5.46978	7.64024e-16	1.43318e-14	12.3218	2.42189
ARID3A	AT rich interactive domain 3A (BRIGHT-like)	-5.45991	8.74802e-17	1.7672e-15	14.1873	2.79449
DEPDC4	DEP domain containing 4	-5.41076	0.000308113	0.00107832	1.27637	0.248399
PSMC3IP	PSMC3 interacting protein	-5.40518	4.44054e-15	7.83462e-14	11.2418	2.23559
CENPQ	centromere protein Q	-5.38327	8.09173e-19	1.87289e-17	19.8819	3.97439
TLE2	transducin-like enhancer of split 2	-5.37989	4.00528e-09	3.54939e-08	4.3691	0.869398
MTHFD1L	methylenetetrahydrofolate dehydrogenase (NADP+ dependent) 1-like	-5.36144	8.76353e-25	3.22574e-23	63.671	12.7926
TFAP4	transcription factor AP-4 (activating enhancer binding protein 4)	-5.36093	2.06733e-22	6.41623e-21	37.4073	7.51408
ZNF93	zinc finger protein 93	-5.36088	1.82179e-15	3.3127e-14	12.0764	2.42189
LOC102723854	NA	-5.35227	8.47381e-05	0.000337052	1.57091	0.310499
SH3PXD2A-AS1	SH3PXD2A antisense RNA 1	-5.35227	8.47381e-05	0.000337052	1.57091	0.310499
NEK3	NIMA-related kinase 3	-5.33023	1.93488e-12	2.61094e-11	7.70729	1.5525
LACE1	lactation elevated 1	-5.32186	1.14888e-12	1.58317e-11	8.00183	1.6146
TMEM98	transmembrane protein 98	-5.32015	8.03053e-22	2.36347e-20	34.3637	6.95518
RASGRF1	Ras protein-specific guanine nucleotide-releasing factor 1	-5.31753	2.46295e-07	1.6116e-06	3.09273	0.620998
SH3RF2	SH3 domain containing ring finger 2	-5.29752	2.44349e-14	3.9819e-13	10.4073	2.11139
PALM3	paralemmin 3	-5.28354	3.91429e-08	2.9647e-07	3.68182	0.745198
ZFP37	ZFP37 zinc finger protein	-5.28258	6.8384e-14	1.0697e-12	9.76911	1.98719
MGME1	mitochondrial genome maintenance exonuclease 1	-5.27843	5.69757e-24	1.9798e-22	56.6019	11.5506
KLHL23	kelch-like family member 23	-5.27585	9.67982e-20	2.45702e-18	24.3491	4.96799
TRIB3	tribbles pseudokinase 3	-5.25394	1.21543e-24	4.40262e-23	69.6601	14.283
CHAF1B	chromatin assembly factor 1, subunit B (p60)	-5.23445	3.472e-21	9.79621e-20	32.3019	6.64468
CLSPN	claspin	-5.23072	5.82995e-26	2.27468e-24	113.057	23.2874
ADAT2	adenosine deaminase, tRNA-specific 2	-5.2302	5.20502e-15	9.11279e-14	11.7818	2.42189
MCTS2P	malignant T cell amplified sequence 2, pseudogene	-5.21723	1.63263e-18	3.72829e-17	20.4709	4.22279
ARHGAP22	Rho GTPase activating protein 22	-5.20601	4.33091e-15	7.65108e-14	12.0273	2.48399
LOC101927865	NA	-5.20373	0.000471137	0.0015777	1.22727	0.248399
FJX1	four jointed box 1	-5.20272	4.76208e-23	1.54102e-21	48.8946	10.1223
RGS19	regulator of G-protein signaling 19	-5.18664	7.39829e-15	1.28375e-13	11.6837	2.42189
ANP32B	acidic (leucine-rich) nuclear phosphoprotein 32 family, member B	-5.16882	1.65642e-27	7.20385e-26	387.819	80.854
PLEK2	pleckstrin 2	-5.16308	6.39064e-20	1.64973e-18	26.8037	5.58899
RTKN2	rhotekin 2	-5.13846	1.30692e-08	1.06488e-07	4.17273	0.869398
ANP32E	acidic (leucine-rich) nuclear phosphoprotein 32 family, member E	-5.1335	3.81399e-26	1.50968e-24	154.735	32.4782
SPC25	SPC25, NDC80 kinetochore complex component	-5.09315	1.57084e-22	4.95412e-21	48.1583	10.1844
SPINK5	serine peptidase inhibitor, Kazal type 5	-5.08226	3.53152e-09	3.16654e-08	4.71274	0.993597
TRIM16L	tripartite motif containing 16-like	-5.07785	6.86255e-24	2.37855e-22	70.5438	14.9661
CENPO	centromere protein O	-5.06021	2.73226e-23	9.07829e-22	60.6765	12.9168
ZNF85	zinc finger protein 85	-5.05886	1.18983e-11	1.46513e-10	7.31456	1.5525
MYRF	myelin regulatory factor	-5.01916	0.000190125	0.000698694	1.47273	0.310499
LMNB2	lamin B2	-5.00605	5.19123e-27	2.17459e-25	776.57	167.173
SH2D5	SH2 domain containing 5	-5.00416	1.02606e-13	1.58147e-12	10.4073	2.23559
DLL3	delta-like 3 (Drosophila)	-4.9967	0.000719744	0.0023067	1.17818	0.248399
EN2	engrailed homeobox 2	-4.9967	0.000719744	0.0023067	1.17818	0.248399
TM6SF1	transmembrane 6 superfamily member 1	-4.9967	0.000719744	0.0023067	1.17818	0.248399
MMACHC	methylmalonic aciduria (cobalamin deficiency) cblC type, with homocystinuria	-4.99427	4.9941e-17	1.02556e-15	17.8691	3.85019
NEURL1B	neuralized E3 ubiquitin protein ligase 1B	-4.9867	2.16661e-22	6.70911e-21	52.0364	11.2401
FGF11	fibroblast growth factor 11	-4.98208	9.66687e-15	1.64602e-13	12.3709	2.67029
HDGFRP3	hepatoma-derived growth factor, related protein 3	-4.98189	1.24812e-22	3.96381e-21	55.7183	12.0474
HS6ST2	heparan sulfate 6-O-sulfotransferase 2	-4.96483	1.09294e-20	2.97907e-19	35.7873	7.76248
HNRNPA1P33	heterogeneous nuclear ribonucleoprotein A1 pseudogene 33	-4.96121	6.89788e-19	1.60746e-17	25.1837	5.46479
RFC5	replication factor C (activator 1) 5, 36.5kDa	-4.95573	4.74155e-23	1.53802e-21	64.8492	14.0967
SLC12A8	solute carrier family 12, member 8	-4.93694	3.70494e-17	7.68915e-16	18.8018	4.09859
NRM	nurim (nuclear envelope membrane protein)	-4.93221	9.33889e-19	2.1579e-17	25.0364	5.46479
RAB27A	RAB27A, member RAS oncogene family	-4.9288	1.156e-19	2.9126e-18	29.8473	6.52048
PPP1R3G	protein phosphatase 1, regulatory subunit 3G	-4.91577	4.85763e-07	2.99349e-06	3.14182	0.683098
HIPK2	homeodomain interacting protein kinase 2	-4.90924	5.43102e-18	1.20204e-16	22.0909	4.84379
PDE4A	phosphodiesterase 4A, cAMP-specific	-4.88932	2.24657e-17	4.74175e-16	20.0291	4.40909
PKN3	protein kinase N3	-4.85628	5.61547e-23	1.81288e-21	73.3419	16.2702
MVB12B	multivesicular body subunit 12B	-4.84713	4.68256e-10	4.74018e-09	5.89092	1.3041
TONSL	tonsoku-like, DNA repair protein	-4.84549	1.2219e-23	4.15082e-22	95.2365	21.176
TBX18	T-box 18	-4.83793	9.99768e-19	2.30622e-17	26.5091	5.89948
UBE2T	ubiquitin-conjugating enzyme E2T	-4.83371	3.82482e-21	1.07473e-19	44.8692	9.99807
EXOSC8	exosome component 8	-4.82365	1.42865e-21	4.15099e-20	50.6128	11.3022
CNTRL	centriolin	-4.81959	3.49762e-23	1.15371e-21	83.8965	18.7542
CCDC80	coiled-coil domain containing 80	-4.80187	4.76576e-24	1.67304e-22	126.753	28.4417
DBF4	DBF4 zinc finger	-4.79864	5.67375e-22	1.69542e-20	58.3692	13.1031
ZWILCH	zwilch kinetochore protein	-4.79818	3.24536e-22	9.84859e-21	62.7874	14.0967
SCN4B	sodium channel, voltage gated, type IV beta subunit	-4.79129	3.53148e-07	2.23268e-06	3.33819	0.745198
TP53I11	tumor protein p53 inducible protein 11	-4.78966	0.00109823	0.00334676	1.12909	0.248399
NAV2	neuron navigator 2	-4.78848	2.73937e-22	8.3316e-21	65.1437	14.6556
RECQL4	RecQ helicase-like 4	-4.78486	4.71286e-23	1.53235e-21	85.222	19.1888
CKAP4	cytoskeleton-associated protein 4	-4.76104	2.11484e-17	4.47063e-16	21.6982	4.90589
HOXA4	homeobox A4	-4.75944	2.60307e-10	2.71824e-09	6.33274	1.4283
FANCG	Fanconi anemia, complementation group G	-4.75264	5.79142e-19	1.36594e-17	29.6019	6.70678
NUDT1	nudix (nucleoside diphosphate linked moiety X)-type motif 1	-4.75202	3.71765e-12	4.85821e-11	8.78729	1.98719
FGFBP1	fibroblast growth factor binding protein 1	-4.72771	2.25046e-24	8.02411e-23	198.622	45.2708
C3	complement component 3	-4.71113	2.03072e-22	6.31697e-21	77.1219	17.6364
RHNO1	RAD9-HUS1-RAD1 interacting nuclear orphan 1	-4.70685	6.49455e-22	1.93645e-20	65.3892	14.9661
TUBA1B	tubulin, alpha 1b	-4.70214	2.00255e-25	7.61749e-24	1496.49	342.977
LOC81691	exonuclease NEF-sp	-4.70203	8.09006e-11	8.97464e-10	7.0691	1.6146
STAT5A	signal transducer and activator of transcription 5A	-4.70203	8.09006e-11	8.97464e-10	7.0691	1.6146
SIDT1	SID1 transmembrane family, member 1	-4.68605	0.000425311	0.00144192	1.37455	0.310499
RTN4RL1	reticulon 4 receptor-like 1	-4.68593	5.05725e-05	0.00021091	1.91455	0.434699
MYADM	myeloid-associated differentiation marker	-4.67751	1.04656e-14	1.77539e-13	14.04	3.22919
ABR	active BCR-related	-4.67706	7.7102e-22	2.27901e-20	66.8619	15.4008
SHANK3	SH3 and multiple ankyrin repeat domains 3	-4.67452	6.93606e-13	9.80527e-12	10.26	2.35979
SENP1	SUMO1/sentrin specific peptidase 1	-4.67391	6.73493e-20	1.73206e-18	39.0764	9.00448
ALKBH8	alkB homolog 8, tRNA methyltransferase	-4.66634	5.28897e-16	1.00594e-14	17.7709	4.09859
ADTRP	androgen-dependent TFPI-regulating protein	-4.66391	5.36229e-13	7.6678e-12	10.5055	2.42189
RGS14	regulator of G-protein signaling 14	-4.65998	5.01916e-12	6.44189e-11	8.88547	2.04929
CALML3	calmodulin-like 3	-4.65561	1.40886e-07	9.62935e-07	3.78001	0.869398
TERT	telomerase reverse transcriptase	-4.65561	1.40886e-07	9.62935e-07	3.78001	0.869398
FBXO5	F-box protein 5	-4.64895	1.72513e-20	4.61929e-19	46.6364	10.8054
BARD1	BRCA1 associated RING domain 1	-4.62524	6.41703e-20	1.65341e-18	41.3346	9.62547
SKA1	spindle and kinetochore associated complex subunit 1	-4.6163	3.99365e-14	6.38609e-13	13.0582	3.04289
PDSS1	prenyl (decaprenyl) diphosphate synthase, subunit 1	-4.61489	3.04878e-13	4.48161e-12	11.1927	2.60819
HHEX	hematopoietically expressed homeobox	-4.61202	6.81841e-10	6.79651e-09	6.13637	1.4283
C18orf54	chromosome 18 open reading frame 54	-4.60357	1.73803e-11	2.08931e-10	8.24729	1.92509
MFNG	MFNG O-fucosylpeptide 3-beta-N-acetylglucosaminyltransferase	-4.59857	9.23272e-13	1.28773e-11	10.3582	2.42189
HIP1	huntingtin interacting protein 1	-4.59362	5.35566e-22	1.60388e-20	82.0801	19.2509
FAM198B	family with sequence similarity 198, member B	-4.58621	2.59475e-08	2.02711e-07	4.51637	1.0557
LY6G5C	lymphocyte antigen 6 complex, locus G5C	-4.58263	0.0016733	0.00484327	1.08	0.248399
LYL1	lymphoblastic leukemia associated hematopoiesis regulator 1	-4.58263	0.0016733	0.00484327	1.08	0.248399
POU6F1	POU class 6 homeobox 1	-4.58033	9.08389e-07	5.31262e-06	3.19091	0.745198
SYDE1	synapse defective 1, Rho GTPase, homolog 1 (C. elegans)	-4.57947	2.25517e-13	3.35475e-12	11.6346	2.73239
DDN	dendrin	-4.57305	1.05038e-07	7.38622e-07	3.97637	0.931498
BST2	bone marrow stromal cell antigen 2	-4.55588	4.76215e-07	2.94262e-06	3.43637	0.807298
IFI16	interferon, gamma-inducible protein 16	-4.55285	1.2192e-21	3.55757e-20	77.4165	18.3195
C4orf46	chromosome 4 open reading frame 46	-4.55008	9.73678e-16	1.80905e-14	18.1146	4.28489
MALL	mal, T-cell differentiation protein-like	-4.52774	8.99047e-22	2.6403e-20	85.8601	20.4308
MTMR2	myotubularin related protein 2	-4.52371	3.72489e-23	1.22571e-21	187.184	44.5877
PARP2	poly (ADP-ribose) polymerase 2	-4.52361	5.53826e-21	1.52789e-19	64.4074	15.3387
PPIH	peptidylprolyl isomerase H (cyclophilin H)	-4.51481	5.38148e-19	1.27586e-17	36.9655	8.81818
ARTN	artemin	-4.5131	1.4164e-15	2.60327e-14	17.9673	4.28489
SLC7A1	solute carrier family 7 (cationic amino acid transporter, y+ system), member 1	-4.51248	8.87086e-24	3.0514e-22	389.537	93.0256
DOK3	docking protein 3	-4.50878	5.4106e-12	6.91827e-11	9.37638	2.23559
DEF6	DEF6 guanine nucleotide exchange factor	-4.50709	6.17701e-18	1.36273e-16	29.111	6.95518
POLD3	polymerase (DNA-directed), delta 3, accessory subunit	-4.50275	5.40118e-18	1.19738e-16	29.6019	7.07938
HAUS8	HAUS augmin-like complex, subunit 8	-4.50173	3.83613e-18	8.55983e-17	30.6328	7.32778
ZNF736	zinc finger protein 736	-4.49894	1.47594e-05	6.92865e-05	2.35637	0.558899
LIG1	ligase I, DNA, ATP-dependent	-4.49345	2.98632e-20	7.81249e-19	53.3619	12.7926
NUP107	nucleoporin 107kDa	-4.4903	3.85566e-21	1.08117e-19	72.2128	17.3259
THBS1	thrombospondin 1	-4.48967	8.08416e-24	2.78781e-22	531.41	127.553
NCAPD2	non-SMC condensin I complex, subunit D2	-4.48709	9.06471e-24	3.10245e-22	496.457	119.232
ZNF519	zinc finger protein 519	-4.48665	4.50936e-08	3.3835e-07	4.41819	1.0557
TRIM47	tripartite motif containing 47	-4.48206	1.75638e-13	2.64736e-12	12.42	2.98079
MNX1-AS1	MNX1 antisense RNA 1 (head to head)	-4.477	0.000253606	0.000907319	1.57091	0.372599
STX18-AS1	STX18 antisense RNA 1 (head to head)	-4.477	0.000253606	0.000907319	1.57091	0.372599
SERPINB4	serpin peptidase inhibitor, clade B (ovalbumin), member 4	-4.47528	6.97533e-06	3.50343e-05	2.60182	0.620998
BRIX1	BRX1, biogenesis of ribosomes	-4.46617	2.19672e-21	6.32879e-20	83.4056	20.1203
CBX2	chromobox homolog 2	-4.45476	3.84179e-13	5.58123e-12	11.8309	2.85659
LOX	lysyl oxidase	-4.44646	0.000105954	0.000412461	1.81637	0.434699
PARK2	parkin RBR E3 ubiquitin protein ligase	-4.44646	0.000105954	0.000412461	1.81637	0.434699
MZT2B	mitotic spindle organizing protein 2B	-4.44444	3.3623e-21	9.50633e-20	80.951	19.6235
HOXB9	homeobox B9	-4.43928	6.0375e-11	6.78585e-10	7.95274	1.92509
MRPL23	mitochondrial ribosomal protein L23	-4.4329	4.25473e-17	8.80342e-16	25.8219	6.27208
ECHDC2	enoyl CoA hydratase domain containing 2	-4.42709	3.44603e-08	2.63287e-07	4.61455	1.1178
MDFIC	MyoD family inhibitor domain containing	-4.42481	1.30216e-15	2.40301e-14	19.1455	4.65749
ZNF689	zinc finger protein 689	-4.42286	4.2887e-17	8.86028e-16	26.0182	6.33418
NACAD	NAC alpha domain containing	-4.40547	2.08339e-05	9.43661e-05	2.30728	0.558899
TRAF5	TNF receptor-associated factor 5	-4.40294	4.17012e-10	4.24029e-09	6.87274	1.6767
HOXC10	homeobox C10	-4.3908	3.11834e-13	4.57402e-12	12.42	3.04289
ADD2	adducin 2 (beta)	-4.38508	1.98309e-16	3.89656e-15	23.2691	5.71319
CHAC1	ChaC glutathione-specific gamma-glutamylcyclotransferase 1	-4.38077	5.71555e-12	7.26061e-11	9.86729	2.42189
LINC00885	long intergenic non-protein coding RNA 885	-4.37924	4.70104e-06	2.43819e-05	2.79819	0.683098
ADA	adenosine deaminase	-4.37653	8.64134e-14	1.34403e-12	13.8928	3.41549
FABP3	fatty acid binding protein 3, muscle and heart	-4.3756	0.00254494	0.00701387	1.03091	0.248399
LSM11	LSM11, U7 small nuclear RNA associated	-4.37152	5.21777e-10	5.24697e-09	6.82365	1.6767
MIR4435-1HG	NA	-4.36704	1.45562e-12	1.9858e-11	11.0946	2.73239
MTFP1	mitochondrial fission process 1	-4.35323	5.40411e-19	1.279e-17	44.6728	11.0538
MOXD1	monooxygenase, DBH-like 1	-4.35294	0.000947123	0.00294824	1.27637	0.310499
NFKBID	nuclear factor of kappa light polypeptide gene enhancer in B-cells inhibitor, delta	-4.35294	0.000947123	0.00294824	1.27637	0.310499
SLITRK6	SLIT and NTRK-like family, member 6	-4.3476	3.35812e-07	2.13196e-06	3.78001	0.931498
HOXB6	homeobox B6	-4.34651	1.51613e-09	1.43183e-08	6.28365	1.5525
CTHRC1	collagen triple helix repeat containing 1	-4.33769	0.000371997	0.00127895	1.52182	0.372599
PPAP2C	phosphatidic acid phosphatase type 2C	-4.33407	3.36985e-15	6.02338e-14	18.7528	4.65749
LINC01270	long intergenic non-protein coding RNA 1270	-4.32672	0.000153197	0.000575421	1.76728	0.434699
UBL4A	ubiquitin-like 4A	-4.32661	2.76937e-20	7.27279e-19	71.5747	17.8227
ZNF469	zinc finger protein 469	-4.31843	1.82569e-11	2.18506e-10	9.22911	2.29769
H1FX-AS1	H1FX antisense RNA 1	-4.30259	6.49887e-06	3.29064e-05	2.7491	0.683098
TBKBP1	TBK1 binding protein 1	-4.28339	2.65255e-08	2.0699e-07	4.95819	1.242
RBL1	retinoblastoma-like 1	-4.27938	6.25947e-19	1.46872e-17	48.6001	12.2337
BMP5	bone morphogenetic protein 5	-4.27156	1.06029e-11	1.31722e-10	9.86729	2.48399
GNAO1	guanine nucleotide binding protein (G protein), alpha activating activity polypeptide O	-4.25077	7.08676e-12	8.9113e-11	10.3091	2.60819
MSANTD3-TMEFF1	MSANTD3-TMEFF1 readthrough	-4.24762	2.60359e-10	2.71824e-09	7.6091	1.92509
PASK	PAS domain containing serine/threonine kinase	-4.24575	1.48967e-15	2.72694e-14	21.5509	5.46479
PRTFDC1	phosphoribosyl transferase domain containing 1	-4.23777	1.79912e-07	1.2085e-06	4.17273	1.0557
BLOC1S5-TXNDC5	BLOC1S5-TXNDC5 readthrough (NMD candidate)	-4.23168	2.54822e-17	5.35361e-16	32.9401	8.38348
HOXB5	homeobox B5	-4.22594	8.98196e-06	4.41056e-05	2.7	0.683098
NDC1	NDC1 transmembrane nucleoporin	-4.21776	5.12796e-21	1.42043e-19	140.498	35.8937
RP9P	retinitis pigmentosa 9 pseudogene	-4.21604	1.05462e-09	1.02141e-08	6.82365	1.7388
LOC730102	NA	-4.21348	9.39024e-05	0.000370509	1.96364	0.496799
ADCY3	adenylate cyclase 3	-4.21179	6.13311e-20	1.58625e-18	79.6256	20.3687
LRRC49	leucine rich repeat containing 49	-4.21146	7.56855e-12	9.48222e-11	10.4564	2.67029
ENO3	enolase 3 (beta, muscle)	-4.19837	0.000545002	0.00179468	1.47273	0.372599
PANX2	pannexin 2	-4.19494	2.71143e-10	2.82651e-09	7.75638	1.98719
B3GNT5	UDP-GlcNAc:betaGal beta-1,3-N-acetylglucosaminyltransferase 5	-4.18907	1.70586e-17	3.6513e-16	36.2292	9.31498
ZNF32	zinc finger protein 32	-4.18839	1.61832e-11	1.95746e-10	9.91638	2.54609
USP27X-AS1	USP27X antisense RNA 1 (head to head)	-4.18638	0.00141016	0.0041601	1.22727	0.310499
CARD11	caspase recruitment domain family, member 11	-4.1839	1.71901e-17	3.67367e-16	36.4255	9.37708
GPR39	G protein-coupled receptor 39	-4.18354	4.31737e-07	2.68235e-06	3.87819	0.993597
IFRD2	interferon-related developmental regulator 2	-4.18296	5.85975e-19	1.37729e-17	57.3874	14.7798
TMEM194A	NA	-4.17812	1.65006e-19	4.09695e-18	71.5256	18.4437
C1RL-AS1	C1RL antisense RNA 1	-4.17645	1.85259e-16	3.65064e-15	28.1782	7.26568
HAUS7	HAUS augmin-like complex, subunit 7	-4.176	1.30781e-15	2.41019e-14	23.1219	5.96158
BCL3	B-cell CLL/lymphoma 3	-4.17541	8.85309e-14	1.37384e-12	15.66	4.03649
TRIM7	tripartite motif containing 7	-4.16135	1.19629e-16	2.39187e-15	29.9946	7.76248
MMP1	matrix metallopeptidase 1	-4.12922	4.12382e-21	1.14928e-19	241.528	63.0313
SAAL1	serum amyloid A-like 1	-4.11904	3.26522e-17	6.78689e-16	36.5728	9.56338
CIB2	calcium and integrin binding family member 2	-4.10849	0.000133847	0.000508997	1.91455	0.496799
LOC400043	NA	-4.10849	0.000133847	0.000508997	1.91455	0.496799
LOC101927746	NA	-4.10281	1.24836e-08	1.02204e-07	5.69455	1.4904
CCNF	cyclin F	-4.09384	1.09779e-19	2.77106e-18	96.2674	25.3367
LINC00491	long intergenic non-protein coding RNA 491	-4.07917	2.46965e-10	2.59228e-09	8.24729	2.17349
NME1	NME/NM23 nucleoside diphosphate kinase 1	-4.06652	7.91463e-20	2.01646e-18	114.137	30.2426
APCDD1L	adenomatosis polyposis coli down-regulated 1-like	-4.05733	4.95252e-09	4.32084e-08	6.33274	1.6767
NFASC	neurofascin	-4.05416	3.6911e-05	0.000158409	2.35637	0.620998
ADORA2B	adenosine A2b receptor	-4.05161	1.24439e-16	2.47718e-15	33.8728	9.00448
BCL2	B-cell CLL/lymphoma 2	-4.05011	4.3115e-08	3.24575e-07	5.15455	1.3662
PITPNM2	phosphatidylinositol transfer protein, membrane-associated 2	-4.04949	2.77295e-15	4.98913e-14	24.0546	6.39628
MAMDC2	MAM domain containing 2	-4.03473	1.3378e-11	1.63262e-10	10.9473	2.91869
KLF11	Kruppel-like factor 11	-4.03423	3.98141e-09	3.53053e-08	6.5291	1.7388
MFAP2	microfibrillar-associated protein 2	-4.03161	8.23014e-05	0.000328244	2.11091	0.558899
CHTF18	chromosome transmission fidelity factor 18	-4.03036	8.02479e-18	1.76468e-16	50.4164	13.4757
PPP1R14B	protein phosphatase 1, regulatory (inhibitor) subunit 14B	-4.02903	1.44295e-19	3.60896e-18	110.995	29.6837
LRR1	leucine rich repeat protein 1	-4.02807	9.20044e-17	1.85585e-15	36.2292	9.68757
MEF2BNB-MEF2B	MEF2BNB-MEF2B readthrough	-4.01777	1.12468e-05	5.40987e-05	2.79819	0.745198
CCDC58	coiled-coil domain containing 58	-4.01643	2.18991e-15	3.96624e-14	25.4782	6.83098
NUPR1	nuclear protein, transcriptional regulator, 1	-4.01481	1.78428e-13	2.68645e-12	16.4455	4.40909
ARHGEF40	Rho guanine nucleotide exchange factor (GEF) 40	-4.01149	1.64049e-16	3.25146e-15	34.4619	9.25288
DHFR	dihydrofolate reductase	-4.00558	2.22178e-20	5.90285e-19	249.53	67.1299
CRISPLD1	cysteine-rich secretory protein LCCL domain containing 1	-4.00351	0.000190609	0.000700284	1.86546	0.496799
ARSI	arylsulfatase family, member I	-4.00086	3.96045e-12	5.16068e-11	12.4691	3.35339
AS3MT	arsenite methyltransferase	-3.996	2.36618e-05	0.000106047	2.55273	0.683098
ARHGAP33	Rho GTPase activating protein 33	-3.99169	3.73856e-06	1.97806e-05	3.24001	0.869398
GYG2	glycogenin 2	-3.98692	1.62549e-07	1.10107e-06	4.61455	1.242
TRABD2A	TraB domain containing 2A	-3.98629	1.65715e-11	2.00089e-10	11.0455	2.98079
TNFSF12	tumor necrosis factor (ligand) superfamily, member 12	-3.98081	4.52827e-11	5.18775e-10	10.1127	2.73239
LIMD2	LIM domain containing 2	-3.96994	5.14328e-05	0.000214006	2.30728	0.620998
PARVB	parvin, beta	-3.96751	0.000460299	0.00154747	1.62	0.434699
CKMT1A	creatine kinase, mitochondrial 1A	-3.94745	1.53859e-05	7.20047e-05	2.7491	0.745198
JPH2	junctophilin 2	-3.94101	6.3266e-15	1.10059e-13	24.5455	6.70678
TUBA1C	tubulin, alpha 1c	-3.93939	1.58638e-20	4.28134e-19	811.769	222.069
TCERG1	transcription elongation regulator 1	-3.9269	5.65626e-19	1.33637e-17	110.897	30.4289
RANBP1	RAN binding protein 1	-3.92128	4.93514e-20	1.27883e-18	323.362	88.8649
INHBE	inhibin, beta E	-3.91973	0.00116466	0.00352028	1.37455	0.372599
P2RY1	purinergic receptor P2Y, G-protein coupled, 1	-3.91973	0.00116466	0.00352028	1.37455	0.372599
FLJ37201	NA	-3.91936	3.26491e-05	0.000141721	2.50364	0.683098
RFC2	replication factor C (activator 1) 2, 40kDa	-3.90541	4.14324e-18	9.23004e-17	73.8328	20.3687
GPSM2	G-protein signaling modulator 2	-3.90106	1.96979e-17	4.18342e-16	55.7674	15.4008
GOLGA6L17P	golgin A6 family-like 17, pseudogene	-3.89853	0.000271161	0.00096379	1.81637	0.496799
NUP205	nucleoporin 205kDa	-3.89622	1.94409e-19	4.79214e-18	185.466	51.2945
NSMAF	neutral sphingomyelinase (N-SMase) activation associated factor	-3.89141	1.77279e-18	4.0416e-17	93.0765	25.7714
RNF182	ring finger protein 182	-3.87097	6.77467e-06	3.41762e-05	3.14182	0.869398
MSANTD3	Myb/SANT-like DNA-binding domain containing 3	-3.86533	4.7652e-17	9.80024e-16	51.6928	14.4072
CCDC19	NA	-3.85327	0.00310749	0.00837165	1.12909	0.310499
SALL4	spalt-like transcription factor 4	-3.85327	0.00310749	0.00837165	1.12909	0.310499
ZNF724P	zinc finger protein 724, pseudogene	-3.85327	0.00310749	0.00837165	1.12909	0.310499
EXOSC9	exosome component 9	-3.84911	9.30069e-15	1.58565e-13	25.9691	7.26568
SLC2A9	solute carrier family 2 (facilitated glucose transporter), member 9	-3.8462	2.47334e-10	2.59416e-09	9.32729	2.60819
BMPR1B	bone morphogenetic protein receptor, type IB	-3.84468	0.000162873	0.000608035	2.01273	0.558899
HSPA1L	heat shock 70kDa protein 1-like	-3.84468	0.000162873	0.000608035	2.01273	0.558899
FHL1	four and a half LIM domains 1	-3.84197	1.17778e-14	1.98077e-13	25.4782	7.14148
HMGB1	high mobility group box 1	-3.83768	7.13761e-20	1.8253e-18	857.816	240.885
DDX39A	DEAD (Asp-Glu-Ala-Asp) box polypeptide 39A	-3.82701	1.55305e-18	3.55251e-17	123.071	34.6517
ANKRD18B	ankyrin repeat domain 18B	-3.82693	7.30064e-11	8.13194e-10	10.6037	2.98079
RYR1	ryanodine receptor 1 (skeletal)	-3.81571	1.16086e-06	6.6736e-06	3.97637	1.1178
TMEM97	transmembrane protein 97	-3.81143	7.35032e-17	1.49369e-15	53.6074	15.1524
RPS6KL1	ribosomal protein S6 kinase-like 1	-3.80954	7.55867e-09	6.40727e-08	6.82365	1.92509
PPFIBP2	PTPRF interacting protein, binding protein 2 (liprin beta 2)	-3.8068	2.8755e-05	0.00012602	2.65091	0.745198
FAM213A	family with sequence similarity 213, member A	-3.80594	1.35894e-14	2.26589e-13	26.1164	7.38988
GALNT14	polypeptide N-acetylgalactosaminyltransferase 14	-3.80149	9.96524e-05	0.000390041	2.20909	0.620998
LIPE	lipase, hormone-sensitive	-3.80118	1.42906e-07	9.76251e-07	5.05637	1.4283
NUP37	nucleoporin 37kDa	-3.80018	7.2904e-17	1.48372e-15	54.9819	15.5871
ELOVL6	ELOVL fatty acid elongase 6	-3.79692	3.72862e-16	7.18166e-15	42.4637	12.0474
CEP135	centrosomal protein 135kDa	-3.79163	1.61808e-14	2.68162e-13	26.0182	7.38988
ADCY7	adenylate cyclase 7	-3.7886	1.30204e-17	2.81339e-16	79.9201	22.7285
XRCC3	X-ray repair complementing defective repair in Chinese hamster cells 3	-3.78534	2.05951e-16	4.02932e-15	47.5692	13.5378
SLC16A1-AS1	SLC16A1 antisense RNA 1	-3.78396	6.12097e-06	3.11431e-05	3.2891	0.931498
WISP2	WNT1 inducible signaling pathway protein 2	-3.78041	0.00169802	0.00490756	1.32546	0.372599
MYPN	myopalladin	-3.77483	4.04005e-13	5.85678e-12	18.5073	5.27849
TSPAN4	tetraspanin 4	-3.77143	4.46172e-11	5.11581e-10	11.5364	3.29129
COL17A1	collagen, type XVII, alpha 1	-3.76996	2.496e-19	6.10849e-18	600.677	171.706
CCDC59	coiled-coil domain containing 59	-3.75012	2.33951e-14	3.82158e-13	26.1655	7.51408
CDK2	cyclin-dependent kinase 2	-3.7443	4.63211e-17	9.55529e-16	68.6292	19.7477
ZNRD1	zinc ribbon domain containing 1	-3.7408	1.0667e-11	1.32306e-10	13.5982	3.91229
TDRD3	tudor domain containing 3	-3.73988	1.72743e-12	2.34026e-11	16.3964	4.71959
TUBGCP3	tubulin, gamma complex associated protein 3	-3.73807	1.04583e-16	2.10028e-15	59.2528	17.0775
C1orf159	chromosome 1 open reading frame 159	-3.72976	4.34681e-10	4.41667e-09	9.47456	2.73239
FAM27B	family with sequence similarity 27, member B	-3.72803	0.000952089	0.00296167	1.52182	0.434699
CNTLN	centlein, centrosomal protein	-3.72626	9.60801e-14	1.48592e-12	22.7782	6.58258
MBOAT1	membrane bound O-acyltransferase domain containing 1	-3.72382	1.74774e-11	2.09913e-10	13.1073	3.78809
KIAA0040	KIAA0040	-3.72024	3.80627e-16	7.32091e-15	48.8946	14.1588
TTF2	transcription termination factor, RNA polymerase II	-3.71829	2.35147e-17	4.95551e-16	86.7929	25.1504
CASP1	caspase 1, apoptosis-related cysteine peptidase	-3.70731	6.9697e-17	1.42482e-15	69.6601	20.2445
RTN4IP1	reticulon 4 interacting protein 1	-3.70334	4.9318e-12	6.36566e-11	15.1691	4.40909
SEPHS1	selenophosphate synthetase 1	-3.69936	3.09382e-17	6.45025e-16	86.3511	25.1504
CKS2	CDC28 protein kinase regulatory subunit 2	-3.69558	1.44712e-17	3.11211e-16	108.197	31.5467
FOXN3-AS1	FOXN3 antisense RNA 1	-3.68671	0.00459628	0.0117916	1.08	0.310499
GOLGA8K	golgin A8 family, member K	-3.68671	0.00459628	0.0117916	1.08	0.310499
NUDT17	nudix (nucleoside diphosphate linked moiety X)-type motif 17	-3.68671	0.00459628	0.0117916	1.08	0.310499
MDFI	MyoD family inhibitor	-3.67824	1.50544e-11	1.82255e-10	13.7946	4.03649
RBP7	retinol binding protein 7, cellular	-3.67625	3.93013e-12	5.12781e-11	15.9055	4.65749
FAM83F	family with sequence similarity 83, member F	-3.67463	2.61017e-06	1.4201e-05	3.8291	1.1178
SOX6	SRY (sex determining region Y)-box 6	-3.65811	1.23744e-07	8.56919e-07	5.49819	1.6146
UPP1	uridine phosphorylase 1	-3.65604	1.80224e-16	3.55656e-15	65.5365	19.313
ERCC8	excision repair cross-complementation group 8	-3.65503	3.44304e-12	4.53843e-11	16.4455	4.84379
TIPIN	TIMELESS interacting protein	-3.64804	4.80404e-13	6.92026e-12	20.6182	6.08578
HAUS5	HAUS augmin-like complex, subunit 5	-3.64014	1.27785e-13	1.95194e-12	24.3491	7.20358
PYGO1	pygopus family PHD finger 1	-3.63091	1.67415e-08	1.34246e-07	6.92183	2.04929
HOXC11	homeobox C11	-3.62955	2.21519e-05	9.97713e-05	2.94546	0.869398
PFAS	phosphoribosylformylglycinamidine synthase	-3.62566	8.39902e-17	1.69922e-15	86.302	25.6472
POLR3G	polymerase (RNA) III (DNA directed) polypeptide G (32kD)	-3.62342	7.4097e-10	7.33238e-09	9.62183	2.85659
FAM20C	family with sequence similarity 20, member C	-3.61912	1.37598e-10	1.4913e-09	11.4873	3.41549
C1S	complement component 1, s subcomponent	-3.61761	1.19877e-14	2.01111e-13	34.4128	10.2465
IFITM2	interferon induced transmembrane protein 2	-3.61746	1.17709e-07	8.18892e-07	5.64546	1.6767
HMGA2	high mobility group AT-hook 2	-3.61193	1.68633e-15	3.07458e-14	47.471	14.1588
CKAP2	cytoskeleton associated protein 2	-3.60694	1.20711e-17	2.62071e-16	190.817	57.0077
MASTL	microtubule associated serine/threonine kinase-like	-3.60681	3.63557e-14	5.834e-13	29.9455	8.94238
CLMP	CXADR-like membrane protein	-3.60238	2.5692e-12	3.41626e-11	17.8691	5.34059
TNFRSF14	tumor necrosis factor receptor superfamily, member 14	-3.59584	7.31427e-05	0.000295747	2.50364	0.745198
FAM105A	family with sequence similarity 105, member A	-3.59067	6.54789e-06	3.31178e-05	3.53455	1.0557
ZAK	sterile alpha motif and leucine zipper containing kinase AZK	-3.58991	4.01634e-17	8.32278e-16	126.409	37.943
SDC3	syndecan 3	-3.58974	3.8057e-15	6.77584e-14	43.2492	12.9789
KIF9-AS1	KIF9 antisense RNA 1	-3.58783	8.51858e-07	5.02939e-06	4.56546	1.3662
USP1	ubiquitin specific peptidase 1	-3.58055	2.05349e-17	4.35442e-16	177.66	53.468
DUSP9	dual specificity phosphatase 9	-3.57998	6.32261e-16	1.19092e-14	61.9037	18.63
NUP35	nucleoporin 35kDa	-3.57844	7.15914e-14	1.11859e-12	28.4728	8.56978
TSPAN2	tetraspanin 2	-3.57153	3.0945e-06	1.66241e-05	3.92728	1.1799
C21orf58	chromosome 21 open reading frame 58	-3.5659	3.95593e-10	4.03753e-09	10.7018	3.22919
SNHG17	small nucleolar RNA host gene 17	-3.5646	1.04137e-09	1.00929e-08	9.67093	2.91869
SMCO4	single-pass membrane protein with coiled-coil domains 4	-3.56429	0.000449852	0.00151571	1.86546	0.558899
PRDM5	PR domain containing 5	-3.55693	8.21758e-09	6.93997e-08	7.80547	2.35979
CLCF1	cardiotrophin-like cytokine factor 1	-3.55462	1.85167e-07	1.24135e-06	5.54728	1.6767
AGPAT2	1-acylglycerol-3-phosphate O-acyltransferase 2	-3.55177	1.25174e-13	1.9142e-12	27.4419	8.32138
NIF3L1	NIF3 NGG1 interacting factor 3-like 1	-3.54825	9.29377e-15	1.58565e-13	40.5001	12.2958
DLX6	distal-less homeobox 6	-3.54318	7.87117e-07	4.66936e-06	4.71274	1.4283
CASC9	cancer susceptibility candidate 9 (non-protein coding)	-3.54252	9.60197e-12	1.19639e-10	16.3473	4.96799
MIS18BP1	MIS18 binding protein 1	-3.5406	2.73372e-16	5.31034e-15	85.9092	26.144
DUOXA1	dual oxidase maturation factor 1	-3.53744	3.35621e-11	3.90063e-10	14.2855	4.34699
C10orf25	chromosome 10 open reading frame 25	-3.52016	0.00677855	0.0165035	1.03091	0.310499
JAM3	junctional adhesion molecule 3	-3.52016	0.00677855	0.0165035	1.03091	0.310499
2021-03-01	membrane-associated ring finger (C3HC4) 1, E3 ubiquitin protein ligase	-3.52016	0.00677855	0.0165035	1.03091	0.310499
SLC35G2	solute carrier family 35, member G2	-3.52016	0.00677855	0.0165035	1.03091	0.310499
CCDC167	coiled-coil domain containing 167	-3.50956	9.7049e-09	8.10087e-08	7.90365	2.42189
RIMS2	regulating synaptic membrane exocytosis 2	-3.50647	4.34579e-12	5.63591e-11	18.6055	5.71319
CHEK2	checkpoint kinase 2	-3.50627	4.28823e-14	6.84114e-13	34.3637	10.557
ITGB6	integrin, beta 6	-3.50483	9.69955e-16	1.80459e-14	70.2983	21.6107
MZT1	mitotic spindle organizing protein 1	-3.50281	9.11789e-15	1.55837e-13	44.6237	13.7241
STRA13	stimulated by retinoic acid 13	-3.49893	5.75412e-14	9.07371e-13	33.2837	10.2465
KLK10	kallikrein-related peptidase 10	-3.49629	1.70198e-05	7.90823e-05	3.24001	0.993597
RAI14	retinoic acid induced 14	-3.48826	1.44907e-15	2.65617e-14	67.3528	20.8034
DCAF15	DDB1 and CUL4 associated factor 15	-3.48644	4.22132e-15	7.46714e-14	53.6565	16.5807
CENPN	centromere protein N	-3.48031	2.39831e-16	4.67209e-15	116.935	36.2042
FIGNL1	fidgetin-like 1	-3.47493	1.24641e-14	2.0859e-13	44.8692	13.9104
SIRPA	signal-regulatory protein alpha	-3.47101	4.16323e-14	6.64948e-13	36.8182	11.4264
HOXC9	homeobox C9	-3.47082	0.000629499	0.00204677	1.81637	0.558899
UNC13D	unc-13 homolog D (C. elegans)	-3.46914	2.20532e-08	1.74382e-07	7.41274	2.29769
HDGF	hepatoma-derived growth factor	-3.46631	3.12455e-17	6.5044e-16	498.764	155.063
DNAJC17	DnaJ (Hsp40) homolog, subfamily C, member 17	-3.46297	5.85533e-11	6.59739e-10	14.3837	4.47119
POPDC3	popeye domain containing 3	-3.4552	0.000135772	0.000515457	2.40546	0.745198
RPL13P5	ribosomal protein L13 pseudogene 5	-3.45158	8.45712e-05	0.000336609	2.60182	0.807298
SH3BP1	SH3-domain binding protein 1	-3.44895	2.46784e-16	4.80068e-15	138.338	43.2215
MOCOS	molybdenum cofactor sulfurase	-3.44887	4.27407e-11	4.91716e-10	15.12	4.71959
DONSON	downstream neighbor of SON	-3.44577	8.08813e-16	1.51303e-14	91.9474	28.7522
RCOR2	REST corepressor 2	-3.44342	2.2529e-05	0.000101335	3.19091	0.993597
NUP210	nucleoporin 210kDa	-3.44221	4.24417e-16	8.15168e-15	116.051	36.3284
RNASEH2B	ribonuclease H2, subunit B	-3.44009	9.73502e-13	1.35378e-11	24.3982	7.63828
PIR	pirin (iron-binding nuclear protein)	-3.43937	4.95492e-09	4.32084e-08	8.93456	2.79449
COL1A2	collagen, type I, alpha 2	-3.43632	4.69031e-06	2.43354e-05	3.97637	1.242
PRIMPOL	primase and polymerase (DNA-directed)	-3.43621	1.98347e-09	1.84385e-08	9.91638	3.10499
ICOSLG	inducible T-cell co-stimulator ligand	-3.43145	7.40461e-12	9.28534e-11	18.9982	5.96158
LPHN1	NA	-3.42484	8.05409e-14	1.25412e-12	36.131	11.3643
LOC100294145	NA	-3.42228	6.99742e-12	8.80708e-11	19.3419	6.08578
RTTN	rotatin	-3.42106	3.55312e-12	4.67001e-11	21.1091	6.64468
LINC01123	long intergenic non-protein coding RNA 1123	-3.41611	1.05345e-14	1.78265e-13	53.5583	16.8912
ANKRD32	NA	-3.41405	1.40278e-11	1.70431e-10	17.9182	5.65109
ALYREF	Aly/REF export factor	-3.41055	1.02854e-15	1.90579e-14	99.8511	31.5467
SSRP1	structure specific recognition protein 1	-3.40767	6.03034e-17	1.23649e-15	794.489	251.256
BNIP1	BCL2/adenovirus E1B 19kDa interacting protein 1	-3.40198	3.95055e-09	3.50772e-08	9.42547	2.98079
TEAD2	TEA domain family member 2	-3.39758	3.57506e-12	4.68982e-11	21.7473	6.89308
AMH	anti-Mullerian hormone	-3.39576	2.08167e-06	1.15841e-05	4.51637	1.4283
CA9	carbonic anhydrase IX	-3.38942	4.59147e-05	0.000193283	2.94546	0.931498
TIMM21	translocase of inner mitochondrial membrane 21 homolog (yeast)	-3.38831	8.55013e-10	8.35795e-09	11.34	3.60179
PCDHB14	protocadherin beta 14	-3.38812	7.18205e-05	0.000291033	2.7491	0.869398
RBP5	retinol binding protein 5, cellular	-3.38488	0.000184722	0.000681406	2.35637	0.745198
TNFAIP8L1	tumor necrosis factor, alpha-induced protein 8-like 1	-3.38125	8.60367e-13	1.20504e-11	27.0982	8.63188
GNB4	guanine nucleotide binding protein (G protein), beta polypeptide 4	-3.37983	2.47026e-14	4.02073e-13	49.4837	15.7734
ACTG1	actin gamma 1	-3.3792	7.27913e-17	1.48364e-15	1961.04	625.407
DPF1	D4, zinc and double PHD fingers family 1	-3.37365	1.30331e-07	8.98892e-07	6.43092	2.04929
DUSP8	dual specificity phosphatase 8	-3.37361	0.00154714	0.00451543	1.57091	0.496799
FUT3	fucosyltransferase 3 (galactoside 3(4)-L-fucosyltransferase, Lewis blood group)	-3.37361	0.00154714	0.00451543	1.57091	0.496799
RAD51B	RAD51 paralog B	-3.37113	1.89375e-09	1.76405e-08	10.5055	3.35339
C2orf88	chromosome 2 open reading frame 88	-3.36882	0.00279298	0.00762818	1.37455	0.434699
LINC01010	long intergenic non-protein coding RNA 1010	-3.36882	0.00279298	0.00762818	1.37455	0.434699
METTL10	methyltransferase like 10	-3.36867	3.67808e-12	4.81571e-11	22.5328	7.20358
CDKL1	cyclin-dependent kinase-like 1 (CDC2-related kinase)	-3.36759	5.311e-07	3.24942e-06	5.4491	1.7388
GSTCD	glutathione S-transferase, C-terminal domain containing	-3.36724	2.31205e-13	3.43562e-12	33.971	10.8675
MRPL3	mitochondrial ribosomal protein L3	-3.36512	6.92166e-16	1.30196e-14	152.428	48.8105
SETD8	SET domain containing (lysine methyltransferase) 8	-3.36321	3.66728e-15	6.53791e-14	82.7674	26.5166
C7orf57	chromosome 7 open reading frame 57	-3.36245	0.00518956	0.0131141	1.17818	0.372599
DUT	deoxyuridine triphosphatase	-3.35787	9.25958e-16	1.72509e-14	139.909	44.8982
GNA15	guanine nucleotide binding protein (G protein), alpha 15 (Gq class)	-3.35447	5.99542e-14	9.4433e-13	44.2801	14.2209
RRS1	ribosome biogenesis regulator homolog	-3.332	3.16058e-15	5.66415e-14	100.047	32.354
SAMD11	sterile alpha motif domain containing 11	-3.3247	1.50525e-07	1.02573e-06	6.5291	2.11139
PPIL1	peptidylprolyl isomerase (cyclophilin)-like 1	-3.31938	8.29054e-15	1.4241e-13	78.0547	25.3367
ARRB1	arrestin, beta 1	-3.31456	0.000251054	0.000898663	2.30728	0.745198
PLCD1	phospholipase C, delta 1	-3.31354	5.26797e-08	3.9055e-07	7.46183	2.42189
TMA16	translation machinery associated 16 homolog (S. cerevisiae)	-3.31137	2.26272e-11	2.67068e-10	19.0964	6.20998
ADM2	adrenomedullin 2	-3.30927	1.01392e-05	4.92569e-05	3.8291	1.242
WNT3A	wingless-type MMTV integration site family, member 3A	-3.30571	1.09638e-07	7.67411e-07	6.87274	2.23559
C5orf34	chromosome 5 open reading frame 34	-3.29927	1.55758e-06	8.8149e-06	4.95819	1.6146
FAM149A	family with sequence similarity 149, member A	-3.29614	0.000707332	0.00227225	1.91455	0.620998
FANCM	Fanconi anemia, complementation group M	-3.29534	2.35674e-13	3.49443e-12	39.3219	12.8547
MGLL	monoglyceride lipase	-3.29304	1.08742e-10	1.18893e-09	15.9546	5.21639
ELMOD3	ELMO/CED-12 domain containing 3	-3.28383	1.09202e-09	1.05241e-08	12.1255	3.97439
ARID2	AT rich interactive domain 2 (ARID, RFX-like)	-3.27934	2.08437e-13	3.11765e-12	41.7764	13.7241
BNC1	basonuclin 1	-3.2773	7.43751e-15	1.28728e-13	97.8383	32.1677
BCAT1	branched chain amino-acid transaminase 1, cytosolic	-3.27608	2.89688e-15	5.19839e-14	145.751	47.9411
PAICS	phosphoribosylaminoimidazole carboxylase, phosphoribosylaminoimidazole succinocarboxamide synthetase	-3.2758	7.59517e-16	1.42668e-14	397.735	130.844
METAP1D	methionyl aminopeptidase type 1D (mitochondrial)	-3.27559	2.03024e-09	1.88349e-08	11.34	3.72599
HIST1H2BH	histone cluster 1, H2bh	-3.27529	1.55802e-08	1.2545e-07	8.88547	2.91869
NCAPD3	non-SMC condensin II complex, subunit D3	-3.27426	6.00867e-15	1.04795e-13	107.558	35.3969
SOWAHA	sosondowah ankyrin repeat domain family member A	-3.27358	8.93948e-06	4.39128e-05	3.97637	1.3041
SMO	smoothened, frizzled class receptor	-3.27166	4.42374e-13	6.39942e-12	36.9655	12.1716
EVA1C	eva-1 homolog C (C. elegans)	-3.26863	0.00217979	0.00612747	1.52182	0.496799
TPM4	tropomyosin 4	-3.26862	6.01867e-16	1.1368e-14	691.25	227.906
PRKG2	protein kinase, cGMP-dependent, type II	-3.26741	0.00012875	0.000492495	2.65091	0.869398
TMEM237	transmembrane protein 237	-3.26676	5.59786e-14	8.83751e-13	57.2401	18.8784
TRIM6-TRIM34	TRIM6-TRIM34 readthrough	-3.25728	2.18121e-10	2.31083e-09	15.2182	5.03009
DDIT4	DNA-damage-inducible transcript 4	-3.25307	1.41548e-15	2.60327e-14	299.75	99.2976
INTU	inturned planar cell polarity protein	-3.24979	2.75869e-07	1.78459e-06	6.38183	2.11139
EFCAB1	EF-hand calcium binding domain 1	-3.24908	0.00397946	0.0103848	1.32546	0.434699
PPP4R1	protein phosphatase 4, regulatory subunit 1	-3.24795	3.2304e-15	5.78169e-14	172.948	57.3803
PHF10	PHD finger protein 10	-3.24558	3.69107e-13	5.36798e-12	40.5982	13.4757
FBL	fibrillarin	-3.24265	1.7266e-14	2.85453e-13	87.0874	28.9385
TBC1D31	TBC1 domain family, member 31	-3.24182	1.45707e-12	1.9858e-11	31.9582	10.6191
LRRC45	leucine rich repeat containing 45	-3.24032	6.12437e-13	8.7301e-12	37.3582	12.42
MKS1	Meckel syndrome, type 1	-3.23803	1.32989e-11	1.62459e-10	22.7782	7.57618
ALG10	ALG10, alpha-1,2-glucosyltransferase	-3.23593	2.6713e-09	2.44008e-08	11.3891	3.78809
ZHX2	zinc fingers and homeoboxes 2	-3.23307	9.85206e-14	1.52194e-12	55.7183	18.5679
CISH	cytokine inducible SH2-containing protein	-3.22953	0.000570628	0.0018714	2.06182	0.683098
UBXN11	UBX domain protein 11	-3.22642	1.11724e-07	7.80412e-07	7.26547	2.42189
CREB5	cAMP responsive element binding protein 5	-3.22314	0.00748818	0.0180096	1.12909	0.372599
GNAZ	guanine nucleotide binding protein (G protein), alpha z polypeptide	-3.22314	0.00748818	0.0180096	1.12909	0.372599
PPP4R1L	protein phosphatase 4, regulatory subunit 1-like (pseudogene)	-3.22314	0.00748818	0.0180096	1.12909	0.372599
PRDM6	PR domain containing 6	-3.22314	0.00748818	0.0180096	1.12909	0.372599
LOC100288181	NA	-3.22033	0.000107918	0.000419627	2.79819	0.931498
WDR4	WD repeat domain 4	-3.21964	6.37744e-11	7.15615e-10	18.7528	6.27208
DBNDD1	dysbindin (dystrobrevin binding protein 1) domain containing 1	-3.21879	7.70343e-14	1.20089e-12	62.1492	20.8034
SMAGP	small cell adhesion glycoprotein	-3.21522	1.6557e-08	1.32845e-07	9.2782	3.10499
GPX2	glutathione peroxidase 2	-3.21191	0.000975826	0.00301832	1.86546	0.620998
TNS1	tensin 1	-3.21148	6.986e-06	3.50739e-05	4.27092	1.4283
IPO8	importin 8	-3.20973	9.0615e-15	1.55068e-13	136.326	45.7676
BMI1	BMI1 proto-oncogene, polycomb ring finger	-3.20307	1.00919e-09	9.80196e-09	13.3037	4.47119
TSEN15	TSEN15 tRNA splicing endonuclease subunit	-3.20256	7.45989e-13	1.05023e-11	39.3219	13.2273
MRPL11	mitochondrial ribosomal protein L11	-3.20189	2.59909e-14	4.22538e-13	92.6347	31.1741
PLEKHO1	pleckstrin homology domain containing, family O member 1	-3.20052	1.07435e-06	6.21929e-06	5.54728	1.863
CD70	CD70 molecule	-3.19931	1.7339e-07	1.16641e-06	7.02001	2.35979
LIMS2	LIM and senescent cell antigen-like domains 2	-3.19356	5.47202e-07	3.34045e-06	6.08728	2.04929
KRT14	keratin 14, type I	-3.19316	2.44645e-15	4.40748e-14	496.997	167.732
CDK5RAP2	CDK5 regulatory subunit associated protein 2	-3.19127	1.75492e-14	2.89435e-13	114.578	38.6882
DMC1	DNA meiotic recombinase 1	-3.19043	0.00170752	0.00493292	1.66909	0.558899
DCK	deoxycytidine kinase	-3.18896	1.83671e-13	2.76234e-12	55.3255	18.6921
KIAA0391	KIAA0391	-3.18587	1.58014e-13	2.39759e-12	58.0256	19.6235
GCOM1	GRINL1A complex locus 1	-3.18449	2.44472e-09	2.24287e-08	12.1255	4.09859
CRYAB	crystallin, alpha B	-3.18221	2.18408e-05	9.84673e-05	3.68182	1.242
TOE1	target of EGR1, member 1 (nuclear)	-3.1818	3.40703e-11	3.95632e-10	21.6491	7.32778
PER2	period circadian clock 2	-3.18017	4.76484e-09	4.17642e-08	11.1927	3.78809
NOL4L	nucleolar protein 4-like	-3.17797	1.48875e-08	1.20156e-07	9.72002	3.29129
CASC2	cancer susceptibility candidate 2 (non-protein coding)	-3.17392	0.000462068	0.00155151	2.20909	0.745198
PLEKHF1	pleckstrin homology domain containing, family F (with FYVE domain) member 1	-3.17392	0.000462068	0.00155151	2.20909	0.745198
NUP85	nucleoporin 85kDa	-3.17134	1.67672e-13	2.53289e-12	60.1365	20.4308
EFNB3	ephrin-B3	-3.17041	3.27254e-05	0.000141917	3.48546	1.1799
DNAJC9	DnaJ (Hsp40) homolog, subfamily C, member 9	-3.16595	1.25843e-14	2.10344e-13	163.473	55.6415
LPAR1	lysophosphatidic acid receptor 1	-3.16532	4.44488e-11	5.10078e-10	21.3546	7.26568
PBX3	pre-B-cell leukemia homeobox 3	-3.15975	1.33478e-12	1.82643e-11	38.9782	13.2894
ZBTB2	zinc finger and BTB domain containing 2	-3.15886	4.68129e-13	6.75769e-12	48.7964	16.6428
MED22	mediator complex subunit 22	-3.15859	4.36208e-14	6.95083e-13	96.6602	32.975
RFWD3	ring finger and WD repeat domain 3	-3.15623	1.81384e-14	2.98791e-13	144.966	49.4936
ZDHHC2	zinc finger, DHHC-type containing 2	-3.15486	2.65954e-11	3.12016e-10	23.4655	8.01088
ANKRD22	ankyrin repeat domain 22	-3.15288	0.000779531	0.00246647	2.01273	0.683098
C10orf11	chromosome 10 open reading frame 11	-3.15288	0.000779531	0.00246647	2.01273	0.683098
GPR137C	G protein-coupled receptor 137C	-3.15288	0.000779531	0.00246647	2.01273	0.683098
TCEA3	transcription elongation factor A (SII), 3	-3.15288	0.000779531	0.00246647	2.01273	0.683098
FAM109B	family with sequence similarity 109, member B	-3.15254	1.89569e-05	8.66675e-05	3.8291	1.3041
MYBL1	v-myb avian myeloblastosis viral oncogene homolog-like 1	-3.15097	1.90322e-11	2.27388e-10	24.8891	8.50768
FBLIM1	filamin binding LIM protein 1	-3.14887	1.9378e-12	2.6123e-11	37.211	12.7305
TAGLN	transgelin	-3.14825	3.26727e-13	4.78218e-12	54.9819	18.8163
ANKRD13B	ankyrin repeat domain 13B	-3.14599	1.8381e-07	1.23286e-06	7.26547	2.48399
CNTN1	contactin 1	-3.14217	9.04349e-11	9.95951e-10	19.9309	6.83098
KIAA0195	KIAA0195	-3.13646	9.01091e-13	1.2595e-11	45.0164	15.4629
NEDD1	neural precursor cell expressed, developmentally down-regulated 1	-3.13484	1.6086e-13	2.43537e-12	70.1019	24.0947
ZEB1-AS1	ZEB1 antisense RNA 1	-3.12934	0.00565399	0.0141412	1.27637	0.434699
FAM110A	family with sequence similarity 110, member A	-3.12581	1.11683e-11	1.38022e-10	28.4728	9.81177
DEK	DEK proto-oncogene	-3.11531	7.86686e-15	1.35473e-13	596.357	206.296
XYLB	xylulokinase homolog (H. influenzae)	-3.11047	9.827e-09	8.19186e-08	10.9473	3.78809
PRELID2	PRELI domain containing 2	-3.1099	3.71219e-07	2.33827e-06	6.82365	2.35979
EZH2	enhancer of zeste 2 polycomb repressive complex 2 subunit	-3.10927	1.26697e-12	1.73538e-11	45.1637	15.6492
ST6GALNAC5	ST6 (alpha-N-acetyl-neuraminyl-2,3-beta-galactosyl-1,3)-N-acetylgalactosaminide alpha-2,6-sialyltransferase 5	-3.1036	0.000625603	0.00203459	2.16	0.745198
DNAJC22	DnaJ (Hsp40) homolog, subfamily C, member 22	-3.10353	6.15026e-06	3.12688e-05	4.66364	1.6146
C9orf64	chromosome 9 open reading frame 64	-3.10295	2.11205e-12	2.83879e-11	41.1382	14.283
TMEM51-AS1	TMEM51 antisense RNA 1	-3.09696	0.00237187	0.00659815	1.62	0.558899
TACO1	translational activator of mitochondrially encoded cytochrome c oxidase I	-3.09266	2.1721e-12	2.91377e-11	42.071	14.6556
DAB2IP	DAB2 interacting protein	-3.08899	3.04109e-14	4.90888e-13	201.862	70.4212
GMNN	geminin, DNA replication inhibitor	-3.0885	5.31262e-13	7.60472e-12	59.9892	20.9276
MRPL39	mitochondrial ribosomal protein L39	-3.08724	5.79213e-11	6.53697e-10	23.3182	8.13508
NSFP1	N-ethylmaleimide-sensitive factor pseudogene 1	-3.08634	0.000306813	0.00107413	2.50364	0.869398
DNAJA4	DnaJ (Hsp40) homolog, subfamily A, member 4	-3.08446	8.46885e-07	5.00652e-06	6.23456	2.17349
GPR110	NA	-3.08161	2.99103e-12	3.95025e-11	40.5001	14.1588
IFRD1	interferon-related developmental regulator 1	-3.08083	2.14494e-13	3.20123e-12	82.031	28.6901
PCDHB13	protocadherin beta 13	-3.07336	0.000157571	0.000590177	2.84728	0.993597
RNASE7	ribonuclease, RNase A family, 7	-3.07336	0.000157571	0.000590177	2.84728	0.993597
LYPD6	LY6/PLAUR domain containing 6	-3.07253	7.59935e-08	5.46194e-07	8.68911	3.04289
HOXD13	homeobox D13	-3.06898	5.81491e-08	4.26697e-07	9.03274	3.16709
FUS	FUS RNA binding protein	-3.06701	2.21012e-14	3.61887e-13	396.95	139.476
VLDLR	very low density lipoprotein receptor	-3.06405	1.82943e-05	8.41453e-05	4.07455	1.4283
DNA2	DNA replication helicase/nuclease 2	-3.06255	9.07178e-13	1.26671e-11	57.191	20.1203
EVA1A	eva-1 homolog A (C. elegans)	-3.06253	8.20424e-10	8.06023e-09	16.2491	5.71319
HAUS1	HAUS augmin-like complex, subunit 1	-3.06009	1.60124e-09	1.50804e-08	14.8255	5.21639
AUNIP	aurora kinase A and ninein interacting protein	-3.05827	1.38433e-09	1.31099e-08	15.1691	5.34059
POLE	polymerase (DNA directed), epsilon, catalytic subunit	-3.05645	1.19242e-13	1.82553e-12	121.009	42.6626
TIMM10	translocase of inner mitochondrial membrane 10 homolog (yeast)	-3.05461	1.46165e-12	1.99006e-11	51.9383	18.3195
GALNT4	polypeptide N-acetylgalactosaminyltransferase 4	-3.04966	5.26251e-08	3.90358e-07	9.32729	3.29129
RCAN1	regulator of calcineurin 1	-3.04933	2.87811e-10	2.98886e-09	19.3419	6.83098
CORO7-PAM16	CORO7-PAM16 readthrough	-3.04851	2.68991e-05	0.000118763	3.87819	1.3662
FOXD2-AS1	FOXD2 antisense RNA 1 (head to head)	-3.04851	2.68991e-05	0.000118763	3.87819	1.3662
FOXC1	forkhead box C1	-3.04465	1.36623e-08	1.10989e-07	11.2418	3.97439
FBLN5	fibulin 5	-3.04312	0.000131227	0.000500847	2.99455	1.0557
SCAMP5	secretory carrier membrane protein 5	-3.02987	1.27628e-08	1.04115e-07	11.5364	4.09859
HNRNPA1P10	heterogeneous nuclear ribonucleoprotein A1 pseudogene 10	-3.02838	3.47139e-14	5.57709e-13	536.614	190.957
WNK4	WNK lysine deficient protein kinase 4	-3.02773	2.5331e-06	1.38257e-05	5.59637	1.98719
FBXO36	F-box protein 36	-3.02719	2.32477e-05	0.000104225	4.02546	1.4283
FBLN2	fibulin 2	-3.02598	0.000408889	0.00139259	2.45455	0.869398
NDUFC2-KCTD14	NDUFC2-KCTD14 readthrough	-3.02393	2.25567e-07	1.4845e-06	7.85456	2.79449
CELF2	CUGBP, Elav-like family member 2	-3.02264	1.14791e-06	6.60869e-06	6.28365	2.23559
DCLRE1C	DNA cross-link repair 1C	-3.0193	1.46941e-10	1.58878e-09	22.6309	8.07298
JADE2	jade family PHD finger 2	-3.01515	3.33113e-13	4.87044e-12	100.784	36.0179
STXBP5	syntaxin binding protein 5 (tomosyn)	-3.0147	2.04348e-11	2.43449e-10	32.4982	11.6127
CDCA4	cell division cycle associated 4	-3.01112	1.42886e-12	1.95125e-11	61.6092	22.0454
KPNA2	karyopherin alpha 2 (RAG cohort 1, importin alpha 1)	-3.00613	4.94135e-14	7.83729e-13	552.765	198.161
ANXA2R	annexin A2 receptor	-3.0035	0.00328702	0.00879631	1.57091	0.558899
PCOLCE	procollagen C-endopeptidase enhancer	-2.99959	0.00144745	0.00425815	1.91455	0.683098
HNRNPD	heterogeneous nuclear ribonucleoprotein D (AU-rich element RNA binding protein 1, 37kDa)	-2.99733	6.73505e-14	1.05475e-12	413.493	148.667
ARHGDIB	Rho GDP dissociation inhibitor (GDI) beta	-2.9899	2.54103e-13	3.75545e-12	139.566	50.3009
YARS	tyrosyl-tRNA synthetase	-2.98953	1.4682e-13	2.23271e-12	202.942	73.1536
WDR90	WD repeat domain 90	-2.98754	7.00396e-10	6.95608e-09	18.6055	6.70678
GPATCH4	G patch domain containing 4	-2.97288	2.42156e-12	3.23254e-11	61.8546	22.418
LCLAT1	lysocardiolipin acyltransferase 1	-2.96978	1.38907e-11	1.69065e-10	39.7146	14.4072
GPR161	G protein-coupled receptor 161	-2.96973	3.54192e-10	3.6422e-09	21.4037	7.76248
LOC100996447	NA	-2.96562	0.000544228	0.00179256	2.40546	0.869398
MCM4	minichromosome maintenance complex component 4	-2.9634	8.73807e-14	1.35753e-12	778.338	283.051
LARS2	leucyl-tRNA synthetase 2, mitochondrial	-2.96312	4.82236e-12	6.23028e-11	52.7728	19.1888
C7orf63	NA	-2.96296	0.00114148	0.00345808	2.06182	0.745198
MYO5C	myosin VC	-2.95935	6.06268e-12	7.67303e-11	50.3183	18.3195
FOXD3	forkhead box D3	-2.95924	0.00253338	0.00698764	1.71818	0.620998
NFATC4	nuclear factor of activated T-cells, cytoplasmic, calcineurin-dependent 4	-2.95864	3.04241e-08	2.35662e-07	11.0946	4.03649
NUP88	nucleoporin 88kDa	-2.95744	6.36439e-13	9.04392e-12	111.977	40.7996
POLD1	polymerase (DNA directed), delta 1, catalytic subunit	-2.95087	5.84626e-13	8.3511e-12	123.12	44.9603
ZNF107	zinc finger protein 107	-2.94433	5.33495e-11	6.04598e-10	31.9091	11.6748
ERI2	ERI1 exoribonuclease family member 2	-2.94311	1.82655e-10	1.95022e-09	25.2819	9.25288
CEP57L1	centrosomal protein 57kDa-like 1	-2.94052	6.93452e-10	6.89715e-09	20.1764	7.38988
PCNA	proliferating cell nuclear antigen	-2.93911	2.00068e-13	2.99576e-12	342.459	125.566
ARHGEF25	Rho guanine nucleotide exchange factor (GEF) 25	-2.93889	2.77398e-06	1.50145e-05	5.94001	2.17349
AGPAT3	1-acylglycerol-3-phosphate O-acyltransferase 3	-2.93831	2.83326e-12	3.74912e-11	68.9238	25.2746
TGIF2	TGFB-induced factor homeobox 2	-2.93674	1.24536e-09	1.18845e-08	18.4582	6.76888
KCNJ15	potassium channel, inwardly rectifying subfamily J, member 15	-2.93619	4.58946e-09	4.03306e-08	15.0709	5.52689
TRAF2	TNF receptor-associated factor 2	-2.93535	3.62548e-12	4.75139e-11	64.4565	23.66
NME4	NME/NM23 nucleoside diphosphate kinase 4	-2.93463	5.87328e-12	7.44713e-11	55.8165	20.4929
DUS4L	dihydrouridine synthase 4-like	-2.92557	1.07409e-07	7.53738e-07	9.62183	3.53969
CYP24A1	cytochrome P450, family 24, subfamily A, polypeptide 1	-2.92508	1.20598e-12	1.65682e-11	104.515	38.5019
S100A2	S100 calcium binding protein A2	-2.92422	2.55649e-13	3.77421e-12	342.41	126.187
BNC2	basonuclin 2	-2.92294	0.00196679	0.00558506	1.86546	0.683098
P2RY6	pyrimidinergic receptor P2Y, G-protein coupled, 6	-2.92216	0.000185321	0.000683247	3.04364	1.1178
CPNE7	copine VII	-2.91867	6.91021e-07	4.13704e-06	7.41274	2.73239
LOC100506639	NA	-2.91306	1.45725e-05	6.8574e-05	4.71274	1.7388
ENPEP	glutamyl aminopeptidase (aminopeptidase A)	-2.91057	5.14942e-06	2.6536e-05	5.54728	2.04929
THSD4	thrombospondin, type I, domain containing 4	-2.90998	3.37405e-09	3.03132e-08	16.4455	6.08578
BTG3	BTG family, member 3	-2.90603	9.76416e-10	9.49711e-09	20.2746	7.51408
NEURL3	neuralized E3 ubiquitin protein ligase 3	-2.90527	0.000723363	0.00231442	2.35637	0.869398
ZBED6CL	ZBED6 C-terminal like	-2.90527	0.000723363	0.00231442	2.35637	0.869398
SLC7A11	solute carrier family 7 (anionic amino acid transporter light chain, xc- system), member 11	-2.90337	1.86423e-12	2.52059e-11	99.5565	36.9494
TP63	tumor protein p63	-2.90335	4.45904e-13	6.44367e-12	264.011	97.9935
GCSAM	germinal center-associated, signaling and motility	-2.90299	0.000153876	0.000577605	3.19091	1.1799
MTHFD1	methylenetetrahydrofolate dehydrogenase (NADP+ dependent) 1, methenyltetrahydrofolate cyclohydrolase, formyltetrahydrofolate synthetase	-2.90239	4.88847e-13	7.03445e-12	243.688	90.4795
HOXA3	homeobox A3	-2.89775	2.70332e-09	2.46439e-08	17.3782	6.45838
GGH	gamma-glutamyl hydrolase (conjugase, folylpolygammaglutamyl hydrolase)	-2.89735	6.51674e-12	8.21723e-11	63.6219	23.66
IGF2BP1	insulin-like growth factor 2 mRNA binding protein 1	-2.89534	2.16688e-12	2.90963e-11	98.2802	36.5768
PCDHB2	protocadherin beta 2	-2.89482	2.08343e-05	9.43661e-05	4.51637	1.6767
LIN54	lin-54 DREAM MuvB core complex component	-2.89285	1.07536e-11	1.33017e-10	55.5219	20.6792
CHST10	carbohydrate sulfotransferase 10	-2.88987	0.0113021	0.0257469	1.17818	0.434699
IL15RA	interleukin 15 receptor, alpha	-2.88638	2.47093e-06	1.35026e-05	6.33274	2.35979
UBE2E1	ubiquitin-conjugating enzyme E2E 1	-2.88524	4.35346e-12	5.64049e-11	78.1529	29.1869
HIRIP3	HIRA interacting protein 3	-2.88334	2.99466e-10	3.10046e-09	26.2637	9.81177
C11orf45	chromosome 11 open reading frame 45	-2.88005	9.80308e-07	5.71365e-06	7.31456	2.73239
DNAJC2	DnaJ (Hsp40) homolog, subfamily C, member 2	-2.87971	1.2754e-11	1.56486e-10	55.7674	20.8655
OXCT1	3-oxoacid CoA transferase 1	-2.87804	5.09913e-12	6.53837e-11	76.631	28.6901
ETS1	v-ets avian erythroblastosis virus E26 oncogene homolog 1	-2.87241	2.15617e-11	2.55374e-10	49.3364	18.5058
SFXN4	sideroflexin 4	-2.87236	7.18603e-11	8.01736e-10	36.4255	13.662
DMRTA2	DMRT-like family A2	-2.86934	3.0564e-09	2.76953e-08	17.8691	6.70678
GPRASP2	G protein-coupled receptor associated sorting protein 2	-2.85638	1.60619e-09	1.51062e-08	20.4219	7.70038
C10orf10	chromosome 10 open reading frame 10	-2.8487	0.00837063	0.0198175	1.32546	0.496799
WDR74	WD repeat domain 74	-2.84661	5.27546e-11	5.98851e-10	42.6601	16.146
NAV1	neuron navigator 1	-2.84132	9.01374e-07	5.27837e-06	7.70729	2.91869
HNRNPH3	heterogeneous nuclear ribonucleoprotein H3 (2H9)	-2.83594	1.55418e-12	2.11183e-11	226.506	86.0704
KIFC3	kinesin family member C3	-2.83148	3.95086e-11	4.55683e-10	48.7964	18.5679
LINC00941	long intergenic non-protein coding RNA 941	-2.8281	0.000311808	0.0010893	2.94546	1.1178
TNFRSF10A	tumor necrosis factor receptor superfamily, member 10a	-2.82723	1.67281e-07	1.13089e-06	10.1127	3.85019
MIR17HG	miR-17-92 cluster host gene	-2.82578	0.00076607	0.0024346	2.45455	0.931498
ZBTB46	zinc finger and BTB domain containing 46	-2.82525	8.3584e-06	4.13559e-05	5.54728	2.11139
ZNF815P	zinc finger protein 815, pseudogene	-2.82525	8.3584e-06	4.13559e-05	5.54728	2.11139
ZNF343	zinc finger protein 343	-2.82365	8.03574e-09	6.7906e-08	16.4455	6.27208
RIN1	Ras and Rab interactor 1	-2.82167	1.45819e-09	1.37902e-08	22.2873	8.50768
ZBTB12	zinc finger and BTB domain containing 12	-2.82056	8.17696e-08	5.86165e-07	11.3891	4.34699
CENPL	centromere protein L	-2.82017	4.93528e-10	4.97914e-09	27.6382	10.557
GJA9-MYCBP	NA	-2.81985	1.14181e-08	9.42721e-08	15.6109	5.96158
NCAPH2	non-SMC condensin II complex, subunit H2	-2.8179	2.14622e-11	2.54417e-10	62.6892	23.9705
CHN1	chimerin 1	-2.81551	1.3135e-05	6.22818e-05	5.20364	1.98719
NES	nestin	-2.81526	4.35245e-08	3.27477e-07	12.6655	4.84379
LSM3	LSM3 homolog, U6 small nuclear RNA and mRNA degradation associated	-2.81288	1.71714e-11	2.06601e-10	69.7092	26.7029
MED30	mediator complex subunit 30	-2.81186	1.04576e-08	8.68144e-08	16.0528	6.14788
UNG	uracil DNA glycosylase	-2.8103	3.5691e-12	4.6865e-11	158.711	60.8578
ZNF169	zinc finger protein 169	-2.80903	0.000615151	0.00200346	2.60182	0.993597
HAUS6	HAUS augmin-like complex, subunit 6	-2.80899	8.57932e-11	9.47123e-10	42.9055	16.4565
VGLL1	vestigial-like family member 1	-2.80579	1.19625e-08	9.85287e-08	15.8564	6.08578
TCHP	trichoplein, keratin filament binding	-2.80352	4.99443e-10	5.02979e-09	28.7673	11.0538
TUBB	tubulin, beta class I	-2.80293	1.14566e-12	1.58032e-11	1380.14	530.643
TMEM126A	transmembrane protein 126A	-2.80105	2.7909e-08	2.17166e-07	13.8928	5.34059
CARD16	caspase recruitment domain family, member 16	-2.79997	1.15633e-06	6.65155e-06	7.75638	2.98079
CTPS2	CTP synthase 2	-2.79842	7.40633e-09	6.29768e-08	17.4273	6.70678
GABPB1	GA binding protein transcription factor, beta subunit 1	-2.79789	1.28262e-10	1.39122e-09	40.1564	15.4629
GGT1	gamma-glutamyltransferase 1	-2.79568	8.17432e-05	0.000326399	3.87819	1.4904
LOC399815	NA	-2.79079	0.00473161	0.0121091	1.62	0.620998
TTC39B	tetratricopeptide repeat domain 39B	-2.78985	2.73981e-07	1.77406e-06	9.8182	3.78809
SLC45A4	solute carrier family 45, member 4	-2.78765	1.17919e-08	9.72407e-08	16.3964	6.33418
DARS2	aspartyl-tRNA synthetase 2, mitochondrial	-2.7812	1.00568e-11	1.25192e-10	110.111	42.6626
C1R	complement component 1, r subcomponent	-2.77624	3.6863e-11	4.2625e-10	64.1619	24.902
NUP50	nucleoporin 50kDa	-2.77486	1.06999e-11	1.32473e-10	112.418	43.6562
ALOX15	arachidonate 15-lipoxygenase	-2.7739	4.11273e-08	3.10982e-07	13.5982	5.27849
CDKL2	cyclin-dependent kinase-like 2 (CDC2-related kinase)	-2.7729	7.06689e-07	4.21974e-06	8.64001	3.35339
MSL1	male-specific lethal 1 homolog (Drosophila)	-2.77261	1.04925e-11	1.30496e-10	116.002	45.0845
ODF3B	outer dense fiber of sperm tails 3B	-2.77013	0.0158891	0.0344252	1.12909	0.434699
RASAL1	RAS protein activator like 1 (GAP1 like)	-2.77013	0.0158891	0.0344252	1.12909	0.434699
NIPAL4	NIPA-like domain containing 4	-2.76965	0.00360786	0.00953346	1.76728	0.683098
TTC39A	tetratricopeptide repeat domain 39A	-2.7692	0.000122476	0.00047034	3.68182	1.4283
DDB2	damage-specific DNA binding protein 2, 48kDa	-2.76886	3.16881e-09	2.86199e-08	21.5509	8.38348
PIGK	phosphatidylinositol glycan anchor biosynthesis, class K	-2.76744	9.32052e-11	1.02481e-09	49.2874	19.1888
C19orf48	chromosome 19 open reading frame 48	-2.76649	2.99763e-11	3.50477e-10	73.3419	28.5659
XDH	xanthine dehydrogenase	-2.76611	8.90044e-08	6.32714e-07	12.1255	4.71959
CARD8	caspase recruitment domain family, member 8	-2.76197	3.65596e-07	2.30498e-06	9.72002	3.78809
HOXB7	homeobox B7	-2.76092	1.24666e-08	1.02126e-07	17.0346	6.64468
FBLN1	fibulin 1	-2.75892	1.1579e-10	1.26095e-09	47.8637	18.6921
TNFAIP3	tumor necrosis factor, alpha-induced protein 3	-2.75865	3.41747e-07	2.16762e-06	9.86729	3.85019
KDELC2	KDEL (Lys-Asp-Glu-Leu) containing 2	-2.75601	4.57999e-11	5.24261e-10	66.0765	25.8335
FAM195A	family with sequence similarity 195, member A	-2.75561	7.32897e-08	5.28708e-07	12.7146	4.96799
MIR210HG	MIR210 host gene	-2.75448	3.72337e-05	0.000159693	4.61455	1.8009
ACAT2	acetyl-CoA acetyltransferase 2	-2.75376	3.29127e-11	3.82841e-10	76.3365	29.87
MPZL2	myelin protein zero-like 2	-2.75349	4.73464e-11	5.40153e-10	66.1747	25.8956
MRPL15	mitochondrial ribosomal protein L15	-2.74806	1.42142e-11	1.72541e-10	121.942	47.8169
BEND3	BEN domain containing 3	-2.7476	1.26088e-08	1.03167e-07	17.4273	6.83098
GJB3	gap junction protein, beta 3, 31kDa	-2.74698	8.52869e-11	9.42296e-10	55.571	21.797
BIVM-ERCC5	BIVM-ERCC5 readthrough	-2.74546	2.91466e-10	3.01992e-09	38.9292	15.2766
TET1	tet methylcytosine dioxygenase 1	-2.74491	1.04582e-06	6.06698e-06	8.39456	3.29129
SMG1P2	SMG1 pseudogene 2	-2.74448	1.57546e-09	1.48683e-08	26.2637	10.3086
SNCA	synuclein, alpha (non A4 component of amyloid precursor)	-2.74435	2.37651e-10	2.50607e-09	41.2855	16.2081
DBIL5P	diazepam binding inhibitor-like 5, pseudogene	-2.74372	0.0116258	0.0263899	1.27637	0.496799
EPHX4	epoxide hydrolase 4	-2.74372	0.0116258	0.0263899	1.27637	0.496799
PEF1	penta-EF-hand domain containing 1	-2.7387	4.04193e-11	4.65795e-10	77.0238	30.3047
UCHL5	ubiquitin carboxyl-terminal hydrolase L5	-2.73799	8.20355e-11	9.08578e-10	58.8601	23.1632
KIAA1430	NA	-2.73596	1.47353e-10	1.59197e-09	49.0419	19.313
SCLT1	sodium channel and clathrin linker 1	-2.73163	9.60161e-09	8.01955e-08	18.9	7.45198
LINC01106	long intergenic non-protein coding RNA 1106	-2.72941	3.2072e-08	2.47583e-07	15.2673	6.02368
PDGFA	platelet-derived growth factor alpha polypeptide	-2.72687	7.44143e-10	7.35845e-09	32.6946	12.9168
BLACAT1	bladder cancer associated transcript 1 (non-protein coding)	-2.7231	0.0086062	0.0203122	1.42364	0.558899
NDUFC1	NADH dehydrogenase (ubiquinone) 1, subcomplex unknown, 1, 6kDa	-2.72252	1.08662e-09	1.04794e-08	30.2891	11.9853
NXT1	nuclear transport factor 2-like export factor 1	-2.72081	1.06516e-09	1.03016e-08	30.5837	12.1095
SNRPA1	small nuclear ribonucleoprotein polypeptide A'	-2.71985	3.5587e-11	4.12193e-10	93.4202	37.0115
DMTN	dematin actin binding protein	-2.71385	8.26778e-08	5.91744e-07	13.3037	5.27849
CCDC77	coiled-coil domain containing 77	-2.71253	1.37051e-09	1.2997e-08	29.5528	11.7369
NHLRC2	NHL repeat containing 2	-2.70909	9.9435e-11	1.09067e-09	64.0147	25.4609
VSNL1	visinin-like 1	-2.70872	0.0002853	0.00100621	3.2891	1.3041
TXNRD2	thioredoxin reductase 2	-2.70596	4.64492e-10	4.70905e-09	39.6164	15.7734
ALDH1B1	aldehyde dehydrogenase 1 family, member B1	-2.70287	9.54678e-10	9.29891e-09	33.1855	13.2273
GEN1	GEN1 Holliday junction 5' flap endonuclease	-2.70061	2.02415e-10	2.14944e-09	51.9874	20.7413
NIPAL2	NIPA-like domain containing 2	-2.69737	1.2052e-08	9.91669e-08	19.44	7.76248
PPIF	peptidylprolyl isomerase F	-2.69642	2.39476e-11	2.81678e-10	150.415	60.1126
EOMES	eomesodermin	-2.69549	0.000195689	0.000717405	3.58364	1.4283
GJB2	gap junction protein, beta 2, 26kDa	-2.69529	1.68946e-07	1.14101e-06	12.1255	4.84379
MDC1	mediator of DNA-damage checkpoint 1	-2.69495	7.07756e-11	7.9028e-10	80.6074	32.2298
FANCC	Fanconi anemia, complementation group C	-2.69368	3.56259e-10	3.66071e-09	44.8692	17.9469
EXOSC10	exosome component 10	-2.69188	6.91237e-11	7.73098e-10	83.3074	33.3476
PHF5A	PHD finger protein 5A	-2.69163	5.14438e-10	5.17698e-09	40.6473	16.2702
RIN3	Ras and Rab interactor 3	-2.69023	2.56246e-09	2.34695e-08	27.2946	10.9296
SYNE3	spectrin repeat containing, nuclear envelope family member 3	-2.6897	0.000163245	0.000608758	3.73092	1.4904
SLC25A43	solute carrier family 25, member 43	-2.68935	3.6761e-10	3.766e-09	45.2619	18.1332
MRM1	mitochondrial rRNA methyltransferase 1	-2.6885	1.36486e-07	9.35672e-07	12.7146	5.09219
RASA3	RAS p21 protein activator 3	-2.68691	3.50326e-07	2.21689e-06	10.8491	4.34699
IPO5	importin 5	-2.68616	1.35184e-11	1.64828e-10	340.691	136.682
NUP155	nucleoporin 155kDa	-2.68282	2.81917e-11	3.30177e-10	157.386	63.2176
GPN1	GPN-loop GTPase 1	-2.68161	1.65495e-10	1.78233e-09	61.511	24.7157
FMNL1	formin-like 1	-2.68023	3.23811e-08	2.49687e-07	16.6909	6.70678
PAAF1	proteasomal ATPase-associated factor 1	-2.68007	4.88427e-07	3.00448e-06	10.3582	4.16069
CEP41	centrosomal protein 41kDa	-2.67946	1.01227e-07	7.1292e-07	13.5982	5.46479
LYAR	Ly1 antibody reactive	-2.67887	1.78628e-10	1.90913e-09	60.6765	24.4052
TBL1X	transducin (beta)-like 1X-linked	-2.67833	8.67099e-07	5.11053e-06	9.42547	3.78809
B4GALT2	UDP-Gal:betaGlcNAc beta 1,4- galactosyltransferase, polypeptide 2	-2.67619	3.02805e-10	3.13266e-09	51.0546	20.555
CWC27	CWC27 spliceosome-associated protein homolog	-2.67532	7.2216e-10	7.15143e-09	39.3219	15.8355
NFIC	nuclear factor I/C (CCAAT-binding transcription factor)	-2.67521	3.57363e-11	4.13572e-10	143.837	57.9391
MXD3	MAX dimerization protein 3	-2.67409	8.4012e-08	5.99722e-07	14.1873	5.71319
IL1RN	interleukin 1 receptor antagonist	-2.66837	0.000363292	0.00125249	3.24001	1.3041
CEBPG	CCAAT/enhancer binding protein (C/EBP), gamma	-2.66807	3.91154e-10	3.99521e-09	48.7474	19.6856
XPOT	exportin, tRNA	-2.6644	3.1253e-11	3.65038e-10	187.626	75.886
MAPK13	mitogen-activated protein kinase 13	-2.66303	5.95206e-11	6.70085e-10	115.56	46.7612
APITD1-CORT	APITD1-CORT readthrough	-2.65669	0.00173894	0.00500675	2.30728	0.931498
CNGB1	cyclic nucleotide gated channel beta 1	-2.65669	0.00173894	0.00500675	2.30728	0.931498
LINC01001	long intergenic non-protein coding RNA 1001	-2.65669	0.00173894	0.00500675	2.30728	0.931498
GPR75-ASB3	GPR75-ASB3 readthrough	-2.65331	3.84606e-05	0.000164285	5.05637	2.04929
STK39	serine threonine kinase 39	-2.65262	3.69983e-10	3.78747e-09	53.5092	21.7349
PRSS23	protease, serine, 23	-2.65253	3.67263e-09	3.28015e-08	27.9819	11.3643
LOC100507547	NA	-2.65039	0.0222411	0.0458314	1.08	0.434699
ETV4	ets variant 4	-2.64814	3.4736e-10	3.57734e-09	56.0128	22.7906
COIL	coilin	-2.64779	1.20021e-09	1.15131e-08	37.8492	15.4008
NRARP	NOTCH-regulated ankyrin repeat protein	-2.64726	7.05078e-11	7.87934e-10	121.893	49.6178
MRE11A	MRE11 homolog A, double strand break repair nuclease	-2.64597	1.14884e-09	1.10405e-08	38.5855	15.7113
CNN2	calponin 2	-2.64591	3.12752e-11	3.65038e-10	266.368	108.488
PHF2	PHD finger protein 2	-2.64404	9.29922e-11	1.02329e-09	105.595	43.0352
NTPCR	nucleoside-triphosphatase, cancer-related	-2.64404	7.03538e-09	6.00095e-08	24.6928	10.0602
BDH2	3-hydroxybutyrate dehydrogenase, type 2	-2.64186	3.31997e-07	2.11069e-06	11.7327	4.78169
KLRAP1	NA	-2.63874	0.0160853	0.0347345	1.22727	0.496799
SRCRB4D	NA	-2.63874	0.0160853	0.0347345	1.22727	0.496799
INTS3	integrator complex subunit 3	-2.63859	1.14664e-10	1.24968e-09	98.2311	40.1165
TNFRSF1A	tumor necrosis factor receptor superfamily, member 1A	-2.63701	8.09975e-11	8.9781e-10	124.004	50.6735
RLTPR	RGD motif, leucine rich repeats, tropomodulin domain and proline-rich containing	-2.63558	0.000700803	0.00225339	2.89637	1.1799
LBR	lamin B receptor	-2.63232	1.83791e-10	1.95929e-09	80.7056	33.0371
MSTO2P	misato family member 2, pseudogene	-2.62981	5.44543e-05	0.000225752	4.86001	1.98719
RTN4RL2	reticulon 4 receptor-like 2	-2.62964	0.0117864	0.0267101	1.37455	0.558899
PLA2G4A	phospholipase A2, group IVA (cytosolic, calcium-dependent)	-2.6293	8.39817e-07	4.96904e-06	10.1618	4.16069
RNLS	renalase, FAD-dependent amine oxidase	-2.62725	2.16464e-06	1.20066e-05	8.64001	3.53969
KANK4	KN motif and ankyrin repeat domains 4	-2.62452	2.91339e-10	3.01992e-09	68.9728	28.3175
ZCCHC10	zinc finger, CCHC domain containing 10	-2.62343	2.49011e-09	2.28221e-08	33.8728	13.9104
FAM204A	family with sequence similarity 204, member A	-2.62096	7.54203e-10	7.44714e-09	48.9437	20.1203
APBB1IP	amyloid beta (A4) precursor protein-binding, family B, member 1 interacting protein	-2.61973	1.12961e-08	9.33773e-08	23.7109	9.74967
CALCRL	calcitonin receptor-like	-2.61904	0.000257882	0.000920931	3.63273	1.4904
NDE1	nudE neurodevelopment protein 1	-2.61292	9.73498e-10	9.47547e-09	46.6855	19.2509
FAM50B	family with sequence similarity 50, member B	-2.61135	0.00496314	0.0126073	1.81637	0.745198
TCF12	transcription factor 12	-2.61111	2.16936e-10	2.30006e-09	87.5783	36.1421
RAB3IL1	RAB3A interacting protein (rabin3)-like 1	-2.61004	0.000126763	0.000485031	4.22183	1.7388
TRIM6	tripartite motif containing 6	-2.60977	6.27364e-09	5.38765e-08	27.9819	11.5506
ZHX1	zinc fingers and homeoboxes 1	-2.60971	1.20195e-10	1.3058e-09	127.833	52.7849
MSH5	mutS homolog 5	-2.60818	0.000107295	0.000417322	4.3691	1.8009
SCFD2	sec1 family domain containing 2	-2.60806	2.39169e-09	2.19643e-08	36.2292	14.9661
HRNR	hornerin	-2.60712	0.00379498	0.00997964	1.96364	0.807298
SIM2	single-minded family bHLH transcription factor 2	-2.60696	1.5064e-06	8.55713e-06	9.47456	3.91229
NTN1	netrin 1	-2.60569	1.67873e-08	1.34456e-07	22.5328	9.31498
RAP1GAP2	RAP1 GTPase activating protein 2	-2.60353	6.76154e-10	6.75461e-09	55.6692	23.039
PEMT	phosphatidylethanolamine N-methyltransferase	-2.60218	2.18916e-08	1.73305e-07	21.4528	8.88028
ERAP2	endoplasmic reticulum aminopeptidase 2	-2.60176	1.17124e-10	1.27445e-09	143.935	59.6158
PITX1	paired-like homeodomain 1	-2.60035	1.06383e-09	1.0296e-08	48.1092	19.934
PFDN4	prefoldin subunit 4	-2.59814	4.05157e-09	3.58809e-08	32.4982	13.4757
SMYD5	SMYD family member 5	-2.59765	1.34402e-09	1.27635e-08	45.0655	18.6921
GPR113	NA	-2.59757	0.00178572	0.00512736	2.40546	0.993597
ZADH2	zinc binding alcohol dehydrogenase domain containing 2	-2.59661	4.79162e-07	2.95949e-06	11.8309	4.90589
TMEM194B	NA	-2.5962	5.03114e-08	3.75029e-07	18.2618	7.57618
SMARCAL1	SWI/SNF related, matrix associated, actin dependent regulator of chromatin, subfamily a-like 1	-2.59473	3.13564e-09	2.83391e-08	35.2964	14.6556
ANP32A	acidic (leucine-rich) nuclear phosphoprotein 32 family, member A	-2.59437	1.0447e-10	1.14406e-09	177.611	73.7746
GAR1	GAR1 homolog, ribonucleoprotein	-2.59371	3.82613e-08	2.90276e-07	19.44	8.07298
ZNF518B	zinc finger protein 518B	-2.5933	3.14397e-07	2.00908e-06	12.8618	5.34059
LINC01279	long intergenic non-protein coding RNA 1279	-2.59296	0.0011221	0.00340975	2.7	1.1178
LOXL3	lysyl oxidase-like 3	-2.59296	0.0011221	0.00340975	2.7	1.1178
CARD10	caspase recruitment domain family, member 10	-2.59151	1.67986e-10	1.80631e-09	123.955	51.5429
GFER	growth factor, augmenter of liver regeneration	-2.59025	3.06647e-09	2.77506e-08	36.131	15.0282
EGFL7	EGF-like-domain, multiple 7	-2.58768	0.000587213	0.0019198	3.14182	1.3041
TCF3	transcription factor 3	-2.58588	1.10719e-10	1.20862e-09	193.271	80.5435
HAGLR	HOXD antisense growth-associated long non-coding RNA	-2.5826	0.000268192	0.000954256	3.73092	1.5525
FBXL19	F-box and leucine-rich repeat protein 19	-2.57695	1.15948e-09	1.11349e-08	52.5765	21.9833
PROB1	proline-rich basic protein 1	-2.57695	9.89051e-07	5.75969e-06	10.7018	4.47119
PRIM2	primase, DNA, polypeptide 2 (58kDa)	-2.57635	3.87603e-09	3.44827e-08	35.6401	14.904
MCPH1	microcephalin 1	-2.57576	7.38081e-08	5.31886e-07	17.6728	7.38988
TMEM256-PLSCR3	TMEM256-PLSCR3 readthrough (NMD candidate)	-2.57377	4.90053e-09	4.28436e-08	33.6764	14.0967
CCDC109B	coiled-coil domain containing 109B	-2.56965	1.17251e-07	8.16514e-07	16.2982	6.83098
RAD51D	RAD51 paralog D	-2.56719	3.26249e-06	1.74579e-05	8.7382	3.66389
L3MBTL3	l(3)mbt-like 3 (Drosophila)	-2.56647	2.29412e-06	1.2658e-05	9.32729	3.91229
C9orf91	chromosome 9 open reading frame 91	-2.56624	3.22585e-08	2.48883e-07	21.6	9.06658
SOX7	SRY (sex determining region Y)-box 7	-2.56558	4.35359e-09	3.84558e-08	35.9346	15.0903
MLLT11	myeloid/lymphoid or mixed-lineage leukemia; translocated to, 11	-2.56221	1.62118e-07	1.0987e-06	15.5128	6.52048
RBM14	RNA binding motif protein 14	-2.56117	4.60487e-10	4.67192e-09	88.7074	37.322
WBP11	WW domain binding protein 11	-2.5583	1.76864e-10	1.89283e-09	190.768	80.3572
LRRC40	leucine rich repeat containing 40	-2.55819	2.99009e-09	2.71439e-08	41.5801	17.5122
AGBL5	ATP/GTP binding protein-like 5	-2.55753	1.22189e-09	1.16932e-08	57.4855	24.2189
APOL6	apolipoprotein L, 6	-2.55742	2.51005e-10	2.62863e-09	138.977	58.5601
MVB12A	multivesicular body subunit 12A	-2.55443	6.39393e-08	4.65187e-07	19.1455	8.07298
CTBP2	C-terminal binding protein 2	-2.55306	2.53069e-10	2.6482e-09	146.537	61.8514
C12orf4	chromosome 12 open reading frame 4	-2.55279	1.85162e-09	1.72835e-08	50.3183	21.2381
CYP1B1	cytochrome P450, family 1, subfamily B, polypeptide 1	-2.55184	1.65023e-05	7.68344e-05	6.62728	2.79449
LOC202181	NA	-2.55165	2.10857e-05	9.52517e-05	6.33274	2.67029
FAM98C	family with sequence similarity 98, member C	-2.55134	3.10518e-05	0.000135304	5.89092	2.48399
CYP4F11	cytochrome P450, family 4, subfamily F, polypeptide 11	-2.55071	6.27168e-05	0.000257118	5.15455	2.17349
TYMP	thymidine phosphorylase	-2.5504	8.49889e-05	0.000337877	4.86001	2.04929
RIMS3	regulating synaptic membrane exocytosis 3	-2.54966	0.000163162	0.000608758	4.27092	1.8009
ICK	intestinal cell (MAK-like) kinase	-2.54956	2.38772e-08	1.87718e-07	24.2509	10.2465
C11orf63	chromosome 11 open reading frame 63	-2.54944	0.000194011	0.000711634	4.12364	1.7388
SLC22A3	solute carrier family 22 (organic cation transporter), member 3	-2.54895	0.000277986	0.000982702	3.8291	1.6146
FUBP1	far upstream element (FUSE) binding protein 1	-2.54785	2.26414e-10	2.39127e-09	176.335	74.5819
KCNJ14	potassium channel, inwardly rectifying subfamily J, member 14	-2.54397	0.00297712	0.0080778	2.20909	0.931498
BUB3	BUB3 mitotic checkpoint protein	-2.54121	1.89323e-10	2.01512e-09	249.677	105.88
KLF9	Kruppel-like factor 9	-2.54103	0.00661198	0.0161613	1.76728	0.745198
FAM83G	family with sequence similarity 83, member G	-2.53986	1.21501e-07	8.43525e-07	17.28	7.32778
ZNF219	zinc finger protein 219	-2.53953	3.34247e-10	3.44749e-09	139.468	59.1811
ARHGEF16	Rho guanine nucleotide exchange factor (GEF) 16	-2.53832	1.18901e-08	9.79909e-08	29.9946	12.7305
NABP2	nucleic acid binding protein 2	-2.53629	4.70996e-09	4.13097e-08	39.6164	16.8291
PTENP1	phosphatase and tensin homolog pseudogene 1 (functional)	-2.53617	0.0160822	0.0347345	1.32546	0.558899
TBX6	T-box 6	-2.53617	0.0160822	0.0347345	1.32546	0.558899
TANGO6	transport and golgi organization 6 homolog	-2.53609	8.77384e-09	7.37327e-08	32.891	13.9725
PPRC1	peroxisome proliferator-activated receptor gamma, coactivator-related 1	-2.53396	4.6884e-10	4.74258e-09	115.069	48.9347
ZNF530	zinc finger protein 530	-2.53295	1.95422e-05	8.91044e-05	6.57819	2.79449
GRIN2D	glutamate receptor, ionotropic, N-methyl D-aspartate 2D	-2.53066	0.0309825	0.0607723	1.03091	0.434699
TEX40	testis expressed 40	-2.53066	0.0309825	0.0607723	1.03091	0.434699
KCNQ5	potassium channel, voltage gated KQT-like subfamily Q, member 5	-2.52969	1.65586e-06	9.3324e-06	10.5055	4.47119
CD83	CD83 molecule	-2.52876	4.90035e-05	0.000205148	5.54728	2.35979
SYT12	synaptotagmin XII	-2.52479	6.16037e-08	4.49872e-07	20.8146	8.88028
CD109	CD109 molecule	-2.52284	4.84215e-10	4.89085e-09	128.52	54.8963
KIAA1407	KIAA1407	-2.52267	0.000143082	0.00053946	4.51637	1.92509
GLI3	GLI family zinc finger 3	-2.51679	1.74208e-08	1.39406e-07	29.16	12.4821
SLC15A3	solute carrier family 15 (oligopeptide transporter), member 3	-2.51633	0.000345815	0.00119707	3.78001	1.6146
AMER1	APC membrane recruitment protein 1	-2.51433	6.10971e-08	4.46411e-07	21.4528	9.19078
ARRDC2	arrestin domain containing 2	-2.51247	4.01262e-06	2.10999e-05	9.13092	3.91229
PRH1	proline-rich protein HaeIII subfamily 1	-2.51121	0.000621699	0.00202285	3.33819	1.4283
PBX2	pre-B-cell leukemia homeobox 2	-2.51021	1.34198e-09	1.2753e-08	76.2383	32.7266
RBMX	RNA binding motif protein, X-linked	-2.50874	2.71824e-10	2.83145e-09	340.741	146.369
MAD2L2	MAD2 mitotic arrest deficient-like 2 (yeast)	-2.50804	2.87082e-08	2.2313e-07	26.3128	11.3022
PHGDH	phosphoglycerate dehydrogenase	-2.5078	3.65581e-10	3.74803e-09	218.504	93.895
KLF10	Kruppel-like factor 10	-2.50732	3.39697e-09	3.0499e-08	51.3001	22.0454
STC2	stanniocalcin 2	-2.50711	3.04796e-09	2.7638e-08	53.6074	23.039
CDC7	cell division cycle 7	-2.50591	3.73925e-09	3.33528e-08	49.8274	21.4244
DDX11-AS1	DDX11 antisense RNA 1	-2.50455	0.00117525	0.0035468	2.89637	1.242
FAM35DP	family with sequence similarity 35, member D, pseudogene	-2.50455	0.00117525	0.0035468	2.89637	1.242
IKBKE	inhibitor of kappa light polypeptide gene enhancer in B-cells, kinase epsilon	-2.50348	4.03072e-07	2.52031e-06	14.58	6.27208
SMS	spermine synthase	-2.50136	6.41704e-10	6.41986e-09	135.786	58.498
FCHSD2	FCH and double SH3 domains 2	-2.499	4.46059e-08	3.3506e-07	24.2019	10.4328
PRDM10	PR domain containing 10	-2.49805	3.44726e-08	2.63287e-07	25.92	11.178
EDARADD	EDAR-associated death domain	-2.49572	4.15639e-08	3.13589e-07	24.8891	10.7433
DZIP1	DAZ interacting zinc finger protein 1	-2.49384	3.67689e-09	3.28181e-08	53.7546	23.2253
NR2C2AP	nuclear receptor 2C2-associated protein	-2.49365	1.05815e-06	6.12809e-06	12.2237	5.27849
ARID1B	AT rich interactive domain 1B (SWI1-like)	-2.49356	8.10775e-10	7.97116e-09	124.298	53.7164
LOC440173	NA	-2.49183	0.00301186	0.008151	2.30728	0.993597
PLSCR1	phospholipid scramblase 1	-2.49182	9.39882e-09	7.86942e-08	38.6346	16.7049
PFKP	phosphofructokinase, platelet	-2.49156	6.7905e-10	6.77529e-09	148.893	64.3975
SLC35B4	solute carrier family 35 (UDP-xylose/UDP-N-acetylglucosamine transporter), member B4	-2.4911	3.28676e-08	2.52725e-07	26.8528	11.6127
PITPNM3	PITPNM family member 3	-2.48884	1.13231e-08	9.35438e-08	36.8673	15.9597
SLC15A2	solute carrier family 15 (oligopeptide transporter), member 2	-2.48808	1.73513e-06	9.7392e-06	11.1927	4.84379
GPR124	NA	-2.4876	0.00388365	0.0101711	2.16	0.931498
TNFRSF25	tumor necrosis factor receptor superfamily, member 25	-2.4876	0.00388365	0.0101711	2.16	0.931498
CACNB1	calcium channel, voltage-dependent, beta 1 subunit	-2.48589	6.12297e-05	0.000251475	5.59637	2.42189
RHBDL2	rhomboid, veinlet-like 2 (Drosophila)	-2.48563	1.57115e-05	7.34027e-05	7.31456	3.16709
SYNE1	spectrin repeat containing, nuclear envelope 1	-2.48423	1.76229e-05	8.14136e-05	7.16728	3.10499
SUV39H2	suppressor of variegation 3-9 homolog 2 (Drosophila)	-2.48392	3.29766e-08	2.53421e-07	27.491	11.9232
GOLGA8H	golgin A8 family, member H	-2.48277	0.00505062	0.0127961	2.01273	0.869398
ZMYND8	zinc finger, MYND-type containing 8	-2.48231	2.68476e-09	2.45074e-08	66.6656	28.9385
PAQR4	progestin and adipoQ receptor family member IV	-2.48211	6.27691e-09	5.38765e-08	46.6364	20.2445
ZNF630	zinc finger protein 630	-2.48084	0.000521717	0.00172842	3.58364	1.5525
UBE2S	ubiquitin-conjugating enzyme E2S	-2.47903	6.50665e-10	6.50475e-09	193.713	84.2074
SMC1A	structural maintenance of chromosomes 1A	-2.47749	4.6712e-10	4.73219e-09	334.211	145.376
CLDN16	claudin 16	-2.4772	0.00662824	0.0161953	1.86546	0.807298
NME6	NME/NM23 nucleoside diphosphate kinase 6	-2.47643	1.08811e-06	6.28827e-06	12.5673	5.46479
BHLHB9	basic helix-loop-helix domain containing, class B, 9	-2.47615	2.11457e-06	1.17432e-05	10.9964	4.78169
SYT1	synaptotagmin I	-2.47403	2.46985e-06	1.35021e-05	10.7018	4.65749
DUS2	dihydrouridine synthase 2	-2.47317	6.5266e-08	4.73577e-07	23.8091	10.3707
AGMAT	agmatine ureohydrolase (agmatinase)	-2.47198	6.09385e-06	3.10166e-05	8.98365	3.91229
HIST1H4J	histone cluster 1, H4j	-2.47067	0.000963623	0.00298531	3.14182	1.3662
TSHZ1	teashirt zinc finger homeobox 1	-2.47065	0.000180749	0.000667831	4.56546	1.98719
VPS52	vacuolar protein sorting 52 homolog (S. cerevisiae)	-2.46948	5.2796e-09	4.58058e-08	53.6565	23.4116
MED24	mediator complex subunit 24	-2.46708	3.19895e-09	2.88539e-08	68.531	29.9321
PA2G4	proliferation-associated 2G4, 38kDa	-2.46549	6.79215e-10	6.77529e-09	248.204	108.488
ITPKB	inositol-trisphosphate 3-kinase B	-2.46502	1.06327e-07	7.46915e-07	21.6	9.43918
DNMT1	DNA (cytosine-5-)-methyltransferase 1	-2.46448	5.88877e-10	5.90867e-09	327.486	143.202
FAH	fumarylacetoacetate hydrolase (fumarylacetoacetase)	-2.46446	2.16383e-08	1.71499e-07	33.3819	14.5935
LOC100499489	NA	-2.46306	0.0117635	0.0266758	1.57091	0.683098
S1PR3	sphingosine-1-phosphate receptor 3	-2.46306	0.0117635	0.0266758	1.57091	0.683098
ARL10	ADP-ribosylation factor-like 10	-2.4622	0.00149406	0.00437829	2.84728	1.242
GSAP	gamma-secretase activating protein	-2.46187	0.000304363	0.00106711	4.12364	1.8009
ALG14	ALG14, UDP-N-acetylglucosaminyltransferase subunit	-2.46135	6.72665e-07	4.04274e-06	14.3346	6.27208
MRPS15	mitochondrial ribosomal protein S15	-2.46057	1.58065e-09	1.4907e-08	111.878	48.9968
PDE4D	phosphodiesterase 4D, cAMP-specific	-2.46025	1.85159e-06	1.03586e-05	11.6346	5.09219
TOMM40	translocase of outer mitochondrial membrane 40 homolog (yeast)	-2.45871	1.22357e-09	1.1701e-08	141.971	62.224
COMTD1	catechol-O-methyltransferase domain containing 1	-2.45804	3.86013e-07	2.42141e-06	16.2982	7.14148
ACTA2	actin, alpha 2, smooth muscle, aorta	-2.45429	1.91507e-05	8.74655e-05	7.36365	3.22919
CC2D2A	coiled-coil and C2 domain containing 2A	-2.45407	1.53788e-07	1.04588e-06	20.3728	8.94238
KREMEN1	kringle containing transmembrane protein 1	-2.45336	1.07936e-09	1.042e-08	176.58	77.5627
NCOR2	nuclear receptor corepressor 2	-2.45174	1.14567e-09	1.10178e-08	170.248	74.8303
DCTPP1	dCTP pyrophosphatase 1	-2.44892	5.58116e-09	4.82077e-08	59.8419	26.3303
KDELR3	KDEL (Lys-Asp-Glu-Leu) endoplasmic reticulum protein retention receptor 3	-2.44586	5.49391e-07	3.35082e-06	15.5128	6.83098
TUBA8	tubulin, alpha 8	-2.44271	0.0218552	0.0451863	1.27637	0.558899
RPA3	replication protein A3, 14kDa	-2.43972	1.29754e-08	1.05786e-07	44.5746	19.6856
PDK2	pyruvate dehydrogenase kinase, isozyme 2	-2.43941	3.81966e-08	2.89946e-07	31.0746	13.7241
GALNT13	polypeptide N-acetylgalactosaminyltransferase 13	-2.43897	0.00390008	0.0102022	2.25819	0.993597
TYW3	tRNA-yW synthesizing protein 3 homolog (S. cerevisiae)	-2.4363	5.51457e-08	4.07285e-07	28.2273	12.4821
GLT8D2	glycosyltransferase 8 domain containing 2	-2.43456	1.03905e-07	7.31031e-07	23.8582	10.557
PTPN9	protein tyrosine phosphatase, non-receptor type 9	-2.43307	3.42196e-09	3.07032e-08	88.7565	39.3092
ZNF177	zinc finger protein 177	-2.43214	0.00121362	0.00364797	3.09273	1.3662
ICAM5	intercellular adhesion molecule 5, telencephalin	-2.43175	5.49908e-06	2.81784e-05	9.8182	4.34699
DEDD	death effector domain containing	-2.43154	5.33474e-08	3.95072e-07	29.0128	12.8547
CASP14	caspase 14, apoptosis-related cysteine peptidase	-2.43124	0.00505508	0.0128044	2.11091	0.931498
PDGFC	platelet derived growth factor C	-2.42891	1.87496e-07	1.25451e-06	20.8637	9.25288
RTEL1	regulator of telomere elongation helicase 1	-2.42456	9.09187e-08	6.4498e-07	25.5764	11.3643
HES4	hes family bHLH transcription factor 4	-2.42337	5.24738e-06	2.70156e-05	10.0637	4.47119
SUV420H1	suppressor of variegation 4-20 homolog 1 (Drosophila)	-2.42242	9.13145e-09	7.65025e-08	57.2401	25.4609
EIF5AL1	eukaryotic translation initiation factor 5A-like 1	-2.42241	0.00661006	0.0161595	1.96364	0.869398
CACNB3	calcium channel, voltage-dependent, beta 3 subunit	-2.42153	3.16163e-08	2.44342e-07	35.591	15.8355
SNRNP40	small nuclear ribonucleoprotein 40kDa (U5)	-2.4205	5.31595e-09	4.60918e-08	76.5819	34.0928
ST5	suppression of tumorigenicity 5	-2.41939	4.57442e-09	4.02243e-08	84.6329	37.6946
MORN4	MORN repeat containing 4	-2.41892	8.68227e-07	5.11497e-06	14.9237	6.64468
GPR98	NA	-2.41759	0.000268292	0.00095436	4.46728	1.98719
HAS3	hyaluronan synthase 3	-2.41719	6.88972e-08	4.98601e-07	28.4237	12.6684
MCMBP	minichromosome maintenance complex binding protein	-2.41518	1.74928e-09	1.63842e-08	214.331	95.6338
MRTO4	MRT4 homolog, ribosome maturation factor	-2.41343	9.99327e-09	8.32123e-08	58.4183	26.0819
TMEM51	transmembrane protein 51	-2.41306	6.03823e-08	4.41661e-07	30.0437	13.4136
EMP3	epithelial membrane protein 3	-2.41224	0.00872508	0.0205572	1.81637	0.807298
ETNK2	ethanolamine kinase 2	-2.41111	1.44192e-05	6.78993e-05	8.34547	3.72599
FAM101B	family with sequence similarity 101, member B	-2.40995	8.09534e-05	0.000323529	5.84183	2.60819
CAB39L	calcium binding protein 39-like	-2.40914	9.99599e-06	4.86349e-05	9.03274	4.03649
ALKBH2	alkB homolog 2, alpha-ketoglutarate-dependent dioxygenase	-2.40841	0.000382314	0.00131112	4.17273	1.863
FLT3LG	fms-related tyrosine kinase 3 ligand	-2.40841	0.000382314	0.00131112	4.17273	1.863
SLC1A3	solute carrier family 1 (glial high affinity glutamate transporter), member 3	-2.40429	2.84405e-09	2.5875e-08	148.942	66.7573
PDGFB	platelet-derived growth factor beta polypeptide	-2.40413	5.53162e-05	0.000228839	6.38183	2.85659
EGR1	early growth response 1	-2.40326	1.70928e-06	9.60574e-06	13.3037	5.96158
FBXO4	F-box protein 4	-2.39877	0.000125756	0.000481449	5.40001	2.42189
SEMA3B	sema domain, immunoglobulin domain (Ig), short basic domain, secreted, (semaphorin) 3B	-2.39798	2.49451e-05	0.000110997	7.6091	3.41549
BCL2L12	BCL2-like 12 (proline rich)	-2.39696	5.68235e-08	4.18094e-07	32.7437	14.7177
ZNF202	zinc finger protein 202	-2.39606	1.77754e-06	9.97247e-06	13.4018	6.02368
ZNF267	zinc finger protein 267	-2.38988	2.72092e-07	1.76585e-06	21.3546	9.62547
RANGAP1	Ran GTPase activating protein 1	-2.38964	3.17193e-09	2.86292e-08	172.408	77.749
CTPS1	CTP synthase 1	-2.38767	7.63946e-09	6.47174e-08	83.7983	37.8188
HS3ST1	heparan sulfate (glucosamine) 3-O-sulfotransferase 1	-2.38711	1.28432e-06	7.35683e-06	14.7273	6.64468
MYC	v-myc avian myelocytomatosis viral oncogene homolog	-2.38676	7.16834e-09	6.09912e-08	88.1674	39.806
SYTL4	synaptotagmin-like 4	-2.38424	5.03689e-07	3.08863e-06	18.5564	8.38348
TRERF1	transcriptional regulating factor 1	-2.38283	1.35835e-07	9.32611e-07	26.5091	11.9853
RNF214	ring finger protein 214	-2.38265	8.6266e-07	5.08657e-06	16.3473	7.38988
CCDC86	coiled-coil domain containing 86	-2.38169	2.27453e-08	1.79439e-07	49.8274	22.5422
TRAF3	TNF receptor-associated factor 3	-2.38028	1.39473e-08	1.13036e-07	63.3765	28.6901
BHLHE40	basic helix-loop-helix family, member e40	-2.37819	4.92181e-09	4.29746e-08	132.251	59.9263
SLC35G1	solute carrier family 35, member G1	-2.37612	8.73275e-06	4.30056e-05	9.86729	4.47119
H2AFZ	H2A histone family, member Z	-2.3756	2.99148e-09	2.71439e-08	263.52	119.542
TMCO4	transmembrane and coiled-coil domains 4	-2.37462	1.78249e-05	8.22634e-05	8.49274	3.85019
GPD2	glycerol-3-phosphate dehydrogenase 2 (mitochondrial)	-2.37189	4.45597e-09	3.92846e-08	163.473	74.2714
SCARA3	scavenger receptor class A, member 3	-2.3698	2.45484e-08	1.92663e-07	52.0364	23.66
CYP2R1	cytochrome P450, family 2, subfamily R, polypeptide 1	-2.36966	0.0213941	0.0443942	1.37455	0.620998
GLDC	glycine dehydrogenase (decarboxylating)	-2.36966	0.0213941	0.0443942	1.37455	0.620998
YY2	YY2 transcription factor	-2.36966	0.0213941	0.0443942	1.37455	0.620998
HOXD10	homeobox D10	-2.36945	8.8474e-08	6.29928e-07	31.9582	14.5314
FAM47E-STBD1	FAM47E-STBD1 readthrough	-2.36817	0.00304723	0.00822879	2.60182	1.1799
LOC101928891	NA	-2.36817	0.00304723	0.00822879	2.60182	1.1799
RQCD1	RCD1 required for cell differentiation1 homolog (S. pombe)	-2.36667	9.13093e-09	7.65025e-08	92.8802	42.29
GMPS	guanine monophosphate synthase	-2.36642	5.60648e-09	4.83958e-08	140.597	64.0249
MARVELD1	MARVEL domain containing 1	-2.36379	2.31606e-08	1.824e-07	55.7183	25.3988
CGB7	chorionic gonadotropin, beta polypeptide 7	-2.36206	0.0086285	0.0203578	1.91455	0.869398
TMEM105	transmembrane protein 105	-2.36206	0.0086285	0.0203578	1.91455	0.869398
VEGFB	vascular endothelial growth factor B	-2.36182	1.26727e-07	8.758e-07	29.4055	13.4136
QTRT1	queuine tRNA-ribosyltransferase 1	-2.36134	1.00934e-07	7.11229e-07	31.7128	14.4693
RSRC1	arginine/serine-rich coiled-coil 1	-2.36027	5.83e-08	4.27575e-07	38.6346	17.6364
TMEM45A	transmembrane protein 45A	-2.35996	4.27126e-05	0.000180919	7.21638	3.29129
LSM4	LSM4 homolog, U6 small nuclear RNA and mRNA degradation associated	-2.35807	1.09956e-08	9.10035e-08	89.6892	40.9859
NNT	nicotinamide nucleotide transhydrogenase	-2.35588	1.47053e-08	1.18967e-07	75.8947	34.7138
L3MBTL2	l(3)mbt-like 2 (Drosophila)	-2.35464	1.30869e-07	9.01691e-07	29.9946	13.7241
TNNI2	troponin I type 2 (skeletal, fast)	-2.35322	0.00101572	0.00312332	3.53455	1.6146
IFNLR1	interferon, lambda receptor 1	-2.35274	4.39056e-07	2.72534e-06	21.1582	9.68757
C12orf10	chromosome 12 open reading frame 10	-2.35166	5.02739e-07	3.08419e-06	20.4709	9.37708
EPSTI1	epithelial stromal interaction 1 (breast)	-2.3516	4.81964e-08	3.60641e-07	43.6419	19.9961
SGCE	sarcoglycan, epsilon	-2.3515	5.71635e-08	4.1969e-07	40.7946	18.6921
FASTKD3	FAST kinase domains 3	-2.35122	4.17979e-07	2.60398e-06	21.5509	9.87387
SBDSP1	Shwachman-Bodian-Diamond syndrome pseudogene 1	-2.35093	6.02077e-08	4.4062e-07	40.1073	18.3816
AARS2	alanyl-tRNA synthetase 2, mitochondrial	-2.35079	1.38391e-07	9.47299e-07	29.9455	13.7241
MEIS2	Meis homeobox 2	-2.35071	3.80246e-08	2.88801e-07	48.5019	22.2317
ZNF684	zinc finger protein 684	-2.34994	0.000210356	0.000763185	5.15455	2.35979
MOB3B	MOB kinase activator 3B	-2.34961	1.2795e-07	8.83703e-07	30.8782	14.1588
PRKG1-AS1	PRKG1 antisense RNA 1	-2.34924	0.0295697	0.0583868	1.22727	0.558899
BAD	BCL2-associated agonist of cell death	-2.34425	2.47044e-07	1.61572e-06	25.6746	11.799
SH3TC1	SH3 domain and tetratricopeptide repeats 1	-2.34378	2.62288e-05	0.000115981	8.24729	3.78809
USP21	ubiquitin specific peptidase 21	-2.3421	1.68468e-07	1.13835e-06	29.16	13.4136
PSMC3	proteasome 26S subunit, ATPase 3	-2.34172	6.24001e-09	5.36609e-08	202.549	93.2119
NLE1	notchless homolog 1 (Drosophila)	-2.34165	9.59317e-07	5.59608e-06	17.82	8.19718
FASTKD1	FAST kinase domains 1	-2.34073	8.28517e-08	5.9218e-07	37.5055	17.2638
E2F3	E2F transcription factor 3	-2.33969	1.09099e-07	7.64422e-07	34.1182	15.7113
AIFM3	apoptosis-inducing factor, mitochondrion-associated, 3	-2.33932	0.000119993	0.000461974	5.94001	2.73239
SOCS2	suppressor of cytokine signaling 2	-2.33896	3.83703e-06	2.02467e-05	12.8127	5.89948
NUP62	nucleoporin 62kDa	-2.33807	1.39469e-08	1.13036e-07	94.9911	43.7804
ITGAE	integrin, alpha E (antigen CD103, human mucosal lymphocyte antigen 1; alpha polypeptide)	-2.33801	4.37949e-07	2.7197e-06	22.2382	10.2465
TMEM154	transmembrane protein 154	-2.33755	2.10361e-06	1.16919e-05	14.8255	6.83098
SALL2	spalt-like transcription factor 2	-2.3366	3.27786e-05	0.000142058	7.95274	3.66389
NSUN5	NOP2/Sun domain family, member 5	-2.33453	7.39956e-08	5.32675e-07	40.5001	18.6921
VPS54	vacuolar protein sorting 54 homolog (S. cerevisiae)	-2.33231	5.0299e-08	3.75029e-07	48.2564	22.2938
HNRNPA1	heterogeneous nuclear ribonucleoprotein A1	-2.3316	4.85989e-09	4.25155e-08	507.061	234.365
ENTPD2	ectonucleoside triphosphate diphosphohydrolase 2	-2.33101	0.000579288	0.00189661	4.17273	1.92509
TNFSF12-TNFSF13	TNFSF12-TNFSF13 readthrough	-2.33007	0.0153584	0.0334612	1.62	0.745198
TRIM22	tripartite motif containing 22	-2.32981	2.31436e-06	1.27439e-05	14.7764	6.83098
AIFM2	apoptosis-inducing factor, mitochondrion-associated, 2	-2.32793	3.14047e-08	2.42844e-07	62.7874	29.0627
C16orf62	chromosome 16 open reading frame 62	-2.32767	3.25578e-08	2.50508e-07	61.7074	28.5659
DAZAP1	DAZ associated protein 1	-2.3264	7.67433e-09	6.49725e-08	218.651	101.285
C19orf44	chromosome 19 open reading frame 44	-2.32608	3.37304e-05	0.000145813	8.05092	3.72599
TEX15	testis expressed 15	-2.32581	0.000409847	0.00139503	4.56546	2.11139
NTN4	netrin 4	-2.32574	2.49791e-08	1.95706e-07	73.0474	33.8444
LINC01116	long intergenic non-protein coding RNA 1116	-2.32379	0.0414693	0.0781326	1.08	0.496799
PERM1	PPARGC1 and ESRR induced regulator, muscle 1	-2.32379	0.0414693	0.0781326	1.08	0.496799
VASH2	vasohibin 2	-2.32379	0.0414693	0.0781326	1.08	0.496799
TMEM246	transmembrane protein 246	-2.32348	1.32707e-06	7.59533e-06	17.28	8.01088
RCHY1	ring finger and CHY zinc finger domain containing 1, E3 ubiquitin protein ligase	-2.32291	1.0915e-06	6.30522e-06	18.2128	8.44558
CWC22	CWC22 spliceosome-associated protein	-2.32166	2.28955e-08	1.8052e-07	80.411	37.322
QRSL1	glutaminyl-tRNA synthase (glutamine-hydrolyzing)-like 1	-2.32014	1.11846e-07	7.80865e-07	37.3092	17.3259
ARMCX4	armadillo repeat containing, X-linked 4	-2.31901	1.94425e-05	8.86798e-05	9.22911	4.28489
MAP3K10	mitogen-activated protein kinase kinase kinase 10	-2.31865	2.46899e-06	1.35021e-05	14.9728	6.95518
GLIS2	GLIS family zinc finger 2	-2.31855	5.10414e-06	2.63325e-05	12.5673	5.83738
VANGL2	VANGL planar cell polarity protein 2	-2.31769	6.19716e-08	4.52316e-07	48.3546	22.4801
CBR3	carbonyl reductase 3	-2.31557	0.000846354	0.00266247	3.87819	1.8009
PRICKLE4	prickle homolog 4	-2.31148	0.000585915	0.0019165	4.27092	1.98719
CYS1	cystin 1	-2.31078	0.00496278	0.0126073	2.40546	1.1178
ESAM	endothelial cell adhesion molecule	-2.30976	0.0208312	0.0433976	1.47273	0.683098
HIST2H2AC	histone cluster 2, H2ac	-2.30976	0.0208312	0.0433976	1.47273	0.683098
KTN1-AS1	KTN1 antisense RNA 1	-2.30976	0.0208312	0.0433976	1.47273	0.683098
REP15	RAB15 effector protein	-2.30976	0.0208312	0.0433976	1.47273	0.683098
FOPNL	FGFR1OP N-terminal like	-2.30731	3.50009e-08	2.67173e-07	70.7401	33.0371
CMTM3	CKLF-like MARVEL transmembrane domain containing 3	-2.30524	1.86624e-05	8.54355e-05	9.57274	4.47119
MUS81	MUS81 structure-specific endonuclease subunit	-2.30509	7.91649e-08	5.68389e-07	47.0292	21.9833
SLC25A12	solute carrier family 25 (aspartate/glutamate carrier), member 12	-2.30493	9.30587e-08	6.59476e-07	43.8383	20.4929
FAF1	Fas (TNFRSF6) associated factor 1	-2.30311	3.38371e-08	2.59449e-07	75.2565	35.2106
SMPD4	sphingomyelin phosphodiesterase 4, neutral membrane (neutral sphingomyelinase-3)	-2.29942	1.38088e-08	1.12113e-07	179.28	84.0211
LTV1	LTV1 ribosome biogenesis factor	-2.29758	9.2957e-08	6.59097e-07	45.9492	21.5486
SENP7	SUMO1/sentrin specific peptidase 7	-2.29619	2.82107e-07	1.82149e-06	30.0437	14.0967
HOMER3	homer scaffolding protein 3	-2.29587	2.72827e-07	1.76826e-06	30.4364	14.283
CLASP2	cytoplasmic linker associated protein 2	-2.29524	2.86707e-08	2.22965e-07	92.1929	43.2836
PLEKHG5	pleckstrin homology domain containing, family G (with RhoGef domain) member 5	-2.29475	4.29401e-06	2.24327e-05	13.8928	6.52048
RNF138	ring finger protein 138, E3 ubiquitin protein ligase	-2.29167	4.13285e-06	2.16653e-05	14.1382	6.64468
EMG1	EMG1 N1-specific pseudouridine methyltransferase	-2.29141	8.23178e-08	5.89477e-07	50.711	23.8463
DHX35	DEAH (Asp-Glu-Ala-His) box polypeptide 35	-2.2914	6.07938e-07	3.6816e-06	23.9073	11.2401
ZFP91-CNTF	ZFP91-CNTF readthrough (NMD candidate)	-2.29136	0.000420765	0.00142828	4.76183	2.23559
VDR	vitamin D (1,25- dihydroxyvitamin D3) receptor	-2.29022	5.52377e-06	2.82837e-05	13.2055	6.20998
C1orf174	chromosome 1 open reading frame 174	-2.28897	1.0157e-06	5.89977e-06	20.7164	9.74967
FMNL3	formin-like 3	-2.28804	8.4931e-07	5.01868e-06	21.8946	10.3086
NDUFAF5	NADH dehydrogenase (ubiquinone) complex I, assembly factor 5	-2.28782	3.25977e-06	1.74502e-05	15.1691	7.14148
NUCKS1	nuclear casein kinase and cyclin-dependent kinase substrate 1	-2.28578	9.83192e-09	8.19186e-08	743.925	350.74
INVS	inversin	-2.28543	7.10626e-07	4.24139e-06	23.3182	10.9917
RAN	RAN, member RAS oncogene family	-2.28531	1.04426e-08	8.67421e-08	580.746	273.86
BOLA3	bolA family member 3	-2.28426	1.33139e-06	7.61684e-06	19.4891	9.19078
CSE1L	CSE1 chromosome segregation 1-like (yeast)	-2.28266	1.313e-08	1.06919e-07	325.817	153.821
ZNF576	zinc finger protein 576	-2.2825	3.45009e-05	0.00014872	8.68911	4.09859
SHMT2	serine hydroxymethyltransferase 2 (mitochondrial)	-2.28203	1.75951e-08	1.40678e-07	191.995	90.6658
C15orf59	chromosome 15 open reading frame 59	-2.27903	0.00490733	0.0124911	2.50364	1.1799
IRX5	iroquois homeobox 5	-2.27903	0.00490733	0.0124911	2.50364	1.1799
SNHG15	small nucleolar RNA host gene 15	-2.2777	3.14009e-06	1.68359e-05	15.7582	7.45198
PPP1R1C	protein phosphatase 1, regulatory (inhibitor) subunit 1C	-2.27731	0.00191888	0.00546378	3.2891	1.5525
FGD1	FYVE, RhoGEF and PH domain containing 1	-2.27729	2.01735e-07	1.34058e-06	37.4073	17.6985
COA7	cytochrome c oxidase assembly factor 7 (putative)	-2.27718	1.91898e-07	1.28082e-06	38.1928	18.0711
PROSER2	proline and serine rich 2	-2.27645	2.23553e-07	1.47338e-06	36.0819	17.0775
METTL5	methyltransferase like 5	-2.27598	1.10001e-07	7.69161e-07	49.1892	23.2874
PPP1R26	protein phosphatase 1, regulatory subunit 26	-2.27571	3.51386e-08	2.67924e-07	100.587	47.6306
EXPH5	exophilin 5	-2.27504	2.33727e-06	1.28494e-05	17.1818	8.13508
QSER1	glutamine and serine rich 1	-2.27358	3.09276e-08	2.3929e-07	116.346	55.1447
DTWD1	DTW domain containing 1	-2.27357	1.77024e-05	8.17533e-05	10.3582	4.90589
SKA2	spindle and kinetochore associated complex subunit 2	-2.26642	2.5094e-08	1.9638e-07	168.088	79.9225
NOL12	nucleolar protein 12	-2.26639	3.8982e-07	2.44416e-06	30.8291	14.6556
DSG3	desmoglein 3	-2.2659	4.28512e-08	3.22767e-07	97.1511	46.2023
CERS1	ceramide synthase 1	-2.26375	0.00631599	0.0155324	2.35637	1.1178
COQ7	coenzyme Q7 homolog, ubiquinone (yeast)	-2.26318	8.99999e-07	5.27258e-06	23.6128	11.2401
TBC1D1	TBC1 (tre-2/USP6, BUB2, cdc16) domain family, member 1	-2.26306	1.36003e-07	9.32974e-07	48.6492	23.1632
PLB1	phospholipase B1	-2.26215	0.0109852	0.0251423	1.96364	0.931498
POLR3K	polymerase (RNA) III (DNA directed) polypeptide K, 12.3 kDa	-2.25897	6.058e-07	3.67028e-06	27.3437	13.041
C17orf67	chromosome 17 open reading frame 67	-2.25705	0.00126567	0.00377992	3.78001	1.8009
THOC7	THO complex 7	-2.25689	1.51365e-07	1.03043e-06	48.2564	23.039
UTP18	UTP18 small subunit (SSU) processome component homolog (yeast)	-2.25602	5.70556e-08	4.19349e-07	87.6274	41.8553
ATP2A3	ATPase, Ca++ transporting, ubiquitous	-2.25578	0.0398143	0.0754935	1.17818	0.558899
PTP4A3	protein tyrosine phosphatase type IVA, member 3	-2.25578	0.0398143	0.0754935	1.17818	0.558899
DIO2	deiodinase, iodothyronine, type II	-2.25535	0.00191348	0.00545068	3.38728	1.6146
MTMR6	myotubularin related protein 6	-2.24918	1.7159e-07	1.15715e-06	47.9619	22.9769
C17orf96	chromosome 17 open reading frame 96	-2.24886	1.42092e-06	8.09856e-06	21.6491	10.3707
SNRPE	small nuclear ribonucleoprotein polypeptide E	-2.24831	1.08244e-07	7.59207e-07	61.8056	29.6216
RAB15	RAB15, member RAS oncogene family	-2.24814	2.46567e-05	0.000109929	10.1127	4.84379
ASCL2	achaete-scute family bHLH transcription factor 2	-2.24669	0.00819394	0.0194738	2.20909	1.0557
MAPK15	mitogen-activated protein kinase 15	-2.24669	0.00819394	0.0194738	2.20909	1.0557
C20orf196	chromosome 20 open reading frame 196	-2.24642	0.00154905	0.00451908	3.63273	1.7388
TRIM52-AS1	TRIM52 antisense RNA 1 (head to head)	-2.24624	0.000158143	0.000591994	6.48001	3.10499
EPB41L2	erythrocyte membrane protein band 4.1-like 2	-2.24497	5.50117e-08	4.06515e-07	104.662	50.2388
ZNF37A	zinc finger protein 37A	-2.24283	5.25288e-07	3.2153e-06	31.0255	14.904
U2AF1	U2 small nuclear RNA auxiliary factor 1	-2.2426	6.50361e-08	4.7216e-07	93.5674	44.9603
ABCC4	ATP-binding cassette, sub-family C (CFTR/MRP), member 4	-2.24234	2.73682e-07	1.77296e-06	40.451	19.4372
CALML3-AS1	CALML3 antisense RNA 1	-2.24134	0.0145775	0.0319947	1.81637	0.869398
GPR156	G protein-coupled receptor 156	-2.24134	0.0145775	0.0319947	1.81637	0.869398
UBXN8	UBX domain protein 8	-2.24105	7.81966e-05	0.00031389	7.75638	3.72599
TUBA4A	tubulin, alpha 4a	-2.24042	5.01024e-08	3.74083e-07	123.169	59.2432
PCBD1	pterin-4 alpha-carbinolamine dehydratase/dimerization cofactor of hepatocyte nuclear factor 1 alpha	-2.23948	1.32062e-07	9.09451e-07	59.4983	28.628
NSMCE4A	NSE4 homolog A, SMC5-SMC6 complex component	-2.23928	5.53241e-07	3.37279e-06	30.9764	14.904
NTAN1	N-terminal asparagine amidase	-2.23896	6.31411e-07	3.81698e-06	29.5528	14.2209
LNP1	leukemia NUP98 fusion partner 1	-2.23868	0.00126579	0.00377992	3.87819	1.863
ELK3	ELK3, ETS-domain protein (SRF accessory protein 2)	-2.23798	1.49913e-06	8.51939e-06	22.1891	10.6812
TAZ	tafazzin	-2.23675	1.70855e-06	9.60555e-06	21.4037	10.3086
ACTN1	actinin, alpha 1	-2.23543	2.30773e-08	1.81849e-07	846.82	408.244
KCNAB3	potassium channel, voltage gated subfamily A regulatory beta subunit 3	-2.23312	0.0275597	0.0550066	1.42364	0.683098
NASP	nuclear autoantigenic sperm protein (histone-binding)	-2.23127	3.44385e-08	2.63287e-07	266.024	128.485
FAM188B	family with sequence similarity 188, member B	-2.23043	0.00296199	0.00804312	3.09273	1.4904
TOR3A	torsin family 3, member A	-2.2304	1.96255e-07	1.30544e-06	51.5455	24.902
MICB	MHC class I polypeptide-related sequence B	-2.23036	7.09813e-06	3.55975e-05	14.5309	7.01728
ACD	adrenocortical dysplasia homolog (mouse)	-2.22918	3.59901e-07	2.27222e-06	38.9292	18.8163
CLPP	caseinolytic mitochondrial matrix peptidase proteolytic subunit	-2.22811	2.25703e-07	1.48468e-06	48.7964	23.5979
GPX8	glutathione peroxidase 8 (putative)	-2.22709	2.24666e-07	1.47928e-06	49.2874	23.8463
IRAK1	interleukin-1 receptor-associated kinase 1	-2.22581	3.5622e-08	2.71397e-07	304.364	147.363
COX17	COX17 cytochrome c oxidase copper chaperone	-2.22526	1.40075e-06	7.99359e-06	23.8582	11.5506
POP7	POP7 homolog, ribonuclease P/MRP subunit	-2.22209	4.29571e-07	2.67011e-06	37.6528	18.2574
CCDC102A	coiled-coil domain containing 102A	-2.2215	1.40668e-06	8.0207e-06	24.2019	11.7369
NAA20	N(alpha)-acetyltransferase 20, NatB catalytic subunit	-2.22092	1.32197e-07	9.09917e-07	71.0347	34.4654
SMTN	smoothelin	-2.22061	1.76917e-07	1.18955e-06	59.2528	28.7522
CCT5	chaperonin containing TCP1, subunit 5 (epsilon)	-2.21823	3.18347e-08	2.45891e-07	736.512	357.819
MMRN2	multimerin 2	-2.21767	3.80967e-05	0.000162985	9.72002	4.71959
LRRC59	leucine rich repeat containing 59	-2.21688	4.01143e-08	3.03491e-07	331.757	161.273
ZNF391	zinc finger protein 391	-2.21561	0.000165237	0.000614342	6.77456	3.29129
MINOS1-NBL1	MINOS1-NBL1 readthrough	-2.21407	3.95094e-07	2.47496e-06	41.0892	19.9961
SMAD1	SMAD family member 1	-2.21387	6.99405e-06	3.51014e-05	15.3164	7.45198
BCL7C	B-cell CLL/lymphoma 7C	-2.21169	2.65489e-07	1.72479e-06	50.8583	24.7778
CEP44	centrosomal protein 44kDa	-2.21041	1.23161e-05	5.88482e-05	13.2546	6.45838
SMAD3	SMAD family member 3	-2.20956	2.74498e-07	1.77656e-06	50.8092	24.7778
NKX2-5	NK2 homeobox 5	-2.20845	0.000284261	0.00100358	5.9891	2.91869
ANKRD2	ankyrin repeat domain 2 (stretch responsive muscle)	-2.20836	6.86281e-06	3.45315e-05	15.66	7.63828
USP30	ubiquitin specific peptidase 30	-2.20769	5.00453e-06	2.58381e-05	17.1818	8.38348
CRYZ	crystallin, zeta (quinone reductase)	-2.20677	7.64221e-06	3.81301e-05	15.2673	7.45198
MURC	muscle-related coiled-coil protein	-2.20578	0.0141514	0.0311695	1.91455	0.931498
R3HCC1	R3H domain and coiled-coil containing 1	-2.20558	1.60263e-06	9.0548e-06	24.791	12.1095
WBSCR16	Williams-Beuren syndrome chromosome region 16	-2.20544	2.02562e-07	1.34542e-06	62.7874	30.6773
RASSF1	Ras association (RalGDS/AF-6) domain family member 1	-2.20311	6.73656e-06	3.40091e-05	16.0037	7.82458
C10orf55	chromosome 10 open reading frame 55	-2.20101	0.00469826	0.012035	2.79819	1.3662
INO80D	INO80 complex subunit D	-2.20054	1.0517e-06	6.09336e-06	29.5528	14.4693
CALD1	caldesmon 1	-2.20034	6.38378e-08	4.64696e-07	220.369	107.93
ZDHHC6	zinc finger, DHHC-type containing 6	-2.20031	1.90801e-07	1.27474e-06	68.7274	33.6581
PDP1	pyruvate dehyrogenase phosphatase catalytic subunit 1	-2.19839	6.77474e-08	4.9054e-07	209.913	102.899
AEN	apoptosis enhancing nuclease	-2.19788	2.8422e-06	1.53658e-05	21.1582	10.3707
HNRNPM	heterogeneous nuclear ribonucleoprotein M	-2.19734	5.11141e-08	3.79768e-07	442.408	216.977
ST3GAL5	ST3 beta-galactoside alpha-2,3-sialyltransferase 5	-2.19701	0.000869608	0.00272809	4.56546	2.23559
ALG8	ALG8, alpha-1,3-glucosyltransferase	-2.19682	2.45418e-06	1.34286e-05	22.2873	10.9296
C5	complement component 5	-2.19632	0.00010649	0.000414429	7.85456	3.85019
FGFR1OP	FGFR1 oncogene partner	-2.19535	6.95437e-07	4.15983e-06	35.9346	17.6364
COA6	cytochrome c oxidase assembly factor 6	-2.19496	9.24012e-07	5.39705e-06	32.0073	15.7113
S1PR5	sphingosine-1-phosphate receptor 5	-2.19492	2.72805e-07	1.76826e-06	57.6819	28.3175
ALG10B	ALG10B, alpha-1,2-glucosyltransferase	-2.19361	4.46176e-05	0.000188171	9.86729	4.84379
IGF2	insulin-like growth factor 2	-2.19299	1.81885e-05	8.3715e-05	12.5182	6.14788
RGS12	regulator of G-protein signaling 12	-2.19296	8.8118e-07	5.17788e-06	32.9891	16.2081
POC1B	POC1 centriolar protein B	-2.19231	1.45012e-06	8.25805e-06	27.2946	13.4136
KRBA1	KRAB-A domain containing 1	-2.19214	5.86006e-05	0.000241621	9.22911	4.53329
LPGAT1	lysophosphatidylglycerol acyltransferase 1	-2.19124	1.79849e-07	1.2085e-06	79.4292	39.0608
KAT2A	K(lysine) acetyltransferase 2A	-2.19009	3.26804e-07	2.08058e-06	54.1474	26.6408
TRMT13	tRNA methyltransferase 13 homolog (S. cerevisiae)	-2.18991	2.74511e-06	1.48936e-05	22.0909	10.8675
DMRTA1	DMRT-like family A1	-2.18943	0.026479	0.0531995	1.52182	0.745198
ITPRIP	inositol 1,4,5-trisphosphate receptor interacting protein	-2.18885	1.71219e-06	9.61814e-06	26.1164	12.8547
PSMB8	proteasome subunit beta 8	-2.18875	2.5088e-07	1.63846e-06	64.4565	31.733
PRKD3	protein kinase D3	-2.18792	2.72196e-07	1.76585e-06	61.6583	30.3668
KIAA1147	KIAA1147	-2.1874	2.24076e-07	1.47611e-06	70.5928	34.7759
RPS19BP1	ribosomal protein S19 binding protein 1	-2.18665	6.74379e-07	4.04805e-06	38.4382	18.9405
IGFBP5	insulin-like growth factor binding protein 5	-2.18582	0.00231785	0.00646499	3.53455	1.7388
TRIM17	tripartite motif containing 17	-2.18582	0.00231785	0.00646499	3.53455	1.7388
B3GNT4	UDP-GlcNAc:betaGal beta-1,3-N-acetylglucosaminyltransferase 4	-2.1842	0.00597579	0.0148131	2.65091	1.3041
TMEM109	transmembrane protein 109	-2.18406	7.49414e-07	4.45344e-06	37.2601	18.3816
KHDC1	KH homology domain containing 1	-2.18353	0.000222276	0.000804081	6.67637	3.29129
NHS	Nance-Horan syndrome (congenital cataracts and dental anomalies)	-2.18187	1.3284e-05	6.28792e-05	14.0891	6.95518
RAB3B	RAB3B, member RAS oncogene family	-2.18177	2.09833e-07	1.39034e-06	79.0856	39.0608
CALML5	calmodulin-like 5	-2.18099	0.0188595	0.0399234	1.76728	0.869398
PI15	peptidase inhibitor 15	-2.18099	0.0188595	0.0399234	1.76728	0.869398
NUP93	nucleoporin 93kDa	-2.17972	1.19572e-07	8.31405e-07	142.315	70.3591
HNRNPA2B1	heterogeneous nuclear ribonucleoprotein A2/B1	-2.17855	5.84363e-08	4.28344e-07	1445.29	714.955
PCGF6	polycomb group ring finger 6	-2.17821	6.77358e-07	4.06415e-06	40.5492	20.0582
ZFP30	ZFP30 zinc finger protein	-2.17761	1.03842e-05	5.03216e-05	15.3164	7.57618
SNRPF	small nuclear ribonucleoprotein polypeptide F	-2.17662	2.43692e-07	1.59533e-06	75.011	37.1357
RAPGEF5	Rap guanine nucleotide exchange factor (GEF) 5	-2.17658	8.11016e-05	0.000324027	8.78729	4.34699
LRRC61	leucine rich repeat containing 61	-2.1765	0.000137914	0.000523154	7.65819	3.78809
PTPDC1	protein tyrosine phosphatase domain containing 1	-2.17609	9.47775e-06	4.639e-05	15.8073	7.82458
DNAJC7	DnaJ (Hsp40) homolog, subfamily C, member 7	-2.17392	2.40329e-07	1.57558e-06	78.3001	38.8124
USP18	ubiquitin specific peptidase 18	-2.17285	2.94536e-06	1.58917e-05	23.1709	11.4885
MSX1	msh homeobox 1	-2.17228	0.000389708	0.00133514	5.89092	2.91869
PRAME	preferentially expressed antigen in melanoma	-2.17193	2.4169e-05	0.000108072	12.2727	6.08578
SKP2	S-phase kinase-associated protein 2, E3 ubiquitin protein ligase	-2.17056	1.63366e-07	1.10606e-06	117.327	58.2496
C6orf147	chromosome 6 open reading frame 147	-2.16969	0.0101609	0.0235182	2.25819	1.1178
LYSMD1	LysM, putative peptidoglycan-binding, domain containing 1	-2.16926	0.00229555	0.00640914	3.63273	1.8009
MSN	moesin	-2.16903	8.06637e-08	5.78846e-07	499.452	248.151
MYCBP	MYC binding protein	-2.16784	3.06082e-06	1.64626e-05	23.3673	11.6127
ALKBH3	alkB homolog 3, alpha-ketoglutarate-dependent dioxygenase	-2.1678	3.65247e-06	1.93686e-05	21.9928	10.9296
MEGF6	multiple EGF-like-domains 6	-2.16743	2.83436e-07	1.82662e-06	74.5692	37.0736
XBP1	X-box binding protein 1	-2.1647	1.45872e-07	9.94525e-07	151.937	75.6376
BCCIP	BRCA2 and CDKN1A interacting protein	-2.16444	1.2443e-07	8.61237e-07	196.069	97.6209
VARS	valyl-tRNA synthetase	-2.16436	1.34916e-07	9.26768e-07	171.868	85.5736
UBR7	ubiquitin protein ligase E3 component n-recognin 7 (putative)	-2.16365	2.83399e-07	1.82662e-06	78.0547	38.8745
ZNF138	zinc finger protein 138	-2.16255	0.000391873	0.00134121	5.9891	2.98079
TBC1D30	TBC1 domain family, member 30	-2.15892	0.000259742	0.000926845	6.72547	3.35339
NT5DC2	5'-nucleotidase domain containing 2	-2.15887	2.39814e-07	1.57296e-06	96.1693	48.0032
KCTD6	potassium channel tetramerization domain containing 6	-2.15748	0.00356295	0.00942839	3.24001	1.6146
BAZ1B	bromodomain adjacent to zinc finger domain, 1B	-2.15737	1.28244e-07	8.84941e-07	232.102	115.94
SDF2L1	stromal cell-derived factor 2-like 1	-2.15717	8.50367e-07	5.02276e-06	42.0219	20.9897
KIAA0753	KIAA0753	-2.15682	7.03228e-07	4.20091e-06	46.4892	23.2253
FGF8	fibroblast growth factor 8 (androgen-induced)	-2.15647	0.0363047	0.0696414	1.37455	0.683098
PRRT1	proline-rich transmembrane protein 1	-2.15647	0.0363047	0.0696414	1.37455	0.683098
TATDN3	TatD DNase domain containing 3	-2.15617	3.64643e-05	0.00015659	11.4382	5.71319
DDX54	DEAD (Asp-Glu-Ala-Asp) box polypeptide 54	-2.15558	1.7337e-07	1.16641e-06	147.322	73.6504
SNX9	sorting nexin 9	-2.15552	5.69239e-07	3.45951e-06	52.9201	26.4545
LAMA1	laminin, alpha 1	-2.1553	4.05972e-07	2.53304e-06	65.831	32.9129
SPATA5	spermatogenesis associated 5	-2.15295	3.25388e-06	1.74255e-05	24.4473	12.2337
HAT1	histone acetyltransferase 1	-2.15272	2.15002e-07	1.42182e-06	119.34	59.74
PTPRB	protein tyrosine phosphatase, receptor type, B	-2.15241	0.0253914	0.0513468	1.62	0.807298
APH1B	APH1B gamma secretase subunit	-2.15232	0.00184209	0.0052726	3.97637	1.98719
BANF1	barrier to autointegration factor 1	-2.15185	1.72299e-07	1.16079e-06	162.442	81.3508
DKC1	dyskeratosis congenita 1, dyskerin	-2.15076	1.54276e-07	1.04844e-06	201.028	100.726
AKT3	v-akt murine thymoma viral oncogene homolog 3	-2.14966	4.19661e-07	2.61208e-06	68.3837	34.2791
PAK1IP1	PAK1 interacting protein 1	-2.14958	1.08742e-06	6.28694e-06	39.2728	19.6856
SLC22A15	solute carrier family 22, member 15	-2.14942	0.018175	0.0386661	1.86546	0.931498
TM4SF19-TCTEX1D2	TM4SF19-TCTEX1D2 readthrough (NMD candidate)	-2.14942	0.018175	0.0386661	1.86546	0.931498
PMP22	peripheral myelin protein 22	-2.14783	0.000867618	0.00272247	4.95819	2.48399
DZIP1L	DAZ interacting zinc finger protein 1-like	-2.14713	0.0132768	0.0295578	2.11091	1.0557
ZNF821	zinc finger protein 821	-2.14694	0.0001297	0.000495573	8.29638	4.16069
ESD	esterase D	-2.1466	5.49195e-07	3.35082e-06	58.7619	29.4974
SAFB	scaffold attachment factor B	-2.14424	1.82287e-07	1.22385e-06	181.637	91.2868
XRCC1	X-ray repair complementing defective repair in Chinese hamster cells 1	-2.14385	1.12693e-06	6.49613e-06	40.1564	20.1824
UTP20	UTP20, small subunit (SSU) processome component, homolog (yeast)	-2.14224	2.50868e-07	1.63846e-06	121.598	61.1683
PAK1	p21 protein (Cdc42/Rac)-activated kinase 1	-2.14113	1.49124e-06	8.47874e-06	35.7873	18.009
ZFP69	ZFP69 zinc finger protein	-2.1411	0.000163068	0.000608596	7.90365	3.97439
CHCHD4	coiled-coil-helix-coiled-coil-helix domain containing 4	-2.14107	1.04908e-05	5.07663e-05	17.28	8.69398
ANKLE1	ankyrin repeat and LEM domain containing 1	-2.14076	0.000145987	0.000549505	8.1491	4.09859
STON1	stonin 1	-2.14075	0.0035073	0.00930368	3.33819	1.6767
MAZ	MYC-associated zinc finger protein (purine-binding transcription factor)	-2.14074	1.45828e-07	9.94525e-07	340.593	171.458
APOL3	apolipoprotein L, 3	-2.14018	8.21986e-06	4.07443e-05	18.7528	9.43918
DDX11	DEAD/H (Asp-Glu-Ala-Asp/His) box helicase 11	-2.13964	5.54395e-07	3.37832e-06	62.6401	31.5467
KIF2A	kinesin heavy chain member 2A	-2.13947	4.83456e-07	2.98331e-06	69.1692	34.838
G2E3	G2/M-phase specific E3 ubiquitin protein ligase	-2.13887	3.7539e-07	2.36345e-06	85.4183	43.0352
SNCAIP	synuclein, alpha interacting protein	-2.13781	0.0012378	0.00370608	4.56546	2.29769
ARHGEF1	Rho guanine nucleotide exchange factor (GEF) 1	-2.13654	7.69338e-07	4.56786e-06	52.331	26.3924
NUFIP1	nuclear fragile X mental retardation protein interacting protein 1	-2.13517	3.31169e-06	1.76796e-05	26.46	13.3515
DCPS	decapping enzyme, scavenger	-2.13367	4.83754e-06	2.50423e-05	23.1219	11.6748
CEP78	centrosomal protein 78kDa	-2.13356	8.15626e-07	4.83009e-06	51.8892	26.2061
MYL9	myosin, light chain 9, regulatory	-2.13323	2.47762e-07	1.61965e-06	149.728	75.6376
CCNJ	cyclin J	-2.1325	2.49586e-05	0.000111021	13.6473	6.89308
GBP3	guanylate binding protein 3	-2.13238	1.77819e-06	9.97247e-06	34.9037	17.6364
TYRO3	TYRO3 protein tyrosine kinase	-2.12955	7.50639e-07	4.45878e-06	56.7001	28.6901
ZCCHC8	zinc finger, CCHC domain containing 8	-2.1287	6.93586e-07	4.15057e-06	60.2346	30.491
PIGW	phosphatidylinositol glycan anchor biosynthesis, class W	-2.1287	2.38988e-05	0.000106969	13.9909	7.07938
SNRPB	small nuclear ribonucleoprotein polypeptides B and B1	-2.12696	2.03711e-07	1.35174e-06	259.839	131.652
ZNF496	zinc finger protein 496	-2.12662	6.7255e-06	3.39658e-05	21.2073	10.7433
SNHG11	small nucleolar RNA host gene 11	-2.12579	0.00222171	0.0062215	3.92728	1.98719
SLC20A1	solute carrier family 20 (phosphate transporter), member 1	-2.12574	4.21424e-07	2.62185e-06	92.9783	47.1338
N4BP3	NEDD4 binding protein 3	-2.12552	0.00275463	0.00753248	3.68182	1.863
PHF14	PHD finger protein 14	-2.12545	3.42736e-06	1.82515e-05	27.4419	13.9104
SAMD9L	sterile alpha motif domain containing 9-like	-2.12525	2.048e-05	9.30081e-05	14.8255	7.51408
C19orf40	NA	-2.12445	0.00560328	0.0140272	2.94546	1.4904
EEF1A2	eukaryotic translation elongation factor 1 alpha 2	-2.12445	0.00560328	0.0140272	2.94546	1.4904
EFCAB11	EF-hand calcium binding domain 11	-2.1233	1.06837e-05	5.16084e-05	18.36	9.31498
GPR153	G protein-coupled receptor 153	-2.12074	0.000237474	0.000854081	7.46183	3.78809
MBNL1-AS1	MBNL1 antisense RNA 1	-2.11911	0.0345615	0.066776	1.47273	0.745198
SRSF7	serine/arginine-rich splicing factor 7	-2.11703	3.10398e-07	1.98539e-06	159.448	81.1645
CDC42EP1	CDC42 effector protein (Rho GTPase binding) 1	-2.11693	3.77676e-07	2.37675e-06	121.991	62.0998
SF3A3	splicing factor 3a, subunit 3, 60kDa	-2.11674	3.06586e-07	1.96561e-06	163.817	83.4001
TCTN2	tectonic family member 2	-2.11598	9.20701e-06	4.5162e-05	19.8819	10.1223
LAD1	ladinin 1	-2.11534	3.8529e-07	2.41798e-06	122.875	62.5966
HEATR2	NA	-2.11493	6.8648e-07	4.11346e-06	70.691	36.0179
TTC9C	tetratricopeptide repeat domain 9C	-2.11287	3.4637e-05	0.000149259	13.1564	6.70678
CTSZ	cathepsin Z	-2.11016	8.44032e-07	4.99181e-06	63.9656	32.6645
PPP1R18	protein phosphatase 1, regulatory subunit 18	-2.10941	7.02792e-07	4.20014e-06	74.2747	37.943
RNF26	ring finger protein 26	-2.10846	8.71793e-07	5.13368e-06	63.671	32.5403
STAMBPL1	STAM binding protein-like 1	-2.10822	0.000213656	0.000774126	7.90365	4.03649
NRAS	neuroblastoma RAS viral (v-ras) oncogene homolog	-2.10751	3.33869e-07	2.1216e-06	183.748	93.9571
MKKS	McKusick-Kaufman syndrome	-2.10733	1.14494e-06	6.59436e-06	53.5583	27.386
DNPH1	2'-deoxynucleoside 5'-phosphate N-hydrolase 1	-2.10725	4.081e-06	2.14017e-05	28.1782	14.4072
PRMT5	protein arginine methyltransferase 5	-2.10646	3.17914e-07	2.02871e-06	208.539	106.688
IMMP1L	inner mitochondrial membrane peptidase subunit 1	-2.10429	0.000402409	0.0013728	6.67637	3.41549
DENND1B	DENN/MADD domain containing 1B	-2.10371	2.81891e-05	0.000123938	14.4328	7.38988
GLYCTK	glycerate kinase	-2.10351	0.00930954	0.0217728	2.55273	1.3041
BPGM	2,3-bisphosphoglycerate mutase	-2.10133	2.54674e-05	0.000112953	15.0218	7.70038
MTMR11	myotubularin related protein 11	-2.1005	1.97568e-05	9.0023e-05	16.3473	8.38348
EFCAB7	EF-hand calcium binding domain 7	-2.10031	0.000273171	0.000968942	7.51092	3.85019
CENPP	centromere protein P	-2.09906	5.09728e-05	0.000212285	12.2237	6.27208
AK2	adenylate kinase 2	-2.09837	3.50204e-07	2.21689e-06	226.359	116.251
URB2	URB2 ribosome biogenesis 2 homolog (S. cerevisiae)	-2.09686	2.92461e-06	1.57859e-05	34.8055	17.8848
CEP57	centrosomal protein 57kDa	-2.09631	4.87561e-07	3.00051e-06	135.54	69.676
HNRNPUL1	heterogeneous nuclear ribonucleoprotein U-like 1	-2.0961	3.19012e-07	2.03476e-06	317.668	163.323
SIMC1	SUMO-interacting motifs containing 1	-2.09513	0.00024327	0.000872398	7.85456	4.03649
CCDC138	coiled-coil domain containing 138	-2.09473	5.42705e-06	2.78338e-05	26.8037	13.7862
ESRP1	epithelial splicing regulatory protein 1	-2.09456	3.43387e-07	2.17702e-06	277.364	142.705
KPNB1	karyopherin (importin) beta 1	-2.09449	2.65302e-07	1.7244e-06	870.187	447.74
MBNL1	muscleblind-like splicing regulator 1	-2.09426	4.98566e-07	3.06547e-06	137.7	70.8559
NUDT21	nudix (nucleoside diphosphate linked moiety X)-type motif 21	-2.09359	3.57134e-07	2.25579e-06	261.311	134.508
SPATA17	spermatogenesis associated 17	-2.09306	0.0232675	0.047673	1.81637	0.931498
SPRY1	sprouty RTK signaling antagonist 1	-2.09306	0.0232675	0.047673	1.81637	0.931498
MCM3AP-AS1	MCM3AP antisense RNA 1	-2.09224	0.00535334	0.0134706	3.14182	1.6146
DTX3	deltex 3, E3 ubiquitin ligase	-2.09213	4.86335e-05	0.000203849	12.6655	6.52048
SERPINB8	serpin peptidase inhibitor, clade B (ovalbumin), member 8	-2.09161	0.000353729	0.0012223	7.11819	3.66389
PRDX2	peroxiredoxin 2	-2.08892	6.3283e-07	3.82386e-06	113.155	58.3738
WDR43	WD repeat domain 43	-2.08814	5.01236e-07	3.07635e-06	158.957	82.0339
SUPT3H	suppressor of Ty 3 homolog (S. cerevisiae)	-2.08599	6.13362e-05	0.000251836	12.0273	6.20998
LRRK1	leucine-rich repeat kinase 1	-2.08583	2.233e-06	1.23357e-05	43.3964	22.418
HFE	hemochromatosis	-2.08534	6.13408e-06	3.11981e-05	26.8037	13.8483
NDUFAF6	NADH dehydrogenase (ubiquinone) complex I, assembly factor 6	-2.08393	1.09262e-05	5.26872e-05	21.5019	11.1159
MN1	meningioma (disrupted in balanced translocation) 1	-2.08341	1.13399e-05	5.45083e-05	21.2564	10.9917
CCNE2	cyclin E2	-2.08241	3.1654e-06	1.6965e-05	36.9655	19.1268
AKT1	v-akt murine thymoma viral oncogene homolog 1	-2.08204	4.61045e-07	2.85275e-06	225.917	116.934
ERVMER34-1	endogenous retrovirus group MER34, member 1	-2.08197	0.000464374	0.00155849	6.72547	3.47759
B3GNT1	NA	-2.08164	2.07303e-05	9.40821e-05	17.28	8.94238
STMN1	stathmin 1	-2.08143	4.49814e-07	2.78705e-06	245.16	126.932
APOO	apolipoprotein O	-2.08097	0.000131427	0.000501332	9.72002	5.03009
UBA6-AS1	UBA6 antisense RNA 1 (head to head)	-2.08086	2.6514e-05	0.000117176	15.9546	8.25928
HOMER2	homer scaffolding protein 2	-2.08049	3.52573e-06	1.87344e-05	35.4928	18.3816
ZP3	zona pellucida glycoprotein 3 (sperm receptor)	-2.07982	0.0476026	0.0877275	1.32546	0.683098
DLX6-AS1	DLX6 antisense RNA 1	-2.07975	0.0010024	0.00308861	5.40001	2.79449
FIGN	fidgetin	-2.07893	6.93921e-06	3.49031e-05	26.3619	13.662
MLH1	mutL homolog 1	-2.07798	1.78119e-06	9.98521e-06	53.411	27.6965
JMJD6	jumonji domain containing 6	-2.07789	1.00064e-05	4.86636e-05	22.8764	11.8611
ZNF714	zinc finger protein 714	-2.07673	5.28214e-06	2.71687e-05	30.0437	15.5871
FRS3	fibroblast growth factor receptor substrate 3	-2.07563	0.0161851	0.0348782	2.16	1.1178
B3GALTL	NA	-2.0722	4.87252e-05	0.000204045	13.5	7.01728
FOXP1	forkhead box P1	-2.0722	4.87252e-05	0.000204045	13.5	7.01728
TMEM107	transmembrane protein 107	-2.0719	0.000133522	0.000508273	9.91638	5.15429
PNPT1	polyribonucleotide nucleotidyltransferase 1	-2.07147	1.36122e-06	7.77775e-06	69.9547	36.3905
PUS1	pseudouridylate synthase 1	-2.07144	2.37818e-06	1.30532e-05	47.2746	24.5915
FLVCR1	feline leukemia virus subgroup C cellular receptor 1	-2.07077	9.35257e-06	4.58266e-05	24.3491	12.6684
MRPL18	mitochondrial ribosomal protein L18	-2.0707	1.11312e-06	6.42198e-06	84.4856	43.9667
ARL4A	ADP-ribosylation factor-like 4A	-2.07025	8.69615e-05	0.000344916	11.34	5.89948
RGS3	regulator of G-protein signaling 3	-2.07013	3.61939e-06	1.92096e-05	37.7019	19.6235
NMI	N-myc (and STAT) interactor	-2.06985	2.20973e-06	1.22121e-05	50.2201	26.144
ZC3HC1	zinc finger, C3HC-type containing 1	-2.06959	9.98653e-06	4.86189e-05	23.8582	12.42
RBP1	retinol binding protein 1, cellular	-2.06891	0.0222526	0.0458412	1.91455	0.993597
TRIM16	tripartite motif containing 16	-2.06851	8.25292e-07	4.88521e-06	122.777	63.9628
RBM15	RNA binding motif protein 15	-2.06788	7.9406e-06	3.95178e-05	26.46	13.7862
RTKN	rhotekin	-2.06772	4.44006e-06	2.31249e-05	34.5601	18.009
PARP3	poly (ADP-ribose) polymerase family, member 3	-2.0673	2.44444e-05	0.000109125	17.28	9.00448
POLE3	polymerase (DNA directed), epsilon 3, accessory subunit	-2.06608	6.37289e-07	3.8491e-06	199.899	104.266
PLP2	proteolipid protein 2 (colonic epithelium-enriched)	-2.06506	7.14889e-07	4.26498e-06	166.124	86.6914
RPSAP58	ribosomal protein SA pseudogene 58	-2.06442	1.44177e-06	8.21392e-06	73.0474	38.1293
ZNF621	zinc finger protein 621	-2.06342	2.29764e-06	1.26723e-05	52.0855	27.1997
DCTD	dCMP deaminase	-2.06339	2.15824e-06	1.1976e-05	54.3437	28.3796
CLIC1	chloride intracellular channel 1	-2.063	5.64138e-07	3.43004e-06	309.322	161.584
SNRPD1	small nuclear ribonucleoprotein D1 polypeptide 16kDa	-2.06194	1.10002e-06	6.34906e-06	98.6238	51.5429
IQCG	IQ motif containing G	-2.06166	3.37726e-05	0.000145949	15.8073	8.25928
SEMA4A	sema domain, immunoglobulin domain (Ig), transmembrane domain (TM) and short cytoplasmic domain, (semaphorin) 4A	-2.06108	7.97468e-06	3.96585e-05	27.4419	14.3451
LTBP4	latent transforming growth factor beta binding protein 4	-2.06097	0.000201488	0.000735502	9.03274	4.71959
MARS	methionyl-tRNA synthetase	-2.06091	7.23235e-07	4.30912e-06	184.435	96.441
ZNF22	zinc finger protein 22	-2.06057	9.29026e-06	4.55539e-05	25.7728	13.4757
ASPHD2	aspartate beta-hydroxylase domain containing 2	-2.06044	0.000533805	0.00176078	6.77456	3.53969
FASTKD2	FAST kinase domains 2	-2.05976	3.89974e-06	2.053e-05	39.1746	20.4929
ZNF473	zinc finger protein 473	-2.05833	7.60728e-06	3.79697e-05	28.4728	14.904
EFHD2	EF-hand domain family, member D2	-2.05766	1.27663e-06	7.31582e-06	90.4747	47.3822
PTPRE	protein tyrosine phosphatase, receptor type, E	-2.05755	2.56615e-05	0.000113703	17.6728	9.25288
RCN1	reticulocalbin 1, EF-hand calcium binding domain	-2.05611	8.93149e-07	5.23919e-06	146.684	76.8796
ISL1	ISL LIM homeobox 1	-2.05222	0.00498929	0.0126619	3.43637	1.8009
MAP3K7CL	MAP3K7 C-terminal like	-2.05222	0.00498929	0.0126619	3.43637	1.8009
NR1D1	nuclear receptor subfamily 1, group D, member 1	-2.05111	0.00310738	0.00837165	4.02546	2.11139
SLC37A2	solute carrier family 37 (glucose-6-phosphate transporter), member 2	-2.04987	3.37899e-05	0.000145977	16.5437	8.69398
PTPLAD2	NA	-2.04913	0.000978282	0.00302523	5.79274	3.04289
INPP5D	inositol polyphosphate-5-phosphatase D	-2.04879	0.0449144	0.08354	1.42364	0.745198
KIAA1549L	KIAA1549-like	-2.04879	0.0449144	0.08354	1.42364	0.745198
LOC100133315	NA	-2.04879	0.0449144	0.08354	1.42364	0.745198
AKIP1	A kinase (PRKA) interacting protein 1	-2.0487	7.11564e-06	3.56722e-05	31.1728	16.3944
HPRT1	hypoxanthine phosphoribosyltransferase 1	-2.0477	1.67039e-06	9.41041e-06	80.951	42.6005
IGFBP2	insulin-like growth factor binding protein 2, 36kDa	-2.04758	0.0212771	0.0441916	2.01273	1.0557
WDR35	WD repeat domain 35	-2.04715	2.58742e-05	0.000114571	18.4091	9.68757
POLR1E	polymerase (RNA) I polypeptide E, 53kDa	-2.04682	7.67484e-06	3.82789e-05	30.4364	16.0218
C9orf117	chromosome 9 open reading frame 117	-2.0465	0.00637197	0.0156531	3.19091	1.6767
BUD13	BUD13 homolog	-2.04603	2.49333e-05	0.000110981	18.7528	9.87387
NAT8L	N-acetyltransferase 8-like (GCN5-related, putative)	-2.04375	4.05138e-05	0.0001723	15.9055	8.38348
CTBP1-AS2	CTBP1 antisense RNA 2 (head to head)	-2.04338	0.000117961	0.000454663	11.1927	5.89948
LARS	leucyl-tRNA synthetase	-2.04051	1.12067e-06	6.46281e-06	153.802	81.2266
TTI1	TELO2 interacting protein 1	-2.04027	4.98337e-06	2.57386e-05	39.8619	21.0518
ACOT7	acyl-CoA thioesterase 7	-2.03987	3.55464e-06	1.88807e-05	49.1401	25.9577
QTRTD1	queuine tRNA-ribosyltransferase domain containing 1	-2.03915	4.5052e-06	2.34284e-05	42.6601	22.5422
LOC103091866	NA	-2.03867	0.0149563	0.0326738	2.35637	1.242
ZNF484	zinc finger protein 484	-2.03858	9.39403e-05	0.000370551	12.2237	6.45838
TRIOBP	TRIO and F-actin binding protein	-2.03851	2.50624e-06	1.36901e-05	64.2601	33.9686
DMKN	dermokine	-2.03729	3.0296e-06	1.63139e-05	56.3565	29.8079
PER3	period circadian clock 3	-2.03666	0.000229149	0.000827189	9.2782	4.90589
TEAD4	TEA domain family member 4	-2.03436	4.57196e-06	2.37575e-05	44.0837	23.3495
ABCA12	ATP-binding cassette, sub-family A (ABC1), member 12	-2.03431	0.0062021	0.015298	3.2891	1.7388
INO80E	INO80 complex subunit E	-2.03389	3.82973e-06	2.02164e-05	49.5819	26.2682
GEMIN6	gem (nuclear organelle) associated protein 6	-2.03358	4.70266e-05	0.000197523	15.7091	8.32138
TAF5	TAF5 RNA polymerase II, TATA box binding protein (TBP)-associated factor, 100kDa	-2.03291	5.42776e-06	2.78338e-05	40.3037	21.3623
MTAP	methylthioadenosine phosphorylase	-2.0324	6.36148e-06	3.22586e-05	37.0146	19.6235
CAPN15	calpain 15	-2.03143	2.95147e-06	1.59183e-05	61.4619	32.6024
C3orf33	chromosome 3 open reading frame 33	-2.03033	0.00162238	0.00470587	5.15455	2.73239
2021-03-01	mitochondrial amidoxime reducing component 1	-2.02986	1.29162e-05	6.13936e-05	26.5582	14.0967
DIAPH2	diaphanous-related formin 2	-2.0279	1.27745e-05	6.0847e-05	27	14.3451
TMEM67	transmembrane protein 67	-2.02729	1.5467e-05	7.23593e-05	24.8891	13.2273
FHL2	four and a half LIM domains 2	-2.0269	3.32416e-06	1.77323e-05	59.1056	31.4225
PDK1	pyruvate dehydrogenase kinase, isozyme 1	-2.02642	0.00012197	0.000468663	11.6837	6.20998
BBOX1	butyrobetaine (gamma), 2-oxoglutarate dioxygenase (gamma-butyrobetaine hydroxylase) 1	-2.02589	0.000256757	0.000917392	9.22911	4.90589
SH3TC2	SH3 domain and tetratricopeptide repeats 2	-2.02561	0.00195128	0.00554908	4.9091	2.60819
PSMB2	proteasome subunit beta 2	-2.02552	1.27211e-06	7.29298e-06	193.173	102.775
MSH2	mutS homolog 2	-2.0236	2.1901e-06	1.21232e-05	90.3765	48.1274
SLC5A10	solute carrier family 5 (sodium/sugar cotransporter), member 10	-2.02249	0.0423703	0.0795886	1.52182	0.807298
EXOG	endo/exonuclease (5'-3'), endonuclease G-like	-2.02248	5.18521e-05	0.000215619	15.8564	8.44558
CPT1B	carnitine palmitoyltransferase 1B (muscle)	-2.02125	0.000105488	0.000410995	12.4691	6.64468
MPP2	membrane protein, palmitoylated 2 (MAGUK p55 subfamily member 2)	-2.01944	1.5878e-05	7.41044e-05	25.7237	13.7241
ERGIC2	ERGIC and golgi 2	-2.01871	2.56302e-06	1.39779e-05	83.062	44.3393
CCDC14	coiled-coil domain containing 14	-2.01852	8.05246e-06	3.99871e-05	36.1801	19.313
TLR6	toll-like receptor 6	-2.01846	0.0104343	0.0240653	2.79819	1.4904
TRIP6	thyroid hormone receptor interactor 6	-2.01829	2.72122e-06	1.47757e-05	78.7419	42.0416
PHF13	PHD finger protein 13	-2.01743	1.41446e-05	6.67213e-05	27.4419	14.6556
ZNF827	zinc finger protein 827	-2.01697	4.10799e-05	0.00017449	17.6728	9.43918
NALCN	sodium leak channel, non selective	-2.01696	0.00363669	0.00960592	4.07455	2.17349
ANKAR	ankyrin and armadillo repeat containing	-2.01604	0.0282091	0.056155	1.86546	0.993597
FBXO17	F-box protein 17	-2.01502	5.05808e-05	0.00021091	16.4946	8.81818
DTD1	D-tyrosyl-tRNA deacylase 1	-2.01398	6.54141e-06	3.30973e-05	42.3655	22.6664
SPECC1L-ADORA2A	SPECC1L-ADORA2A readthrough (NMD candidate)	-2.01326	0.000160498	0.00059966	11.1437	5.96158
TMTC4	transmembrane and tetratricopeptide repeat containing 4	-2.01314	0.000360817	0.00124427	8.59092	4.59539
CCP110	centriolar coiled coil protein 110kDa	-2.01255	3.05408e-06	1.64328e-05	76.7783	41.1101
PMF1	polyamine-modulated factor 1	-2.01252	9.06431e-06	4.4494e-05	35.4928	19.0026
CUL1	cullin 1	-2.01199	2.32628e-06	1.27992e-05	104.466	55.952
PAPD7	PAP associated domain containing 7	-2.0119	3.00277e-06	1.61759e-05	78.8401	42.2279
ZDHHC11	zinc finger, DHHC-type containing 11	-2.01162	0.0194539	0.0409593	2.20909	1.1799
HDAC7	histone deacetylase 7	-2.0114	6.05228e-06	3.0836e-05	45.5564	24.4052
MFN2	mitofusin 2	-2.01104	1.56987e-06	8.87339e-06	206.624	110.724
ZCCHC4	zinc finger, CCHC domain containing 4	-2.00777	4.70741e-05	0.000197616	17.4764	9.37708
CD97	NA	-2.00744	3.59075e-05	0.000154539	19.44	10.4328
CCBE1	collagen and calcium binding EGF domains 1	-2.00709	0.00109837	0.00334676	6.13637	3.29129
ZSCAN12	zinc finger and SCAN domain containing 12	-2.00672	0.00283759	0.00774074	4.51637	2.42189
NARG2	NA	-2.00628	5.82397e-06	2.97427e-05	49.1401	26.3924
UGT1A6	UDP glucuronosyltransferase 1 family, polypeptide A6	-2.00319	0.00154754	0.00451563	5.54728	2.98079
SLC38A6	solute carrier family 38, member 6	-2.00089	0.000163342	0.000608955	11.5364	6.20998
PPP2R4	protein phosphatase 2A activator, regulatory subunit 4	-2.00076	1.73517e-06	9.7392e-06	247.419	133.266
PIP4K2C	phosphatidylinositol-5-phosphate 4-kinase, type II, gamma	2.00047	2.1014e-06	1.16844e-05	76.8765	165.744
ATP6AP1	ATPase, H+ transporting, lysosomal accessory protein 1	2.0005	1.63804e-06	9.24342e-06	141.628	305.345
TMEM187	transmembrane protein 187	2.00077	0.000389884	0.0013354	4.17273	9.00448
HS6ST1	heparan sulfate 6-O-sulfotransferase 1	2.00115	2.36865e-06	1.30114e-05	61.5601	132.769
CEP19	centrosomal protein 19kDa	2.00195	5.94119e-05	0.000244671	7.85456	16.9533
FKBP11	FK506 binding protein 11, 19 kDa	2.00245	0.00822249	0.0195382	1.52182	3.29129
CA13	carbonic anhydrase XIII	2.0044	0.000206681	0.000751447	5.05637	10.9296
XPA	xeroderma pigmentosum, complementation group A	2.00508	2.2972e-05	0.000103057	11.2909	24.4052
SNAP23	synaptosomal-associated protein, 23kDa	2.00556	2.40819e-06	1.31914e-05	54.0983	116.934
CBR3-AS1	CBR3 antisense RNA 1	2.00576	0.021659	0.0448417	1.03091	2.23559
MPL	MPL proto-oncogene, thrombopoietin receptor	2.00576	0.021659	0.0448417	1.03091	2.23559
CRTC1	CREB regulated transcription coactivator 1	2.00609	3.79212e-05	0.000162387	9.13092	19.7477
C16orf58	chromosome 16 open reading frame 58	2.00664	2.57959e-06	1.40626e-05	48.3546	104.576
LOC154761	NA	2.00737	0.0104904	0.0241784	1.37455	2.98079
NBPF25P	neuroblastoma breakpoint family, member 25, pseudogene	2.00816	1.08446e-05	5.23484e-05	15.8073	34.217
GLIDR	glioblastoma down-regulated RNA	2.00858	1.57177e-05	7.34065e-05	13.1073	28.3796
GUSBP11	glucuronidase, beta pseudogene 11	2.00964	1.83424e-05	8.43095e-05	12.1255	26.2682
JAK2	Janus kinase 2	2.00972	3.5166e-05	0.000151491	9.22911	19.9961
LAMA3	laminin, alpha 3	2.00984	2.23397e-06	1.23361e-05	54.4419	117.928
THNSL1	threonine synthase-like 1 (S. cerevisiae)	2.01045	4.45721e-05	0.000188037	8.39456	18.1953
RASA4B	RAS p21 protein activator 4B	2.01046	0.000482855	0.00161417	3.78001	8.19718
APC2	adenomatosis polyposis coli 2	2.01084	0.000224453	0.000811525	4.81092	10.4328
FAM117B	family with sequence similarity 117, member B	2.01162	4.98171e-06	2.57386e-05	24.5455	53.2196
CDKN2AIP	CDKN2A interacting protein	2.01181	9.86657e-06	4.81072e-05	16.1509	35.0243
LARP6	La ribonucleoprotein domain family, member 6	2.01236	1.84837e-05	8.48165e-05	11.88	25.7714
GLCCI1	glucocorticoid induced 1	2.01248	0.000110155	0.000427352	6.03819	13.1031
SLC36A1	solute carrier family 36 (proton/amino acid symporter), member 1	2.01278	1.93441e-06	1.07998e-05	62.4928	135.564
LOC728730	NA	2.01281	0.00155452	0.00453117	2.60182	5.65109
N4BP2L1	NEDD4 binding protein 2-like 1	2.01346	0.0135996	0.0301733	1.22727	2.67029
ACVR2B-AS1	ACVR2B antisense RNA 1	2.01394	0.0295187	0.0582945	0.883638	1.92509
CABLES1	Cdk5 and Abl enzyme substrate 1	2.01502	8.87087e-05	0.000351336	6.43092	13.9725
DMXL2	Dmx-like 2	2.01578	2.384e-06	1.30747e-05	44.4764	96.6273
OPLAH	5-oxoprolinase (ATP-hydrolysing)	2.01637	1.17434e-05	5.63681e-05	14.2855	31.0499
SMIM4	small integral membrane protein 4	2.0164	9.34104e-05	0.000368781	6.28365	13.662
C18orf32	chromosome 18 open reading frame 32	2.01681	5.56239e-05	0.000229903	7.51092	16.3323
ACAD8	acyl-CoA dehydrogenase family, member 8	2.01706	1.6226e-05	7.56769e-05	12.2237	26.5787
BMS1P5	BMS1 ribosome biogenesis factor pseudogene 5	2.0172	7.11839e-06	3.56729e-05	18.5073	40.2407
CDKN2B	cyclin-dependent kinase inhibitor 2B (p15, inhibits CDK4)	2.01755	2.05638e-06	1.14527e-05	51.3492	111.656
2021-03-02	membrane-associated ring finger (C3HC4) 2, E3 ubiquitin protein ligase	2.01832	2.01253e-05	9.14882e-05	11.0455	24.0326
DIRC2	disrupted in renal carcinoma 2	2.02022	2.87673e-06	1.55459e-05	34.1673	74.3956
PSEN2	presenilin 2	2.02151	2.03172e-05	9.23301e-05	10.8	23.5358
ADAM8	ADAM metallopeptidase domain 8	2.02329	0.00604042	0.0149543	1.62	3.53969
GDPGP1	GDP-D-glucose phosphorylase 1	2.02329	0.00604042	0.0149543	1.62	3.53969
PLSCR3	phospholipid scramblase 3	2.02359	1.12051e-05	5.3917e-05	13.8928	30.3047
ATOH8	atonal bHLH transcription factor 8	2.02536	0.0412321	0.0777715	0.736365	1.6146
GMPR	guanosine monophosphate reductase	2.02536	0.0412321	0.0777715	0.736365	1.6146
LOC101927924	NA	2.02536	0.0412321	0.0777715	0.736365	1.6146
WDR81	WD repeat domain 81	2.02554	1.65415e-06	9.32662e-06	57.6328	125.814
MUC1	mucin 1, cell surface associated	2.02557	1.55007e-05	7.24925e-05	11.8309	25.8335
SGK3	serum/glucocorticoid regulated kinase family, member 3	2.02714	2.39582e-06	1.31342e-05	36.5237	79.7983
C1QTNF6	C1q and tumor necrosis factor related protein 6	2.02804	1.09338e-06	6.3134e-06	117.229	256.224
OSBPL6	oxysterol binding protein-like 6	2.02817	0.000140533	0.000532053	5.25274	11.4885
LOC100996251	NA	2.02929	0.00303819	0.00820761	2.01273	4.40909
CEBPZOS	CEBPZ opposite strand	2.02955	2.12681e-06	1.18064e-05	39.5182	86.443
SLC25A21-AS1	SLC25A21 antisense RNA 1	2.03138	0.0241628	0.0492341	0.932729	2.04929
ING4	inhibitor of growth family, member 4	2.03177	1.84431e-05	8.46869e-05	10.6037	23.2253
HERC2P2	hect domain and RLD 2 pseudogene 2	2.03325	1.02099e-06	5.92799e-06	111.289	243.866
ABCB9	ATP-binding cassette, sub-family B (MDR/TAP), member 9	2.03541	1.85887e-05	8.51838e-05	10.3582	22.7285
LOC100132352	NA	2.03547	2.23883e-05	0.00010077	9.62183	21.1139
CPD	carboxypeptidase D	2.03557	7.97257e-07	4.72541e-06	232.151	509.281
A4GALT	alpha 1,4-galactosyltransferase	2.03606	3.24445e-05	0.000140878	8.34547	18.3195
SECISBP2L	SECIS binding protein 2-like	2.03688	2.01294e-06	1.12199e-05	37.1128	81.475
ABHD17B	abhydrolase domain containing 17B	2.03757	3.88301e-06	2.04498e-05	22.14	48.6242
AADAC	arylacetamide deacetylase	2.03834	0.00197706	0.00561187	2.25819	4.96799
C21orf119	NA	2.04015	0.00648264	0.0158907	1.52182	3.35339
PKD2	polycystic kidney disease 2 (autosomal dominant)	2.04115	2.5922e-06	1.41201e-05	28.2273	62.0998
PELI1	pellino E3 ubiquitin protein ligase 1	2.04175	2.6972e-05	0.000119035	8.68911	19.1268
LINC00371	long intergenic non-protein coding RNA 371	2.04301	0.00320496	0.00860707	1.91455	4.22279
LINC00476	long intergenic non-protein coding RNA 476	2.0435	4.11971e-05	0.000174825	7.41274	16.3323
P2RX4	purinergic receptor P2X, ligand gated ion channel, 4	2.04365	1.70063e-05	7.90461e-05	10.26	22.6043
DSEL	dermatan sulfate epimerase-like	2.04403	3.52807e-05	0.000151937	7.80547	17.2017
HMGCL	3-hydroxymethyl-3-methylglutaryl-CoA lyase	2.04438	5.55971e-06	2.84571e-05	16.9364	37.322
ZBTB10	zinc finger and BTB domain containing 10	2.04596	6.9731e-06	3.50343e-05	14.9237	32.9129
SLC38A10	solute carrier family 38, member 10	2.04601	1.00623e-06	5.84973e-06	73.391	161.832
LOC100132062	NA	2.04708	0.0198858	0.0416823	0.98182	2.17349
LOC100132287	NA	2.04708	0.0198858	0.0416823	0.98182	2.17349
ATP2B1	ATPase, Ca++ transporting, plasma membrane 1	2.04751	9.134e-07	5.33964e-06	83.5529	184.374
CITED4	Cbp/p300-interacting transactivator, with Glu/Asp-rich carboxy-terminal domain, 4	2.04838	8.07029e-06	4.0061e-05	13.6964	30.2426
C7orf26	chromosome 7 open reading frame 26	2.0487	7.13149e-06	3.57255e-05	14.4818	31.9814
SCEL	sciellin	2.04891	0.000255332	0.000913018	4.07455	9.00448
CSAD	cysteine sulfinic acid decarboxylase	2.04992	0.00012404	0.000475543	5.05637	11.178
OS9	osteosarcoma amplified 9, endoplasmic reticulum lectin	2.05037	7.33431e-07	4.36606e-06	123.709	273.363
ADAM11	ADAM metallopeptidase domain 11	2.05206	0.000483182	0.00161487	3.33819	7.38988
CCDC157	coiled-coil domain containing 157	2.05218	0.000398028	0.00135955	3.53455	7.82458
JMJD7	jumonji domain containing 7	2.0523	3.874e-06	2.04102e-05	19.3419	42.7868
SLC38A2	solute carrier family 38, member 2	2.05236	5.21574e-07	3.19543e-06	719.036	1590.38
SDSL	serine dehydratase-like	2.05246	0.000236403	0.000850902	4.12364	9.12868
C5orf45	chromosome 5 open reading frame 45	2.05253	0.000202247	0.000737092	4.32001	9.56338
KIAA1432	NA	2.05348	1.82261e-06	1.0209e-05	31.9582	70.7317
SLC25A30	solute carrier family 25, member 30	2.05459	4.88077e-06	2.52565e-05	16.74	37.0736
NINL	ninein-like	2.05469	7.4825e-06	3.73742e-05	13.5982	30.1184
FBXO32	F-box protein 32	2.05689	2.83407e-05	0.000124404	7.95274	17.6364
PRKXP1	protein kinase, X-linked, pseudogene 1	2.0585	0.000116256	0.00044936	5.00728	11.1159
ELAC1	elaC ribonuclease Z 1	2.05934	0.00696671	0.0169043	1.42364	3.16709
NOMO1	NODAL modulator 1	2.05962	6.10774e-07	3.69713e-06	132.889	294.974
WDR31	WD repeat domain 31	2.06014	2.29187e-05	0.000102852	8.44365	18.7542
CCDC122	coiled-coil domain containing 122	2.06049	0.000403742	0.00137695	3.43637	7.63828
AHR	aryl hydrocarbon receptor	2.06112	5.15195e-06	2.65391e-05	15.5128	34.4654
MKNK1	MAP kinase interacting serine/threonine kinase 1	2.06115	1.4031e-06	8.00363e-06	36.0328	80.0467
CTSH	cathepsin H	2.06189	6.69729e-07	4.03255e-06	95.8256	212.94
APBB2	amyloid beta (A4) precursor protein-binding, family B, member 2	2.06199	1.19863e-06	6.88329e-06	41.3837	91.9699
DBP	D site of albumin promoter (albumin D-box) binding protein	2.06232	1.5162e-05	7.10788e-05	9.72002	21.6107
C6orf52	chromosome 6 open reading frame 52	2.06297	0.0270245	0.0541203	0.834547	1.863
PTPRM	protein tyrosine phosphatase, receptor type, M	2.06297	0.0270245	0.0541203	0.834547	1.863
NAT6	N-acetyltransferase 6 (GCN5-related)	2.06302	0.00123308	0.00369587	2.45455	5.46479
ZYG11B	zyg-11 family member B, cell cycle regulator	2.06354	8.99192e-07	5.27011e-06	56.0128	124.572
EPAS1	endothelial PAS domain protein 1	2.06368	5.0736e-07	3.10974e-06	200.34	445.566
KLHL11	kelch-like family member 11	2.06405	0.000102438	0.000400139	5.10546	11.3643
EMR2	NA	2.06566	0.047025	0.0868272	0.638183	1.4283
LOC101927770	NA	2.06566	0.047025	0.0868272	0.638183	1.4283
STAC2	SH3 and cysteine rich domain 2	2.06566	0.047025	0.0868272	0.638183	1.4283
RRNAD1	ribosomal RNA adenine dimethylase domain containing 1	2.06635	3.08529e-06	1.65812e-05	19.4891	43.4078
HLA-C	major histocompatibility complex, class I, C	2.0666	4.40566e-07	2.73223e-06	327.928	730.356
SMPDL3A	sphingomyelin phosphodiesterase, acid-like 3A	2.0674	5.8734e-05	0.000242025	5.9891	13.3515
BRI3	brain protein I3	2.06746	6.46733e-07	3.90269e-06	84.9765	189.342
LACTB	lactamase, beta	2.06858	5.3315e-06	2.74122e-05	14.4818	32.2919
PRRG1	proline rich Gla (G-carboxyglutamic acid) 1	2.06866	7.52201e-06	3.75578e-05	12.42	27.6965
ERN1	endoplasmic reticulum to nucleus signaling 1	2.06919	5.0611e-05	0.000210972	6.23456	13.9104
TYW1B	tRNA-yW synthesizing protein 1 homolog B (S. cerevisiae)	2.06954	3.30627e-06	1.76645e-05	18.2618	40.7375
WDR27	WD repeat domain 27	2.06989	3.70521e-05	0.000158965	6.87274	15.3387
IQSEC2	IQ motif and Sec7 domain 2	2.07035	4.02816e-05	0.000171366	6.67637	14.904
PINK1	PTEN induced putative kinase 1	2.07045	9.37079e-07	5.46869e-06	46.391	103.52
CCDC88B	coiled-coil domain containing 88B	2.07126	0.00190159	0.0054228	2.11091	4.71959
D2HGDH	D-2-hydroxyglutarate dehydrogenase	2.07139	3.04697e-06	1.6401e-05	18.8018	41.9795
AP5Z1	adaptor-related protein complex 5, zeta 1 subunit	2.07151	7.26109e-07	4.32435e-06	62.6401	139.849
TBCEL	tubulin folding cofactor E-like	2.07233	1.02894e-05	4.98802e-05	10.7018	23.9084
[truncated: 1,649 more rows]

## Sheet: Fadu
Gene_symbol	NAME	Foldchange	PValue	FDR	control	JQ1
C7orf55-LUC7L2	C7orf55-LUC7L2 readthrough	-1820.07	4.14187e-44	8.81517e-42	15.1416	0
MUC2	mucin 2, oligomeric mucus/gel-forming	-725.18	1.48568e-23	6.30456e-22	6.02795	0
PVRIG2P	poliovirus receptor related immunoglobulin domain containing 2, pseudogene	-630.347	3.19253e-21	1.13245e-19	5.23857	0
BLOC1S5	biogenesis of lysosomal organelles complex-1, subunit 5, muted	-535.514	9.28964e-19	2.65522e-17	4.4492	0
LOC101060376	NA	-466.544	7.10975e-17	1.71952e-15	3.87511	0
TBC1D3F	TBC1 domain family, member 3F	-466.544	7.10975e-17	1.71952e-15	3.87511	0
POC1B-GALNT4	POC1B-GALNT4 readthrough	-406.196	3.71839e-15	7.42283e-14	3.37278	0
SCHIP1	schwannomin interacting protein 1	-337.227	4.19326e-13	6.74529e-12	2.79869	0
HAS2	hyaluronan synthase 2	-328.605	7.69449e-13	1.19334e-11	2.72693	0
GPRASP2	G protein-coupled receptor associated sorting protein 2	-302.742	4.86519e-12	6.72378e-11	2.51164	0
SLITRK6	SLIT and NTRK-like family, member 6	-302.742	4.86519e-12	6.72378e-11	2.51164	0
VGLL1	vestigial-like family member 1	-302.742	4.86519e-12	6.72378e-11	2.51164	0
TNNI2	troponin I type 2 (skeletal, fast)	-240.549	5.04594e-45	1.14435e-42	16.9357	0.0623298
SERPINB13	serpin peptidase inhibitor, clade B (ovalbumin), member 13	-225.151	1.53757e-09	1.57096e-08	1.86579	0
SHISA3	shisa family member 3	-216.53	2.98049e-09	2.91393e-08	1.79403	0
KRT86	keratin 86, type II	-207.909	5.80535e-09	5.3864e-08	1.72227	0
TGIF2-C20orf24	TGIF2-C20orf24 readthrough	-199.287	1.13633e-08	1.00191e-07	1.65051	0
AKR1B10	aldo-keto reductase family 1, member B10 (aldose reductase)	-182.045	4.42058e-08	3.52068e-07	1.50699	0
FAM24B-CUZD1	NA	-182.045	4.42058e-08	3.52068e-07	1.50699	0
SERPINA3	serpin peptidase inhibitor, clade A (alpha-1 antiproteinase, antitrypsin), member 3	-182.045	4.42058e-08	3.52068e-07	1.50699	0
GIMAP2	GTPase, IMAP family member 2	-173.424	8.78809e-08	6.6181e-07	1.43523	0
IFI44L	interferon-induced protein 44-like	-173.424	8.78809e-08	6.6181e-07	1.43523	0
LOC101060351	NA	-173.424	8.78809e-08	6.6181e-07	1.43523	0
LOC101060389	NA	-173.424	8.78809e-08	6.6181e-07	1.43523	0
LOC102724862	NA	-173.424	8.78809e-08	6.6181e-07	1.43523	0
C8orf44-SGK3	C8orf44-SGK3 readthrough	-164.803	1.75664e-07	1.24177e-06	1.36346	0
LY96	lymphocyte antigen 96	-164.803	1.75664e-07	1.24177e-06	1.36346	0
SOX6	SRY (sex determining region Y)-box 6	-164.803	1.75664e-07	1.24177e-06	1.36346	0
LPPR5	lipid phosphate phosphatase-related protein type 5	-147.56	7.13983e-07	4.54126e-06	1.21994	0
DYX1C1-CCPG1	DYX1C1-CCPG1 readthrough (NMD candidate)	-138.939	1.45238e-06	8.69794e-06	1.14818	0
CORO7-PAM16	CORO7-PAM16 readthrough	-130.318	2.97307e-06	1.67261e-05	1.07642	0
RARRES3	retinoic acid receptor responder (tazarotene induced) 3	-130.318	2.97307e-06	1.67261e-05	1.07642	0
TMEM200B	transmembrane protein 200B	-121.697	6.12608e-06	3.2322e-05	1.00466	0
VNN1	vanin 1	-121.697	6.12608e-06	3.2322e-05	1.00466	0
CLCA2	chloride channel accessory 2	-100.977	1.52207e-24	6.92643e-23	7.10436	0.0623298
LTB	lymphotoxin beta (TNF superfamily, member 3)	-96.8604	5.72086e-67	1.97856e-63	42.9132	0.436309
ANXA10	annexin A10	-67.3574	8.73598e-18	2.31077e-16	4.73624	0.0623298
ACTL8	actin-like 8	-56.1508	2.75779e-15	5.58583e-14	3.94687	0.0623298
LAPTM5	lysosomal protein transmembrane 5	-55.2831	1.06499e-23	4.56132e-22	7.31965	0.12466
SYT8	synaptotagmin VIII	-51.7702	1.36356e-54	8.49846e-52	32.5796	0.623298
TRIML2	tripartite motif family-like 2	-49.0194	1.27544e-13	2.18642e-12	3.44454	0.0623298
CKMT1A	creatine kinase, mitochondrial 1A	-45.9631	6.89023e-13	1.07584e-11	3.22926	0.0623298
ASB2	ankyrin repeat and SOCS box containing 2	-36.3349	1.02768e-16	2.44698e-15	4.808	0.12466
NUDT4P1	nudix (nucleoside diphosphate linked moiety X)-type motif 4 pseudogene 1	-35.5101	3.25415e-56	3.0012e-53	42.1956	1.18427
KRT7	keratin 7, type II	-34.6118	2.42897e-58	3.7336e-55	47.5777	1.37126
CD163L1	CD163 molecule-like 1	-31.3766	2.67267e-19	8.00296e-18	6.09971	0.18699
FGF3	fibroblast growth factor 3	-30.6814	4.84128e-09	4.56228e-08	2.15284	0.0623298
CASP1	caspase 1, apoptosis-related cysteine peptidase	-30.4938	1.05404e-22	4.09595e-21	7.82198	0.249319
KDM4D	lysine (K)-specific demethylase 4D	-29.6627	8.97173e-09	8.05418e-08	2.08108	0.0623298
LINC00704	long intergenic non-protein coding RNA 704	-29.6627	8.97173e-09	8.05418e-08	2.08108	0.0623298
HOXC11	homeobox C11	-28.2143	2.28636e-13	3.80163e-12	3.73159	0.12466
IL7R	interleukin 7 receptor	-27.1003	1.67932e-75	1.16159e-71	198.85	7.35492
ABHD14A-ACY1	ABHD14A-ACY1 readthrough (NMD candidate)	-25.8471	2.84197e-16	6.43468e-15	5.02329	0.18699
FOXF2	forkhead box F2	-24.7412	1.20934e-15	2.5581e-14	4.808	0.18699
LINC00707	long intergenic non-protein coding RNA 707	-24.3725	1.96791e-15	4.05705e-14	4.73624	0.18699
IFITM1	interferon induced transmembrane protein 1	-22.9437	1.6116e-32	1.31922e-30	15.8592	0.685628
CKMT1B	creatine kinase, mitochondrial 1B	-22.5312	7.41908e-07	4.69513e-06	1.57875	0.0623298
PNLIPRP3	pancreatic lipase-related protein 3	-22.5312	7.41908e-07	4.69513e-06	1.57875	0.0623298
IL1B	interleukin 1, beta	-21.8007	1.4516e-50	6.27545e-48	46.2142	2.11921
SERPINB7	serpin peptidase inhibitor, clade B (ovalbumin), member 7	-21.7178	1.63359e-10	1.89272e-09	2.87045	0.12466
SORBS3	sorbin and SH3 domain containing 3	-21.561	9.81329e-34	8.59222e-32	17.5815	0.810288
CBLN3	cerebellin 3 precursor	-21.5125	1.4136e-06	8.48406e-06	1.50699	0.0623298
LIN9	lin-9 DREAM MuvB core complex component	-21.0296	3.69181e-46	9.1201e-44	36.7418	1.74524
CSMD3	CUB and Sushi multiple domains 3	-20.4937	2.7028e-06	1.53428e-05	1.43523	0.0623298
PIF1	PIF1 5'-to-3' DNA helicase	-20.3056	5.73601e-28	3.43515e-26	12.7735	0.623298
CSF2	colony stimulating factor 2 (granulocyte-macrophage)	-20.2787	2.42776e-18	6.7713e-17	6.45851	0.311649
APOBEC3B	apolipoprotein B mRNA editing enzyme, catalytic polypeptide-like 3B	-19.681	3.44765e-59	9.53896e-56	97.9541	4.98639
SCARA3	scavenger receptor class A, member 3	-19.5514	1.61184e-33	1.39364e-31	18.3709	0.934948
APOL3	apolipoprotein L, 3	-19.4342	9.01151e-30	5.99352e-28	14.6393	0.747958
TRIM22	tripartite motif containing 22	-18.4802	6.98225e-21	2.41481e-19	8.18078	0.436309
VWF	von Willebrand factor	-18.4561	9.98342e-06	5.07014e-05	1.2917	0.0623298
KIF20A	kinesin family member 20A	-18.4012	6.57523e-59	1.46653e-55	111.015	6.04599
FAM72C	family with sequence similarity 72, member C	-18.1481	1.10746e-49	3.73672e-47	54.2515	2.99183
SPC24	SPC24, NDC80 kinetochore complex component	-18.0284	1.88423e-16	4.33718e-15	5.7409	0.311649
PHYHIPL	phytanoyl-CoA 2-hydroxylase interacting protein-like	-17.7371	1.82288e-11	2.34365e-10	3.44454	0.18699
SEMA6B	sema domain, transmembrane domain (TM), and cytoplasmic domain, (semaphorin) 6B	-17.7261	3.09648e-18	8.55025e-17	6.74556	0.373979
PBK	PDZ binding kinase	-17.5279	2.51734e-55	1.83289e-52	89.4145	5.11105
C15orf52	chromosome 15 open reading frame 52	-17.4316	9.74303e-44	2.01172e-41	38.0335	2.18154
KLK9	kallikrein-related peptidase 9	-17.3868	1.61035e-08	1.38974e-07	2.29636	0.12466
RAD51AP1	RAD51 associated protein 1	-17.2262	5.44342e-54	3.13768e-51	82.5254	4.7994
NCF2	neutrophil cytosolic factor 2	-17.0796	1.85363e-13	3.1272e-12	4.37744	0.249319
TYMSOS	TYMS opposite strand	-16.4186	3.73788e-05	0.000167563	1.14818	0.0623298
ZNF726	zinc finger protein 726	-16.4186	3.73788e-05	0.000167563	1.14818	0.0623298
FOXL1	forkhead box L1	-16.2626	1.52916e-10	1.77768e-09	3.1575	0.18699
CCNA2	cyclin A2	-16.0298	5.60164e-57	5.961e-54	133.548	8.3522
E2F8	E2F transcription factor 8	-15.8532	8.89187e-41	1.28135e-38	34.5889	2.18154
ALPL	alkaline phosphatase, liver/bone/kidney	-15.7627	9.40073e-08	7.02757e-07	2.08108	0.12466
PRDM5	PR domain containing 5	-15.7627	9.40073e-08	7.02757e-07	2.08108	0.12466
KIF14	kinesin family member 14	-15.7027	1.07784e-57	1.24256e-54	157.157	10.0351
SAA1	serum amyloid A1	-15.5765	1.95153e-23	8.23092e-22	10.7642	0.685628
PIK3C2G	phosphatidylinositol-4-phosphate 3-kinase, catalytic subunit type 2 gamma	-15.3998	7.26841e-05	0.000305664	1.07642	0.0623298
RELN	reelin	-15.3998	7.26841e-05	0.000305664	1.07642	0.0623298
ZNF618	zinc finger protein 618	-15.2249	2.53286e-37	2.82578e-35	28.4892	1.8699
ACSL5	acyl-CoA synthetase long-chain family member 5	-15.1567	7.71378e-10	8.22764e-09	2.94221	0.18699
MCM5	minichromosome maintenance complex component 5	-15.0009	1.86633e-58	3.22735e-55	217.221	14.5229
ANO1	anoctamin 1, calcium activated chloride channel	-14.8412	2.62294e-52	1.25123e-49	99.6764	6.73162
SASS6	SAS-6 centriolar assembly protein	-14.7949	8.7046e-47	2.36116e-44	59.8489	4.05144
FAM72B	family with sequence similarity 72, member B	-14.6498	3.34585e-36	3.48018e-34	27.4128	1.8699
LMNB1	lamin B1	-14.452	9.95306e-58	1.24256e-54	235.305	16.3304
ARHGAP11B	Rho GTPase activating protein 11B	-14.4317	1.44395e-16	3.37426e-15	6.38675	0.436309
LOC100507547	NA	-14.381	0.000141785	0.000556598	1.00466	0.0623298
ARHGAP25	Rho GTPase activating protein 25	-14.285	2.67249e-11	3.38254e-10	3.65982	0.249319
CDH5	cadherin 5, type 2 (vascular endothelium)	-14.1976	1.25021e-22	4.84465e-21	10.6924	0.747958
PABPC4L	poly(A) binding protein, cytoplasmic 4-like	-14.0508	3.96751e-09	3.801e-08	2.72693	0.18699
KRT6A	keratin 6A, type II	-13.9081	2.62435e-38	3.21285e-36	33.7996	2.43086
POLE2	polymerase (DNA directed), epsilon 2, accessory subunit	-13.8322	1.87701e-27	1.09564e-25	15.5722	1.12194
MAP2K6	mitogen-activated protein kinase kinase 6	-13.5972	1.02259e-06	6.32673e-06	1.79403	0.12466
ABCA13	ATP-binding cassette, sub-family A (ABC1), member 13	-13.5278	1.89092e-12	2.75938e-11	4.30568	0.311649
ANK1	ankyrin 1, erythrocytic	-13.4466	1.23295e-10	1.45659e-09	3.44454	0.249319
SLC26A10	solute carrier family 26, member 10	-13.4466	1.23295e-10	1.45659e-09	3.44454	0.249319
CENPA	centromere protein A	-13.3813	3.9309e-31	2.90802e-29	20.8825	1.55825
SKA3	spindle and kinetochore associated complex subunit 3	-13.0727	6.3602e-47	1.83306e-44	78.8656	6.04599
SMO	smoothened, frizzled class receptor	-13.0558	1.8678e-06	1.09395e-05	1.72227	0.12466
EGFL8	EGF-like-domain, multiple 8	-12.9449	2.07935e-08	1.75187e-07	2.51164	0.18699
RYR2	ryanodine receptor 2 (cardiac)	-12.8877	3.44931e-10	3.85754e-09	3.30102	0.249319
CCNB2	cyclin B2	-12.8665	2.55049e-49	8.40084e-47	108.79	8.47686
S100A3	S100 calcium binding protein A3	-12.8527	7.99654e-12	1.08031e-10	4.09039	0.311649
TROAP	trophinin associated protein	-12.8423	8.63746e-45	1.89668e-42	66.3074	5.17338
NEIL3	nei-like DNA glycosylase 3	-12.739	2.69748e-29	1.72764e-27	19.0885	1.49592
MKI67	marker of proliferation Ki-67	-12.7158	6.08971e-57	6.0175e-54	688.836	54.3516
NDC80	NDC80 kinetochore complex component	-12.7026	4.3506e-43	8.24468e-41	57.6961	4.55008
MTBP	MDM2 binding protein	-12.6991	1.97846e-37	2.22521e-35	35.5936	2.80484
CKAP2L	cytoskeleton associated protein 2-like	-12.6404	4.49206e-43	8.39773e-41	58.1984	4.61241
S100A2	S100 calcium binding protein A2	-12.4235	3.59149e-56	3.10529e-53	705.413	56.9695
SLC15A3	solute carrier family 15 (oligopeptide transporter), member 3	-12.4027	2.10916e-11	2.6942e-10	3.94687	0.311649
IFI44	interferon-induced protein 44	-12.4005	5.26253e-38	6.27602e-36	38.6076	3.11649
EVI2B	ecotropic viral integration site 2B	-12.3288	9.72139e-10	1.02193e-08	3.1575	0.249319
BIRC5	baculoviral IAP repeat containing 5	-12.2652	3.46386e-53	1.77478e-50	272.836	22.3141
BUB1B	BUB1 mitotic checkpoint serine/threonine kinase B	-12.1369	5.83249e-47	1.71674e-44	98.0976	8.10288
CCAT1	colon cancer associated transcript 1 (non-protein coding)	-12.097	1.65701e-29	1.08128e-27	20.3802	1.68291
PLK1	polo-like kinase 1	-12.0652	4.95689e-51	2.21205e-48	188.947	15.7071
UGT1A6	UDP glucuronosyltransferase 1 family, polypeptide A6	-12.0025	8.56282e-14	1.4863e-12	5.31033	0.436309
FLG	filaggrin	-11.9731	6.27073e-06	3.30096e-05	1.57875	0.12466
FANCD2	Fanconi anemia, complementation group D2	-11.9625	1.10193e-49	3.73672e-47	154.646	12.9646
ANKRD2	ankyrin repeat domain 2 (stretch responsive muscle)	-11.9473	5.73721e-15	1.12579e-13	6.02795	0.498639
OAS2	2'-5'-oligoadenylate synthetase 2, 69/71kDa	-11.921	5.54586e-24	2.44336e-22	13.4194	1.12194
TNC	tenascin C	-11.8412	1.28456e-21	4.7137e-20	11.123	0.934948
CSTA	cystatin A (stefin A)	-11.7978	1.63003e-35	1.62229e-33	33.7996	2.86717
CENPF	centromere protein F, 350/400kDa	-11.7831	3.39966e-53	1.77478e-50	410.69	34.967
ORC1	origin recognition complex, subunit 1	-11.7786	2.34467e-43	4.63374e-41	70.326	5.98366
KLK10	kallikrein-related peptidase 10	-11.7552	2.13139e-36	2.23376e-34	36.5982	3.11649
2021-03-04	membrane-associated ring finger (C3HC4) 4, E3 ubiquitin protein ligase	-11.6786	2.05614e-13	3.43949e-12	5.16681	0.436309
ELFN2	extracellular leucine-rich repeat and fibronectin type III domain containing 2	-11.678	1.10823e-34	1.0359e-32	32.0055	2.74251
HMMR	hyaluronan-mediated motility receptor (RHAMM)	-11.6055	2.0331e-47	6.25021e-45	123.358	10.6584
KRT15	keratin 15, type I	-11.536	2.68516e-41	4.08204e-39	59.5618	5.17338
FOXM1	forkhead box M1	-11.3705	1.65172e-52	8.16069e-50	510.725	45.0645
NUF2	NUF2, NDC80 kinetochore complex component	-11.3141	3.08629e-41	4.64084e-39	61.93	5.48503
ZNF367	zinc finger protein 367	-11.3131	4.61053e-40	6.31505e-38	54.8974	4.86173
NAV3	neuron navigator 3	-11.2651	8.45055e-40	1.08245e-37	53.9645	4.7994
KMO	kynurenine 3-monooxygenase (kynurenine 3-hydroxylase)	-11.2109	7.8886e-09	7.16552e-08	2.87045	0.249319
H2AFY2	H2A histone family, member Y2	-11.1452	5.91923e-27	3.30188e-25	18.0838	1.62058
RFC3	replication factor C (activator 1) 3, 38kDa	-11.0851	7.2597e-43	1.30429e-40	78.5786	7.1056
PRC1	protein regulator of cytokinesis 1	-11.0138	2.06239e-50	8.29657e-48	335.986	30.604
UHRF1	ubiquitin-like with PHD and ring finger domains 1	-11.0044	3.98235e-50	1.44979e-47	308.358	28.1108
SHCBP1	SHC SH2-domain binding protein 1	-10.9506	1.94108e-45	4.55133e-43	116.397	10.6584
GTSE1	G-2 and S-phase expressed 1	-10.9257	2.87091e-50	1.10323e-47	350.267	32.1622
PHF19	PHD finger protein 19	-10.9067	1.27547e-46	3.26757e-44	144.384	13.2763
KLK6	kallikrein-related peptidase 6	-10.8657	4.13254e-50	1.46589e-47	353.065	32.5985
KCNJ15	potassium channel, inwardly rectifying subfamily J, member 15	-10.8652	1.79073e-17	4.60463e-16	8.18078	0.747958
ANLN	anillin actin binding protein	-10.838	2.03519e-50	8.29657e-48	411.407	38.0835
KIF4A	kinesin family member 4A	-10.8116	5.76608e-43	1.04958e-40	86.0417	7.97822
DLGAP5	discs, large (Drosophila) homolog-associated protein 5	-10.7709	1.29935e-43	2.64342e-41	95.0837	8.85084
TFAP4	transcription factor AP-4 (activating enhancer binding protein 4)	-10.7493	6.51598e-31	4.74432e-29	26.1211	2.43086
UBA7	ubiquitin-like modifier activating enzyme 7	-10.7294	1.93958e-15	4.00479e-14	6.74556	0.623298
TLR3	toll-like receptor 3	-10.6747	3.66161e-17	9.14345e-16	8.03726	0.747958
KIFC1	kinesin family member C1	-10.6338	7.63469e-44	1.60028e-41	103.121	9.72346
CDT1	chromatin licensing and DNA replication factor 1	-10.6318	4.67409e-41	6.87887e-39	71.4025	6.73162
CENPQ	centromere protein Q	-10.5831	2.12781e-21	7.68568e-20	11.9124	1.12194
MEX3A	mex-3 RNA binding family member A	-10.5691	6.4671e-11	7.90335e-10	4.01863	0.373979
KIF2C	kinesin family member 2C	-10.52	1.22783e-46	3.26651e-44	178.47	17.016
HOXA11	homeobox A11	-10.4628	7.54693e-20	2.40563e-18	10.4771	0.997277
RNASE7	ribonuclease, RNase A family, 7	-10.3863	5.71226e-14	1.00411e-12	5.88442	0.560969
MCM10	minichromosome maintenance 10 replication initiation factor	-10.3634	6.4089e-40	8.36422e-38	67.025	6.4823
RCSD1	RCSD domain containing 1	-10.3489	3.91103e-05	0.00017414	1.36346	0.12466
CDCA5	cell division cycle associated 5	-10.3305	4.42667e-42	7.37813e-40	89.271	8.66385
KCTD15	potassium channel tetramerization domain containing 15	-10.2906	4.17875e-31	3.07494e-29	28.2022	2.74251
C17orf53	chromosome 17 open reading frame 53	-10.2834	1.53832e-22	5.91141e-21	13.4911	1.30893
KRT81	keratin 81, type II	-10.2429	9.16988e-13	1.40795e-11	5.16681	0.498639
C1S	complement component 1, s subcomponent	-10.2212	1.13677e-11	1.50633e-10	4.52096	0.436309
CDCA8	cell division cycle associated 8	-10.2042	1.51017e-37	1.72658e-35	53.3186	5.23571
FAM198B	family with sequence similarity 198, member B	-10.1008	1.41165e-12	2.10932e-11	5.09505	0.498639
SLC47A2	solute carrier family 47 (multidrug and toxin extrusion), member 2	-10.1008	1.41165e-12	2.10932e-11	5.09505	0.498639
SOX2	SRY (sex determining region Y)-box 2	-10.1008	1.41165e-12	2.10932e-11	5.09505	0.498639
OIP5	Opa interacting protein 5	-10.0807	2.8048e-27	1.61674e-25	20.739	2.05688
PPAN-P2RY11	PPAN-P2RY11 readthrough	-10.0771	2.41741e-15	4.93252e-14	6.96084	0.685628
C11orf82	NA	-10.067	1.6983e-38	2.1166e-36	61.3559	6.10832
TTK	TTK protein kinase	-10.0481	1.35447e-42	2.40227e-40	107.427	10.7207
MCM2	minichromosome maintenance complex component 2	-10.04	8.68116e-47	2.36116e-44	270.109	26.9888
DKK3	dickkopf WNT signaling pathway inhibitor 3	-10.0289	2.12549e-30	1.47759e-28	27.4846	2.74251
SHH	sonic hedgehog	-9.99585	1.87164e-06	1.09574e-05	1.93755	0.18699
GSG2	germ cell associated 2 (haspin)	-9.98897	6.67931e-32	5.28009e-30	31.7185	3.17882
ZGRF1	zinc finger, GRF-type containing 1	-9.97233	2.00943e-31	1.50262e-29	30.4268	3.05416
SLC6A9	solute carrier family 6 (neurotransmitter transporter, glycine), member 9	-9.90122	5.87923e-25	2.74775e-23	17.2945	1.74524
CDCA7	cell division cycle associated 7	-9.84197	2.75774e-42	4.82918e-40	111.948	11.4064
WDR76	WD repeat domain 76	-9.83658	3.45176e-38	4.18874e-36	63.0064	6.41997
KRT5	keratin 5, type II	-9.82416	6.37959e-49	2.05245e-46	1878.35	191.851
WNT5A	wingless-type MMTV integration site family, member 5A	-9.81569	4.33903e-10	4.8021e-09	3.73159	0.373979
TOP2A	topoisomerase (DNA) II alpha	-9.80904	3.65447e-47	1.09904e-44	417.435	42.6959
ADAMTS9	ADAM metallopeptidase with thrombospondin type 1 motif, 9	-9.80755	7.22077e-05	0.000304178	1.2917	0.12466
IL1RAPL1	interleukin 1 receptor accessory protein-like 1	-9.80755	7.22077e-05	0.000304178	1.2917	0.12466
KIF24	kinesin family member 24	-9.8018	1.42498e-26	7.73066e-25	20.1649	2.05688
SERPINA1	serpin peptidase inhibitor, clade A (alpha-1 antiproteinase, antitrypsin), member 1	-9.77883	1.93092e-45	4.55133e-43	230.282	23.623
UBE2C	ubiquitin-conjugating enzyme E2C	-9.77268	3.51348e-41	5.2264e-39	96.5907	9.91044
GSDMC	gasdermin C	-9.72319	8.38822e-23	3.30824e-21	14.5675	1.49592
FGFBP1	fibroblast growth factor binding protein 1	-9.71803	5.39808e-42	8.89012e-40	112.952	11.6557
GINS2	GINS complex subunit 2 (Psf2 homolog)	-9.65204	5.6803e-40	7.5559e-38	84.6065	8.78851
AURKB	aurora kinase B	-9.64946	9.58727e-38	1.11454e-35	63.0064	6.54463
CEP55	centrosomal protein 55kDa	-9.61527	1.05021e-41	1.66489e-39	112.952	11.7803
CDCA3	cell division cycle associated 3	-9.58226	1.18738e-33	1.03309e-31	40.5451	4.23843
TCOF1	Treacher Collins-Franceschetti syndrome 1	-9.56856	5.81979e-46	1.41247e-43	349.549	36.6499
MMP9	matrix metallopeptidase 9	-9.50002	3.31079e-19	9.78664e-18	10.6924	1.12194
CIT	citron rho-interacting serine/threonine kinase	-9.44697	4.34879e-42	7.37813e-40	132.687	14.0865
SMC2	structural maintenance of chromosomes 2	-9.4434	5.11434e-43	9.43357e-41	161.965	17.203
HJURP	Holliday junction recognition protein	-9.4023	3.70578e-38	4.45789e-36	71.9048	7.66657
CFI	complement factor I	-9.39066	1.24421e-11	1.6346e-10	4.73624	0.498639
MYBL2	v-myb avian myeloblastosis viral oncogene homolog-like 2	-9.35571	3.66773e-42	6.34243e-40	142.446	15.2708
MND1	meiotic nuclear divisions 1	-9.34178	6.13984e-15	1.198e-13	7.0326	0.747958
GINS3	GINS complex subunit 3 (Psf3 homolog)	-9.33911	7.54351e-35	7.14773e-33	48.7977	5.23571
CENPK	centromere protein K	-9.33558	8.07853e-30	5.39895e-28	29.0633	3.11649
CDC25A	cell division cycle 25A	-9.30143	3.52291e-34	3.18536e-32	45.7119	4.92406
KIF23	kinesin family member 23	-9.28845	3.72005e-43	7.14766e-41	188.732	20.3819
LHX3	LIM homeobox 3	-9.26618	0.000133464	0.000527374	1.21994	0.12466
THBS4	thrombospondin 4	-9.25859	5.85461e-06	3.10317e-05	1.79403	0.18699
RASGRF1	Ras protein-specific guanine nucleotide-releasing factor 1	-9.25228	2.24393e-08	1.87909e-07	2.94221	0.311649
ZFP37	ZFP37 zinc finger protein	-9.25066	1.83531e-09	1.84922e-08	3.5163	0.373979
ALDH3A1	aldehyde dehydrogenase 3 family, member A1	-9.22306	8.05263e-31	5.74227e-29	32.7231	3.5528
ESPL1	extra spindle pole bodies like 1, separase	-9.11537	2.48062e-38	3.06401e-36	82.1666	9.03783
ASPM	abnormal spindle microtubule assembly	-9.04644	3.35447e-43	6.53601e-41	241.692	26.8018
COL17A1	collagen, type XVII, alpha 1	-9.02468	8.08081e-45	1.80306e-42	517.47	57.5304
KIF15	kinesin family member 15	-8.99632	5.90413e-30	3.96494e-28	31.3597	3.49047
PLK4	polo-like kinase 4	-8.97575	6.73714e-32	5.29554e-30	38.5358	4.30076
SPAG5	sperm associated antigen 5	-8.94131	1.56695e-41	2.43564e-39	166.127	18.6366
KIAA1644	KIAA1644	-8.92562	4.41531e-10	4.87023e-09	3.94687	0.436309
TMPO-AS1	TMPO antisense RNA 1	-8.91902	1.36258e-15	2.85605e-14	7.82198	0.872618
TRIM6-TRIM34	TRIM6-TRIM34 readthrough	-8.87398	4.83127e-09	4.55595e-08	3.37278	0.373979
XRCC4	X-ray repair complementing defective repair in Chinese hamster cells 4	-8.87042	2.42833e-25	1.18287e-23	20.452	2.3062
SFTA1P	surfactant associated 1, pseudogene	-8.86405	3.97935e-16	8.89343e-15	8.32431	0.934948
RAD51	RAD51 recombinase	-8.84688	8.79112e-31	6.23674e-29	35.2348	3.98911
C19orf40	NA	-8.83729	1.93827e-15	4.00479e-14	7.75022	0.872618
PRR11	proline rich 11	-8.82468	1.05906e-41	1.66489e-39	192.464	21.8778
RYR1	ryanodine receptor 1 (skeletal)	-8.71848	1.47302e-14	2.75003e-13	7.10436	0.810288
ESCO2	establishment of sister chromatid cohesion N-acetyltransferase 2	-8.59249	5.1447e-37	5.5603e-35	84.3912	9.84812
NEK2	NIMA-related kinase 2	-8.58019	2.8292e-33	2.40118e-31	50.1611	5.85901
NFATC1	nuclear factor of activated T-cells, cytoplasmic, calcineurin-dependent 1	-8.58009	1.25421e-13	2.1527e-12	6.45851	0.747958
DIAPH3	diaphanous-related formin 3	-8.58003	1.22201e-32	1.01229e-30	46.4295	5.4227
RAB3IL1	RAB3A interacting protein (rabin3)-like 1	-8.56338	3.88044e-12	5.4666e-11	5.38209	0.623298
HMGB2	high mobility group box 2	-8.5587	5.90031e-41	8.59209e-39	202.08	23.6853
ZWINT	ZW10 interacting kinetochore protein	-8.53756	8.16798e-40	1.05604e-37	151.201	17.764
DUSP9	dual specificity phosphatase 9	-8.52132	1.83907e-05	8.85099e-05	1.65051	0.18699
FAM131C	family with sequence similarity 131, member C	-8.52132	1.83907e-05	8.85099e-05	1.65051	0.18699
HNF4G	hepatocyte nuclear factor 4, gamma	-8.52132	1.83907e-05	8.85099e-05	1.65051	0.18699
ZNF724P	zinc finger protein 724, pseudogene	-8.52132	1.83907e-05	8.85099e-05	1.65051	0.18699
CYP24A1	cytochrome P450, family 24, subfamily A, polypeptide 1	-8.52061	8.13602e-13	1.25899e-11	5.88442	0.685628
KCNQ5	potassium channel, voltage gated KQT-like subfamily Q, member 5	-8.51338	2.21192e-25	1.08126e-23	21.7437	2.55552
TPX2	TPX2, microtubule-associated	-8.49818	8.79124e-42	1.41416e-39	292.499	34.5307
POLQ	polymerase (DNA directed), theta	-8.47913	1.72083e-35	1.70043e-33	70.1107	8.28987
MCM7	minichromosome maintenance complex component 7	-8.47069	4.42235e-42	7.37813e-40	350.482	41.5117
CDC25C	cell division cycle 25C	-8.46175	5.93159e-19	1.7131e-17	11.6253	1.37126
KIF18B	kinesin family member 18B	-8.42494	5.59043e-35	5.33366e-33	66.5227	7.91589
MAD2L1	MAD2 mitotic arrest deficient-like 1 (yeast)	-8.41095	2.72253e-37	3.00931e-35	97.2365	11.5934
NRG1	neuregulin 1	-8.39398	1.57595e-34	1.44383e-32	63.1499	7.54191
CFH	complement factor H	-8.39358	2.84924e-25	1.3782e-23	21.9589	2.61785
KIAA1524	KIAA1524	-8.32841	2.74088e-37	3.00931e-35	101.973	12.279
ARHGAP11A	Rho GTPase activating protein 11A	-8.30966	1.92294e-40	2.68707e-38	228.201	27.5498
CALB1	calbindin 1, 28kDa	-8.30895	2.08187e-08	1.75293e-07	3.1575	0.373979
CCNB1	cyclin B1	-8.30441	2.13311e-41	3.27883e-39	340.507	41.1377
SGOL1	shugoshin-like 1 (S. pombe)	-8.26882	7.66415e-32	5.99016e-30	46.286	5.60969
KIF11	kinesin family member 11	-8.24534	5.78632e-40	7.62362e-38	210.045	25.5552
OAS3	2'-5'-oligoadenylate synthetase 3, 100kDa	-8.2224	2.85529e-40	3.95e-38	240.615	29.3574
CENPW	centromere protein W	-8.19366	1.94314e-27	1.12947e-25	28.561	3.49047
RMI2	RecQ mediated genome instability 2	-8.18091	6.53349e-24	2.85124e-22	19.8779	2.43086
LOC100630918	NA	-8.15269	3.26311e-05	0.00014864	1.57875	0.18699
KIAA0101	KIAA0101	-8.14562	6.60517e-38	7.80991e-36	131.61	16.2058
FAM64A	family with sequence similarity 64, member A	-8.04592	4.34751e-26	2.29555e-24	25.547	3.17882
IL1A	interleukin 1, alpha	-8.02919	5.64216e-34	5.00344e-32	67.8861	8.47686
ATAD5	ATPase family, AAA domain containing 5	-7.98853	1.09835e-32	9.1534e-31	57.122	7.16793
MYO3B	myosin IIIB	-7.9713	4.83169e-23	1.96016e-21	18.8732	2.36853
EPSTI1	epithelial stromal interaction 1 (breast)	-7.96423	1.97075e-15	4.05705e-14	8.46783	1.05961
ZNF321P	zinc finger protein 321, pseudogene	-7.95396	7.23043e-09	6.61109e-08	3.5163	0.436309
BUB1	BUB1 mitotic checkpoint serine/threonine kinase	-7.9348	4.55883e-35	4.37964e-33	85.3241	10.7831
ABCC2	ATP-binding cassette, sub-family C (CFTR/MRP), member 2	-7.89681	2.74433e-15	5.56672e-14	8.39607	1.05961
EXO1	exonuclease 1	-7.89657	2.78134e-32	2.25012e-30	55.9738	7.1056
TRIP13	thyroid hormone receptor interactor 13	-7.87096	3.25667e-35	3.17273e-33	90.9933	11.5934
RAD54L	RAD54-like (S. cerevisiae)	-7.80573	1.08829e-31	8.41084e-30	53.3904	6.85628
CEP128	centrosomal protein 128kDa	-7.80315	1.29316e-31	9.93864e-30	52.888	6.79395
KIF22	kinesin family member 22	-7.78798	7.51094e-37	7.9928e-35	137.925	17.764
PHEX	phosphate regulating endopeptidase homolog, X-linked	-7.74392	9.05632e-08	6.80158e-07	2.94221	0.373979
DOCK10	dedicator of cytokinesis 10	-7.67904	2.02607e-22	7.74272e-21	18.6579	2.43086
ASCL2	achaete-scute family bHLH transcription factor 2	-7.64205	0.000845721	0.00273677	1.00466	0.12466
CPNE5	copine V	-7.64205	0.000845721	0.00273677	1.00466	0.12466
HOXB-AS3	HOXB cluster antisense RNA 3	-7.64205	0.000845721	0.00273677	1.00466	0.12466
PRLR	prolactin receptor	-7.64205	0.000845721	0.00273677	1.00466	0.12466
SYT16	synaptotagmin XVI	-7.64205	0.000845721	0.00273677	1.00466	0.12466
GLT8D2	glycosyltransferase 8 domain containing 2	-7.63008	1.85154e-08	1.57917e-07	3.37278	0.436309
CAV1	caveolin 1, caveolae protein, 22kDa	-7.59905	4.69732e-40	6.37086e-38	1358.51	179.385
CKS1B	CDC28 protein kinase regulatory subunit 1B	-7.59526	1.25135e-36	1.32146e-34	157.157	20.7558
TCF19	transcription factor 19	-7.51066	7.62342e-35	7.17431e-33	108.288	14.4605
SAPCD2	suppressor APC domain containing 2	-7.48811	4.41634e-37	4.81068e-35	207.964	27.8614
IKZF2	IKAROS family zinc finger 2 (Helios)	-7.46814	2.96695e-08	2.42438e-07	3.30102	0.436309
CDC20	cell division cycle 20	-7.39715	8.78531e-38	1.02997e-35	336.847	45.6878
BORA	bora, aurora kinase A activator	-7.35838	1.10583e-25	5.4636e-24	28.848	3.92678
PKMYT1	protein kinase, membrane associated tyrosine/threonine 1	-7.34922	1.76874e-33	1.5198e-31	91.3521	12.466
ALG10	ALG10, alpha-1,2-glucosyltransferase	-7.34528	6.71132e-26	3.4009e-24	29.7092	4.05144
GINS1	GINS complex subunit 1 (Psf1 homolog)	-7.32555	1.63371e-27	9.57657e-26	36.4547	4.98639
CDK1	cyclin-dependent kinase 1	-7.30226	5.77038e-36	5.91315e-34	181.484	24.9319
NYNRIN	NYN domain and retroviral integrase containing	-7.29843	1.43842e-05	7.05893e-05	1.86579	0.249319
ZNF358	zinc finger protein 358	-7.26017	1.01507e-08	9.03634e-08	3.65982	0.498639
HR	hair growth associated	-7.23537	7.62889e-29	4.79719e-27	44.9943	6.23298
ARHGDIB	Rho GDP dissociation inhibitor (GDI) beta	-7.23021	3.57307e-36	3.68879e-34	217.867	30.23
MAOA	monoamine oxidase A	-7.22702	2.26731e-06	1.30692e-05	2.29636	0.311649
INTU	inturned planar cell polarity protein	-7.22421	2.33657e-09	2.31548e-08	4.09039	0.560969
PRIMA1	proline rich membrane anchor 1	-7.19536	5.76793e-10	6.22415e-09	4.52096	0.623298
RRM1	ribonucleotide reductase M1	-7.18052	1.339e-35	1.3521e-33	189.163	26.4279
E2F2	E2F transcription factor 2	-7.15686	8.471e-16	1.81969e-14	9.83129	1.37126
CENPH	centromere protein H	-7.14074	9.911e-27	5.4625e-25	35.0913	4.92406
MTFR2	mitochondrial fission regulator 2	-7.06779	1.23341e-17	3.21942e-16	12.3429	1.74524
HSF2BP	heat shock transcription factor 2 binding protein	-7.04679	0.000182558	0.000699393	1.36346	0.18699
TET1	tet methylcytosine dioxygenase 1	-7.04679	0.000182558	0.000699393	1.36346	0.18699
IQGAP3	IQ motif containing GTPase activating protein 3	-7.04656	7.61908e-31	5.46126e-29	67.4556	9.5988
DTL	denticleless E3 ubiquitin protein ligase homolog (Drosophila)	-7.0419	5.45384e-32	4.33611e-30	84.0324	11.9673
CDH13	cadherin 13	-7.01897	2.47471e-05	0.000115737	1.79403	0.249319
TMEM253	transmembrane protein 253	-7.01897	2.47471e-05	0.000115737	1.79403	0.249319
CDC45	cell division cycle 45	-7.00743	2.01927e-26	1.08274e-24	35.3065	5.04872
IL1R2	interleukin 1 receptor, type II	-7.00707	1.2067e-14	2.27742e-13	8.75487	1.2466
NCAPG	non-SMC condensin I complex, subunit G	-6.98338	1.38965e-31	1.05629e-29	80.7314	11.5934
EME1	essential meiotic structure-specific endonuclease 1	-6.96613	2.85877e-21	1.01929e-19	19.0885	2.74251
DHRS3	dehydrogenase/reductase (SDR family) member 3	-6.94884	6.71106e-15	1.30394e-13	9.11368	1.30893
ZNF300	zinc finger protein 300	-6.93833	4.49965e-23	1.83623e-21	23.753	3.42814
NCAPG2	non-SMC condensin II complex, subunit G2	-6.93782	1.23025e-34	1.13462e-32	190.957	27.6121
ERCC6L	excision repair cross-complementation group 6-like	-6.93741	2.57836e-24	1.16186e-22	27.6281	3.98911
KIF18A	kinesin family member 18A	-6.92256	1.51973e-26	8.21246e-25	37.0288	5.36037
MMS22L	MMS22-like, DNA repair protein	-6.9188	3.6531e-30	2.50183e-28	64.5134	9.34948
DEF6	DEF6 guanine nucleotide exchange factor	-6.9085	7.37179e-19	2.11141e-17	14.6393	2.11921
PLEKHA4	pleckstrin homology domain containing, family A (phosphoinositide binding specific) member 4	-6.87555	1.19265e-11	1.57134e-10	6.02795	0.872618
ANKRD22	ankyrin repeat domain 22	-6.87466	9.31934e-19	2.65822e-17	14.5675	2.11921
MELK	maternal embryonic leucine zipper kinase	-6.87034	5.42653e-31	3.97199e-29	77.7174	11.344
SH3PXD2A-AS1	SH3PXD2A antisense RNA 1	-6.8604	5.18796e-10	5.63789e-09	4.73624	0.685628
PDCD1LG2	programmed cell death 1 ligand 2	-6.85335	2.05596e-09	2.0521e-08	4.30568	0.623298
PPAP2C	phosphatidic acid phosphatase type 2C	-6.83214	1.9174e-26	1.03211e-24	37.8182	5.54736
FAT2	FAT atypical cadherin 2	-6.8297	3.51273e-34	3.18536e-32	190.526	27.9861
BRCA1	breast cancer 1, early onset	-6.77	1.97769e-31	1.48693e-29	92.1415	13.6502
TBL1X	transducin (beta)-like 1X-linked	-6.76387	1.38212e-19	4.26307e-18	16.4333	2.43086
RIN2	Ras and Rab interactor 2	-6.76255	6.38166e-24	2.80266e-22	27.7716	4.11377
FIGN	fidgetin	-6.75524	1.70697e-15	3.54036e-14	10.1183	1.49592
TACC3	transforming, acidic coiled-coil containing protein 3	-6.72519	4.80415e-33	4.02791e-31	148.761	22.1894
VANGL2	VANGL planar cell polarity protein 2	-6.72455	4.57389e-16	1.0124e-14	10.9077	1.62058
NCAPD2	non-SMC condensin I complex, subunit D2	-6.70993	4.3835e-35	4.24065e-33	405.164	60.5846
CHAF1A	chromatin assembly factor 1, subunit A (p150)	-6.70734	1.01773e-30	7.14684e-29	82.956	12.4036
LPAR1	lysophosphatidic acid receptor 1	-6.67231	4.12943e-20	1.35371e-18	17.8686	2.68018
EPN3	epsin 3	-6.66076	4.16303e-24	1.85779e-22	29.4221	4.42542
ECT2	epithelial cell transforming 2	-6.63747	1.12675e-34	1.04614e-32	381.411	57.6551
BCAT1	branched chain amino-acid transaminase 1, cytosolic	-6.6068	4.46969e-33	3.77035e-31	178.973	27.1758
ZBED2	zinc finger, BED-type containing 2	-6.58065	4.60884e-10	5.06021e-09	4.95153	0.747958
DSCC1	DNA replication and sister chromatid cohesion 1	-6.56944	6.83124e-31	4.92205e-29	97.1647	14.8345
SUV39H1	suppressor of variegation 3-9 homolog 1 (Drosophila)	-6.563	6.63111e-26	3.3726e-24	39.1816	5.98366
TK1	thymidine kinase 1, soluble	-6.56277	3.88056e-34	3.48595e-32	332.685	50.8612
SLC6A11	solute carrier family 6 (neurotransmitter transporter), member 11	-6.56188	6.3358e-16	1.37597e-14	11.0512	1.68291
INCENP	inner centromere protein antigens 135/155kDa	-6.5556	1.50754e-32	1.24139e-30	159.669	24.4333
LINC00942	long intergenic non-protein coding RNA 942	-6.55193	1.06865e-05	5.39156e-05	2.08108	0.311649
CENPM	centromere protein M	-6.54417	2.88314e-28	1.75706e-26	57.7678	8.85084
WDHD1	WD repeat and HMG-box DNA binding protein 1	-6.52658	1.05641e-29	6.99252e-28	77.0716	11.8427
TNS3	tensin 3	-6.50675	1.15476e-29	7.57105e-28	77.6457	11.9673
IFITM3	interferon induced transmembrane protein 3	-6.50044	3.72434e-32	2.97818e-30	151.057	23.3114
MYH16	myosin, heavy chain 16 pseudogene	-6.46005	7.32254e-05	0.000307435	1.65051	0.249319
GALC	galactosylceramidase	-6.45288	1.04852e-11	1.3934e-10	6.45851	0.997277
CCDC34	coiled-coil domain containing 34	-6.4476	3.4389e-21	1.21362e-19	21.6719	3.36581
LINC00899	long intergenic non-protein coding RNA 899	-6.42552	2.87061e-06	1.62289e-05	2.43988	0.373979
MIR205HG	MIR205 host gene	-6.41653	1.24084e-26	6.78488e-25	47.0754	7.35492
BLM	Bloom syndrome, RecQ helicase-like	-6.41146	2.10554e-29	1.35479e-27	79.2962	12.4036
CHEK1	checkpoint kinase 1	-6.41038	1.05938e-28	6.63145e-27	68.532	10.7207
NCAPH	non-SMC condensin I complex, subunit H	-6.40781	3.38453e-29	2.14778e-27	76.0669	11.905
TGFB2	transforming growth factor, beta 2	-6.39454	7.43803e-15	1.43712e-13	9.97481	1.55825
CTSS	cathepsin S	-6.37883	9.45455e-19	2.69124e-17	16.2898	2.55552
FANCI	Fanconi anemia, complementation group I	-6.34821	3.12724e-32	2.51525e-30	201.147	31.7882
C3orf67	chromosome 3 open reading frame 67	-6.34598	6.86319e-12	9.35423e-11	6.74556	1.05961
BDKRB1	bradykinin receptor B1	-6.34158	4.08092e-09	3.89616e-08	4.37744	0.685628
SH2D5	SH2 domain containing 5	-6.34158	4.08092e-09	3.89616e-08	4.37744	0.685628
TMPRSS4	transmembrane protease, serine 4	-6.33883	5.0977e-08	4.00759e-07	3.58806	0.560969
PPIH	peptidylprolyl isomerase H (cyclophilin H)	-6.32785	3.95563e-27	2.25829e-25	53.8927	8.53919
FMN1	formin 1	-6.3269	1.79197e-05	8.65277e-05	2.00932	0.311649
DOK7	docking protein 7	-6.31458	3.22925e-12	4.59603e-11	7.10436	1.12194
ACKR3	atypical chemokine receptor 3	-6.30952	0.000574197	0.00194549	1.21994	0.18699
PLLP	plasmolipin	-6.30952	0.000574197	0.00194549	1.21994	0.18699
SALL4	spalt-like transcription factor 4	-6.30952	0.000574197	0.00194549	1.21994	0.18699
TYRO3	TYRO3 protein tyrosine kinase	-6.30215	1.40241e-19	4.31131e-18	18.4426	2.9295
GBP1	guanylate binding protein 1, interferon-inducible	-6.2585	3.54195e-25	1.69548e-23	40.4733	6.4823
MYPN	myopalladin	-6.23782	6.17697e-09	5.69681e-08	4.30568	0.685628
AURKA	aurora kinase A	-6.21839	5.73377e-30	3.88828e-28	110.512	17.8263
MDFIC	MyoD family inhibitor domain containing	-6.19924	2.82987e-24	1.26694e-22	36.2394	5.85901
EFS	embryonal Fyn-associated substrate	-6.19774	1.10709e-16	2.627e-15	13.1323	2.11921
PKN3	protein kinase N3	-6.19343	9.83718e-24	4.22632e-22	33.5125	5.4227
RRM2	ribonucleotide reductase M2	-6.17908	1.36727e-31	1.04502e-29	213.059	34.5931
TERT	telomerase reverse transcriptase	-6.1726	1.32124e-06	7.97121e-06	2.72693	0.436309
ZIC5	Zic family member 5	-6.17016	3.46466e-20	1.15004e-18	20.739	3.36581
PPARGC1B	peroxisome proliferator-activated receptor gamma, coactivator 1 beta	-6.16646	4.39236e-11	5.47422e-10	6.17147	0.997277
CENPN	centromere protein N	-6.13848	1.05646e-30	7.38136e-29	157.516	25.7422
DLX1	distal-less homeobox 1	-6.1239	3.933e-07	2.62339e-06	3.08573	0.498639
RACGAP1	Rac GTPase activating protein 1	-6.09703	9.97856e-31	7.04303e-29	171.222	28.1731
STIL	SCL/TAL1 interrupting locus	-6.09143	5.18681e-30	3.5347e-28	132.471	21.8154
DSN1	DSN1 homolog, MIS12 kinetochore complex component	-6.07756	3.51551e-23	1.44313e-21	32.5078	5.36037
GPR115	NA	-6.04653	1.20478e-16	2.83452e-15	13.5629	2.24387
PHF2	PHD finger protein 2	-6.02804	9.44371e-28	5.58309e-26	76.4257	12.7153
DEPDC1B	DEP domain containing 1B	-6.02394	9.69457e-25	4.44088e-23	42.6979	7.1056
HCAR2	hydroxycarboxylic acid receptor 2	-6.00938	5.13322e-09	4.82425e-08	4.52096	0.747958
POC1A	POC1 centriolar protein A	-5.99538	1.10901e-19	3.4632e-18	20.5237	3.42814
TNFSF10	tumor necrosis factor (ligand) superfamily, member 10	-5.96579	3.06708e-14	5.57556e-13	10.0466	1.68291
MGME1	mitochondrial genome maintenance exonuclease 1	-5.96044	7.39597e-25	3.42193e-23	45.2096	7.60424
PMP22	peripheral myelin protein 22	-5.95938	1.92714e-07	1.35468e-06	3.37278	0.560969
APOL6	apolipoprotein L, 6	-5.95304	2.4798e-28	1.51794e-26	95.4425	16.0811
ZNF519	zinc finger protein 519	-5.94858	4.87704e-13	7.78189e-12	8.53959	1.43359
SPRR1B	small proline-rich protein 1B	-5.94089	0.00101645	0.00323551	1.14818	0.18699
PDPN	podoplanin	-5.93121	1.95974e-18	5.48806e-17	17.725	2.99183
FEN1	flap structure-specific endonuclease 1	-5.92944	5.86098e-30	3.95516e-28	170.935	28.921
SERTAD4	SERTA domain containing 4	-5.92653	2.14916e-08	1.80519e-07	4.09039	0.685628
IL27RA	interleukin 27 receptor, alpha	-5.92571	1.9097e-21	6.93406e-20	26.9105	4.55008
GJA1	gap junction protein, alpha 1, 43kDa	-5.92321	4.06176e-14	7.26913e-13	9.97481	1.68291
GPR87	G protein-coupled receptor 87	-5.91883	5.15528e-24	2.29319e-22	40.1145	6.79395
SEMA4A	sema domain, immunoglobulin domain (Ig), transmembrane domain (TM) and short cytoplasmic domain, (semaphorin) 4A	-5.91041	4.77797e-26	2.49428e-24	58.4137	9.91044
TMEM51-AS1	TMEM51 antisense RNA 1	-5.90112	0.000216176	0.000813319	1.50699	0.249319
BRCA2	breast cancer 2, early onset	-5.88709	4.58062e-27	2.57594e-25	74.2729	12.653
RASSF9	Ras association (RalGDS/AF-6) domain family (N-terminal) member 9	-5.87685	5.03381e-05	0.000220024	1.86579	0.311649
GNB3	guanine nucleotide binding protein (G protein), beta polypeptide 3	-5.86049	1.26797e-05	6.29204e-05	2.2246	0.373979
SP8	Sp8 transcription factor	-5.86049	1.26797e-05	6.29204e-05	2.2246	0.373979
COL8A1	collagen, type VIII, alpha 1	-5.84871	3.42514e-06	1.90066e-05	2.58341	0.436309
PLB1	phospholipase B1	-5.84871	3.42514e-06	1.90066e-05	2.58341	0.436309
TP73	tumor protein p73	-5.84871	3.42514e-06	1.90066e-05	2.58341	0.436309
WNT10A	wingless-type MMTV integration site family, member 10A	-5.84052	1.81808e-17	4.66629e-16	16.0028	2.74251
CEP152	centrosomal protein 152kDa	-5.83683	4.1896e-22	1.58358e-20	30.8573	5.29804
IFITM2	interferon induced transmembrane protein 2	-5.82878	2.50246e-21	8.96865e-20	27.5563	4.73707
ICOSLG	inducible T-cell co-stimulator ligand	-5.81918	1.67884e-16	3.90338e-15	14.137	2.43086
DIO2	deiodinase, iodothyronine, type II	-5.81572	4.24486e-09	4.03597e-08	4.73624	0.810288
SIRPA	signal-regulatory protein alpha	-5.79481	5.2349e-14	9.2372e-13	10.1183	1.74524
MBNL3	muscleblind-like splicing regulator 3	-5.7936	1.09923e-25	5.45043e-24	59.4183	10.2844
CENPI	centromere protein I	-5.79159	2.10853e-15	4.3214e-14	12.2712	2.11921
TMEM156	transmembrane protein 156	-5.78844	4.07924e-17	1.01497e-15	15.5004	2.68018
C5orf34	chromosome 5 open reading frame 34	-5.78551	3.74322e-19	1.10178e-17	20.5237	3.5528
WEE1	WEE1 G2 checkpoint kinase	-5.76797	5.44518e-21	1.89744e-19	26.9105	4.67474
TRIM16L	tripartite motif containing 16-like	-5.75747	3.26643e-25	1.57449e-23	55.4715	9.66113
SH3TC1	SH3 domain and tetratricopeptide repeats 1	-5.74997	8.44784e-13	1.30287e-11	8.61135	1.49592
RAD18	RAD18 E3 ubiquitin protein ligase	-5.7474	1.09745e-24	5.01062e-23	50.3764	8.78851
LOXL3	lysyl oxidase-like 3	-5.70642	4.68439e-07	3.07273e-06	3.22926	0.560969
FHL1	four and a half LIM domains 1	-5.68467	1.25492e-14	2.3652e-13	11.3383	1.99455
VRK1	vaccinia related kinase 1	-5.68176	5.41075e-29	3.41791e-27	187.44	33.0971
C1R	complement component 1, r subcomponent	-5.67214	2.0794e-05	9.88877e-05	2.15284	0.373979
CAGE1	cancer antigen 1	-5.67214	2.0794e-05	9.88877e-05	2.15284	0.373979
HS3ST3A1	heparan sulfate (glucosamine) 3-O-sulfotransferase 3A1	-5.65423	1.54412e-12	2.28464e-11	8.46783	1.49592
AKR1C2	aldo-keto reductase family 1, member C2	-5.65182	8.4286e-05	0.000349524	1.79403	0.311649
DEPDC1	DEP domain containing 1	-5.64418	1.94131e-28	1.1936e-26	157.803	28.0484
CASC5	cancer susceptibility candidate 5	-5.6407	1.72037e-28	1.06248e-26	162.611	28.921
PARPBP	PARP1 binding protein	-5.62621	6.58005e-21	2.28142e-19	28.3457	5.04872
GPR113	NA	-5.62166	0.000370802	0.00131902	1.43523	0.249319
CASC8	cancer susceptibility candidate 8 (non-protein coding)	-5.59361	7.93456e-10	8.4566e-09	5.59738	0.997277
HCAR3	hydroxycarboxylic acid receptor 3	-5.57993	7.30525e-07	4.63157e-06	3.1575	0.560969
HSD17B6	hydroxysteroid (17-beta) dehydrogenase 6	-5.57993	7.30525e-07	4.63157e-06	3.1575	0.560969
ORC6	origin recognition complex, subunit 6	-5.57218	4.17305e-27	2.36598e-25	108.718	19.5716
ARHGEF39	Rho guanine nucleotide exchange factor (GEF) 39	-5.56433	5.3857e-16	1.18451e-14	14.2087	2.55552
IL20RA	interleukin 20 receptor, alpha	-5.55577	2.47055e-06	1.41288e-05	2.79869	0.498639
MYLK	myosin light chain kinase	-5.5387	4.37625e-18	1.19175e-16	19.3038	3.49047
PARP2	poly (ADP-ribose) polymerase 2	-5.5238	8.09493e-26	4.07219e-24	79.2962	14.3982
RFC4	replication factor C (activator 1) 4, 37kDa	-5.49463	1.0369e-22	4.04068e-21	41.3345	7.54191
SLC22A18AS	solute carrier family 22 (organic cation transporter), member 18 antisense	-5.48533	3.51146e-07	2.36157e-06	3.44454	0.623298
GPRC5B	G protein-coupled receptor, class C, group 5, member B	-5.48074	2.36117e-16	5.38128e-15	15.3569	2.80484
MTL5	metallothionein-like 5, testis-specific (tesmin)	-5.46703	5.46966e-16	1.20107e-14	14.6393	2.68018
SETBP1	SET binding protein 1	-5.46275	5.18905e-12	7.14994e-11	8.18078	1.49592
LSM3	LSM3 homolog, U6 small nuclear RNA and mRNA degradation associated	-5.42875	2.26225e-26	1.20834e-24	105.92	19.5716
CYP11A1	cytochrome P450, family 11, subfamily A, polypeptide 1	-5.42679	0.000140985	0.000553771	1.72227	0.311649
TM6SF1	transmembrane 6 superfamily member 1	-5.42679	0.000140985	0.000553771	1.72227	0.311649
IFIT3	interferon-induced protein with tetratricopeptide repeats 3	-5.42049	6.00948e-22	2.25299e-20	37.7464	6.98094
NRG4	neuregulin 4	-5.41373	3.91098e-06	2.147e-05	2.72693	0.498639
PSMB8	proteasome subunit beta 8	-5.39264	3.38092e-23	1.39201e-21	48.9412	9.10016
UBE2T	ubiquitin-conjugating enzyme E2T	-5.37476	2.83521e-23	1.17785e-21	50.4482	9.41181
ST6GALNAC5	ST6 (alpha-N-acetyl-neuraminyl-2,3-beta-galactosyl-1,3)-N-acetylgalactosaminide alpha-2,6-sialyltransferase 5	-5.37132	5.40159e-07	3.50167e-06	3.37278	0.623298
RFC5	replication factor C (activator 1) 5, 36.5kDa	-5.35485	5.82998e-26	2.98711e-24	103.48	19.3846
MCM3	minichromosome maintenance complex component 3	-5.35049	4.15041e-28	2.51828e-26	305.129	57.2188
PIK3AP1	phosphoinositide-3-kinase adaptor protein 1	-5.3422	0.000634963	0.00212844	1.36346	0.249319
WDR62	WD repeat domain 62	-5.34194	1.23084e-21	4.52856e-20	37.5311	7.04327
CDC6	cell division cycle 6	-5.33061	2.27449e-26	1.21021e-24	124.865	23.4984
PIK3R5	phosphoinositide-3-kinase, regulatory subunit 5	-5.32697	1.77674e-06	1.04593e-05	3.01397	0.560969
FGF2	fibroblast growth factor 2 (basic)	-5.32472	2.15942e-19	6.5512e-18	25.8341	4.86173
ITGB8	integrin, beta 8	-5.31986	3.95652e-21	1.3892e-19	34.7324	6.54463
GPR176	G protein-coupled receptor 176	-5.31592	5.0144e-19	1.4604e-17	24.4706	4.61241
LSM5	LSM5 homolog, U6 small nuclear RNA and mRNA degradation associated	-5.30642	5.78913e-25	2.71481e-23	81.449	15.3955
NUP37	nucleoporin 37kDa	-5.30639	6.433e-24	2.81627e-22	62.0017	11.718
HOXD13	homeobox D13	-5.28795	4.52032e-08	3.58567e-07	4.30568	0.810288
IKBKE	inhibitor of kappa light polypeptide gene enhancer in B-cells, kinase epsilon	-5.28347	5.13166e-15	1.01272e-13	13.4911	2.55552
KREMEN2	kringle containing transmembrane protein 2	-5.27954	2.54006e-15	5.16753e-14	14.137	2.68018
MACC1	metastasis associated in colon cancer 1	-5.27768	3.8478e-18	1.05407e-16	21.6719	4.11377
TICRR	TOPBP1-interacting checkpoint and replication regulator	-5.27686	3.67408e-25	1.75266e-23	89.8451	17.0784
HRH2	histamine receptor H2	-5.2717	6.18957e-06	3.26445e-05	2.65517	0.498639
TYMS	thymidylate synthetase	-5.25826	4.57789e-26	2.39888e-24	127.089	24.2463
ANKRD18B	ankyrin repeat domain 18B	-5.2454	1.15579e-11	1.52715e-10	8.18078	1.55825
KCNMA1	potassium channel, calcium activated large conductance subfamily M alpha, member 1	-5.24077	2.38873e-08	1.9895e-07	4.59272	0.872618
HOXA7	homeobox A7	-5.23255	1.38363e-19	4.26307e-18	27.9869	5.36037
CDCA2	cell division cycle associated 2	-5.22712	8.3195e-25	3.8364e-23	86.4006	16.5797
BCOR	BCL6 corepressor	-5.21197	1.07128e-19	3.36058e-18	28.848	5.54736
HOTAIR	HOX transcript antisense RNA	-5.20362	0.00316423	0.00887551	1.00466	0.18699
LINC00634	long intergenic non-protein coding RNA 634	-5.20362	0.00316423	0.00887551	1.00466	0.18699
LRP2	low density lipoprotein receptor-related protein 2	-5.20362	0.00316423	0.00887551	1.00466	0.18699
NFASC	neurofascin	-5.20048	2.77041e-06	1.57009e-05	2.94221	0.560969
DMRTA2	DMRT-like family A2	-5.19921	1.01565e-14	1.93799e-13	13.2758	2.55552
FANCC	Fanconi anemia, complementation group C	-5.19299	4.76904e-20	1.55235e-18	31.0009	5.98366
ARHGAP19	Rho GTPase activating protein 19	-5.19015	1.0754e-21	3.98848e-20	42.2674	8.16521
IFIT1	interferon-induced protein with tetratricopeptide repeats 1	-5.18479	5.09497e-19	1.48075e-17	26.1211	5.04872
TRAIP	TRAF interacting protein	-5.17738	2.52874e-16	5.73485e-15	17.0792	3.30348
ZNF704	zinc finger protein 704	-5.16397	7.09666e-09	6.49737e-08	5.16681	0.997277
FANCG	Fanconi anemia, complementation group G	-5.10715	2.47103e-21	8.87903e-20	41.9086	8.22754
KCNN4	potassium channel, calcium activated intermediate/small conductance subfamily N alpha, member 4	-5.10349	2.19684e-12	3.17898e-11	9.54425	1.8699
PRIM1	primase, DNA, polypeptide 1 (49kDa)	-5.09842	5.41645e-19	1.5676e-17	27.2693	5.36037
CBS	cystathionine-beta-synthase	-5.09759	2.58653e-19	7.76185e-18	28.848	5.67202
LCP1	lymphocyte cytosolic protein 1 (L-plastin)	-5.09012	6.79905e-23	2.71844e-21	60.423	11.905
VAV3	vav 3 guanine nucleotide exchange factor	-5.07729	5.16163e-08	4.05255e-07	4.4492	0.872618
ENPEP	glutamyl aminopeptidase (aminopeptidase A)	-5.074	4.31864e-06	2.34843e-05	2.87045	0.560969
GPM6A	glycoprotein M6A	-5.06273	0.00108496	0.00342993	1.2917	0.249319
SNCA	synuclein, alpha (non A4 component of amyloid precursor)	-5.06273	0.00108496	0.00342993	1.2917	0.249319
SLC6A15	solute carrier family 6 (neutral amino acid transporter), member 15	-5.05475	4.64453e-20	1.51539e-18	33.9431	6.73162
GPX2	glutathione peroxidase 2	-5.04479	7.51888e-24	3.26069e-22	83.3866	16.5797
F12	coagulation factor XII (Hageman factor)	-5.0404	3.22769e-09	3.14229e-08	5.66914	1.12194
CENPU	centromere protein U	-5.03288	3.20241e-21	1.13305e-19	43.4873	8.66385
ZMYND8	zinc finger, MYND-type containing 8	-5.03272	7.6008e-24	3.28592e-22	84.75	16.8914
ERAP2	endoplasmic reticulum aminopeptidase 2	-5.00664	9.34032e-26	4.64798e-24	206.529	41.387
DCLRE1B	DNA cross-link repair 1B	-5.00484	1.26163e-19	3.9221e-18	32.3643	6.4823
CENPE	centromere protein E, 312kDa	-4.9997	3.52989e-25	1.69548e-23	152.206	30.5416
LOC642846	NA	-4.99638	9.75407e-16	2.08152e-14	16.7921	3.36581
KCNB2	potassium channel, voltage gated Shab related subfamily B, member 2	-4.99266	9.21789e-07	5.75193e-06	3.44454	0.685628
DLL1	delta-like 1 (Drosophila)	-4.98663	6.02826e-23	2.42427e-21	69.1061	13.8996
DEPDC1-AS1	DEPDC1 antisense RNA 1	-4.97673	0.000392746	0.00138609	1.57875	0.311649
KNSTRN	kinetochore-localized astrin/SPAG5 binding protein	-4.95946	2.67589e-23	1.11501e-21	79.5115	16.0811
ARTN	artemin	-4.94577	9.15566e-17	2.19134e-15	20.3084	4.11377
NDC1	NDC1 transmembrane nucleoporin	-4.92826	2.53031e-25	1.22822e-23	204.52	41.6363
ARHGEF19	Rho guanine nucleotide exchange factor (GEF) 19	-4.91877	3.62025e-17	9.05651e-16	22.0307	4.48775
NFIA	nuclear factor I/A	-4.89948	1.78526e-17	4.59912e-16	23.4659	4.7994
ARHGEF40	Rho guanine nucleotide exchange factor (GEF) 40	-4.89448	5.79714e-08	4.51818e-07	4.59272	0.934948
BTN3A2	butyrophilin, subfamily 3, member A2	-4.89431	6.75178e-17	1.64444e-15	21.3131	4.36309
ACPP	acid phosphatase, prostate	-4.87706	5.92198e-05	0.000254251	2.15284	0.436309
ZIC1	Zic family member 1	-4.87706	5.92198e-05	0.000254251	2.15284	0.436309
FANCB	Fanconi anemia, complementation group B	-4.87557	1.37028e-15	2.86784e-14	17.2945	3.5528
C1orf112	chromosome 1 open reading frame 112	-4.86731	5.01746e-17	1.24171e-15	22.1025	4.55008
HDGF	hepatoma-derived growth factor	-4.86682	3.59006e-26	1.90287e-24	799.923	164.925
PLCL2	phospholipase C-like 2	-4.86536	7.75231e-12	1.04937e-10	9.40072	1.93223
HAUS7	HAUS augmin-like complex, subunit 7	-4.86385	2.51521e-15	5.1245e-14	16.6486	3.42814
GMNN	geminin, DNA replication inhibitor	-4.85516	3.3142e-22	1.25958e-20	66.3792	13.7126
TMEM97	transmembrane protein 97	-4.82792	1.15747e-20	3.96347e-19	46.2142	9.5988
FBLN1	fibulin 1	-4.82592	2.4478e-19	7.37752e-18	34.8042	7.23026
DTYMK	deoxythymidylate kinase (thymidylate kinase)	-4.80531	9.48113e-20	2.98774e-18	38.5358	8.04055
PRIMPOL	primase and polymerase (DNA-directed)	-4.80161	1.89087e-13	3.1784e-12	12.5582	2.61785
RSAD2	radical S-adenosyl methionine domain containing 2	-4.80131	4.64614e-06	2.50877e-05	3.01397	0.623298
XRCC2	X-ray repair complementing defective repair in Chinese hamster cells 2	-4.78617	6.52325e-21	2.2674e-19	51.1658	10.7207
GTF2IRD2B	GTF2I repeat domain containing 2B	-4.78556	1.31124e-08	1.14374e-07	5.38209	1.12194
SOCS2	suppressor of cytokine signaling 2	-4.78481	1.84108e-19	5.63484e-18	36.8853	7.7289
SLC19A1	solute carrier family 19 (folate transporter), member 1	-4.78087	1.76745e-20	5.96362e-19	46.3578	9.72346
FLI1	Fli-1 proto-oncogene, ETS transcription factor	-4.77253	1.29641e-16	3.03975e-15	21.6719	4.55008
OASL	2'-5'-oligoadenylate synthetase-like	-4.76468	7.01288e-17	1.70204e-15	22.8201	4.7994
PAXIP1OS	NA	-4.76017	4.85483e-07	3.1725e-06	3.87511	0.810288
LOC100507642	NA	-4.7517	0.000653589	0.00218347	1.50699	0.311649
ZNF630	zinc finger protein 630	-4.7517	0.000653589	0.00218347	1.50699	0.311649
IRX4	iroquois homeobox 4	-4.74965	3.27578e-19	9.70389e-18	36.0242	7.60424
ICK	intestinal cell (MAK-like) kinase	-4.74236	5.53728e-12	7.59194e-11	10.0466	2.11921
LINC00669	long intergenic non-protein coding RNA 669	-4.73043	0.000243414	0.000905878	1.79403	0.373979
PRR34	proline rich 34	-4.73043	0.000243414	0.000905878	1.79403	0.373979
TRHDE-AS1	TRHDE antisense RNA 1	-4.73043	0.000243414	0.000905878	1.79403	0.373979
HYPK	huntingtin interacting protein K	-4.72674	3.25592e-14	5.8956e-13	14.7111	3.11649
DUT	deoxyuridine triphosphatase	-4.71781	1.15576e-23	4.93479e-22	149.192	31.7259
S100A9	S100 calcium binding protein A9	-4.70357	3.86098e-05	0.000172262	2.36812	0.498639
CEP112	centrosomal protein 112kDa	-4.68137	3.22708e-06	1.79941e-05	3.22926	0.685628
ZNF93	zinc finger protein 93	-4.68137	3.22708e-06	1.79941e-05	3.22926	0.685628
CTPS2	CTP synthase 2	-4.68017	5.65112e-16	1.23699e-14	20.3802	4.36309
RIN1	Ras and Rab interactor 1	-4.67112	4.39749e-19	1.28887e-17	37.4594	8.04055
RNASEH2A	ribonuclease H2, subunit A	-4.66925	3.01779e-19	8.97809e-18	38.8946	8.3522
LOC100288637	NA	-4.65689	4.66784e-14	8.28946e-13	14.7828	3.17882
PADI3	peptidyl arginine deiminase, type III	-4.65621	1.45788e-08	1.26447e-07	5.52562	1.18427
GULP1	GULP, engulfment adaptor PTB domain containing 1	-4.65621	6.21164e-17	1.51555e-15	24.6141	5.29804
MGC45800	NA	-4.64272	3.97878e-11	4.97222e-10	8.97016	1.93223
DCLRE1A	DNA cross-link repair 1A	-4.63665	1.69702e-18	4.78138e-17	34.0148	7.35492
HOXC10	homeobox C10	-4.63292	1.32214e-14	2.48512e-13	16.4333	3.5528
UNG	uracil DNA glycosylase	-4.629	3.17074e-23	1.30938e-21	152.421	33.0348
LIG1	ligase I, DNA, ATP-dependent	-4.61878	1.26362e-20	4.30566e-19	57.6961	12.5283
TRIM47	tripartite motif containing 47	-4.61794	1.89212e-19	5.76556e-18	42.7697	9.28715
ANP32B	acidic (leucine-rich) nuclear phosphoprotein 32 family, member B	-4.60374	2.76232e-24	1.24071e-22	424.396	92.4975
LRRC34	leucine rich repeat containing 34	-4.59709	1.14598e-08	1.00849e-07	5.7409	1.2466
YY2	YY2 transcription factor	-4.59709	1.14598e-08	1.00849e-07	5.7409	1.2466
ITGB2-AS1	ITGB2 antisense RNA 1	-4.59583	2.05596e-08	1.73852e-07	5.45386	1.18427
CCDC150	coiled-coil domain containing 150	-4.59443	3.76051e-08	3.02459e-07	5.16681	1.12194
VEGFC	vascular endothelial growth factor C	-4.5891	2.15612e-21	7.76766e-20	76.1387	16.6421
ALX4	ALX homeobox 4	-4.58425	1.07094e-06	6.59928e-06	3.73159	0.810288
GTF3C6	general transcription factor IIIC, polypeptide 6, alpha 35kDa	-4.57897	1.58749e-21	5.80987e-20	81.0902	17.764
COL4A6	collagen, type IV, alpha 6	-4.55925	5.85145e-13	9.20921e-12	12.7735	2.80484
RTKN2	rhotekin 2	-4.55925	5.85145e-13	9.20921e-12	12.7735	2.80484
TFR2	transferrin receptor 2	-4.55592	1.08273e-09	1.13046e-08	7.10436	1.55825
NUSAP1	nucleolar and spindle associated protein 1	-4.54981	1.44296e-22	5.56043e-21	134.552	29.669
HSPB1	heat shock 27kDa protein 1	-4.54403	5.9768e-23	2.41763e-21	170.792	37.7096
ZNF792	zinc finger protein 792	-4.54208	0.000396322	0.00139723	1.72227	0.373979
TMPO	thymopoietin	-4.52731	7.90461e-24	3.40662e-22	420.162	93.1208
PAPPA2	pappalysin 2	-4.52667	0.0010849	0.00342993	1.43523	0.311649
PYCR1	pyrroline-5-carboxylate reductase 1	-4.52376	4.04095e-23	1.65392e-21	207.964	46.1241
CSF1	colony stimulating factor 1 (macrophage)	-4.51837	2.0207e-15	4.1537e-14	20.2367	4.48775
MCM8	minichromosome maintenance 8 homologous recombination repair factor	-4.51433	5.00846e-20	1.62646e-18	55.8303	12.4036
GRAMD1C	GRAM domain containing 1C	-4.51279	3.80643e-07	2.54756e-06	4.23391	0.934948
MARCKS	myristoylated alanine-rich protein kinase C substrate	-4.5084	9.54954e-21	3.28628e-19	70.039	15.5825
PTPRR	protein tyrosine phosphatase, receptor type, R	-4.50512	7.67877e-07	4.8506e-06	3.94687	0.872618
FAM83D	family with sequence similarity 83, member D	-4.50468	1.2624e-20	4.30566e-19	67.7426	15.0838
AQP6	aquaporin 6, kidney specific	-4.50381	0.00313992	0.00882162	1.14818	0.249319
LOC389602	NA	-4.50381	0.00313992	0.00882162	1.14818	0.249319
TOX	thymocyte selection-associated high mobility group box	-4.50381	0.00313992	0.00882162	1.14818	0.249319
EYA1	EYA transcriptional coactivator and phosphatase 1	-4.49628	1.59005e-06	9.46095e-06	3.65982	0.810288
RAD51B	RAD51 paralog B	-4.49488	7.17488e-09	6.56463e-08	6.17147	1.37126
CAMKK1	calcium/calmodulin-dependent protein kinase kinase 1, alpha	-4.4889	1.25845e-08	1.10116e-07	5.88442	1.30893
C9orf84	chromosome 9 open reading frame 84	-4.47507	4.09044e-08	3.27662e-07	5.31033	1.18427
NDRG2	NDRG family member 2	-4.45931	1.68149e-05	8.17923e-05	2.79869	0.623298
RNASEH2B	ribonuclease H2, subunit B	-4.45292	2.14345e-16	4.91749e-15	25.4752	5.73435
DBF4B	DBF4 zinc finger B	-4.4515	1.71279e-14	3.18403e-13	17.725	3.98911
MASTL	microtubule associated serine/threonine kinase-like	-4.44985	2.83174e-19	8.44275e-18	49.2282	11.0947
ATAD2	ATPase family, AAA domain containing 2	-4.44872	1.55152e-23	6.56383e-22	563.469	127.091
CEP57	centrosomal protein 57kDa	-4.44857	1.70043e-20	5.75152e-19	71.0436	16.0188
PHGDH	phosphoglycerate dehydrogenase	-4.44176	8.56793e-23	3.36729e-21	233.439	52.731
FAM27E3	family with sequence similarity 27, member E3	-4.4195	9.58635e-05	0.000392244	2.2246	0.498639
GPX8	glutathione peroxidase 8 (putative)	-4.41304	3.75235e-16	8.41328e-15	24.9729	5.67202
GBP4	guanylate binding protein 4	-4.40836	4.4808e-13	7.18279e-12	13.9934	3.17882
MYH15	myosin, heavy chain 15	-4.40626	5.1084e-10	5.56016e-09	7.9655	1.80757
NUDT1	nudix (nucleoside diphosphate linked moiety X)-type motif 1	-4.4043	1.37632e-15	2.87614e-14	22.4613	5.11105
EXOSC8	exosome component 8	-4.40331	4.12534e-20	1.35371e-18	67.3121	15.3331
TLX3	T-cell leukemia homeobox 3	-4.39463	3.13551e-13	5.12726e-12	14.4958	3.30348
NIF3L1	NIF3 NGG1 interacting factor 3-like 1	-4.3853	2.01971e-12	2.93315e-11	12.5582	2.86717
NUP107	nucleoporin 107kDa	-4.3807	3.52364e-21	1.24036e-19	106.422	24.371
ZNRD1	zinc ribbon domain containing 1	-4.37945	3.49173e-14	6.28966e-13	17.438	3.98911
MAGOHB	mago homolog B, exon junction complex core component	-4.37148	1.97481e-19	6.0043e-18	57.0502	13.0893
CENPO	centromere protein O	-4.3628	4.10332e-19	1.20521e-17	52.601	12.092
CNTRL	centriolin	-4.35385	2.07196e-17	5.27873e-16	34.3736	7.91589
HMX1	H6 family homeobox 1	-4.35374	0.000643797	0.0021544	1.65051	0.373979
PDE4A	phosphodiesterase 4A, cAMP-specific	-4.35374	0.000643797	0.0021544	1.65051	0.373979
ZNF532	zinc finger protein 532	-4.35228	3.69453e-15	7.38586e-14	21.3849	4.92406
MZT2A	mitotic spindle organizing protein 2A	-4.35222	3.79809e-18	1.04252e-16	41.1192	9.47414
MCM6	minichromosome maintenance complex component 6	-4.35094	1.90123e-21	6.93406e-20	132.184	30.4793
ZBTB12	zinc finger and BTB domain containing 12	-4.35003	1.55953e-11	2.02198e-10	10.8359	2.49319
DCK	deoxycytidine kinase	-4.34908	5.7218e-18	1.54299e-16	39.4687	9.10016
FOXQ1	forkhead box Q1	-4.34531	2.57754e-05	0.000120166	2.72693	0.623298
LRRCC1	leucine rich repeat and coiled-coil centrosomal protein 1	-4.34364	6.99826e-17	1.70148e-15	30.7856	7.1056
MCM4	minichromosome maintenance complex component 4	-4.32238	7.06639e-23	2.81719e-21	726.009	168.54
SYDE1	synapse defective 1, Rho GTPase, homolog 1 (C. elegans)	-4.32124	1.98282e-11	2.54456e-10	10.7642	2.49319
ZNF112	zinc finger protein 112	-4.32036	3.50123e-06	1.94133e-05	3.5163	0.810288
ADAMTS1	ADAM metallopeptidase with thrombospondin type 1 motif, 1	-4.31571	6.02442e-16	1.31454e-14	25.7623	5.98366
HOXB7	homeobox B7	-4.30579	2.10401e-14	3.87574e-13	19.0167	4.42542
PRSS23	protease, serine, 23	-4.28924	3.21221e-20	1.07597e-18	86.6158	20.2572
PSRC1	proline/serine-rich coiled-coil 1	-4.28582	2.28181e-18	6.37707e-17	47.1471	11.0324
ZNF219	zinc finger protein 219	-4.28536	1.756e-19	5.38637e-18	66.3074	15.5201
LHX2	LIM homeobox 2	-4.27747	0.000150719	0.000589496	2.15284	0.498639
B4GALNT1	beta-1,4-N-acetyl-galactosaminyl transferase 1	-4.27484	7.59794e-16	1.63723e-14	26.0493	6.10832
UBE2L6	ubiquitin-conjugating enzyme E2L 6	-4.27477	2.37638e-17	6.02103e-16	36.67	8.60152
SMC4	structural maintenance of chromosomes 4	-4.27399	1.57878e-22	6.05011e-21	641.689	150.651
RAPGEF3	Rap guanine nucleotide exchange factor (GEF) 3	-4.27024	4.71566e-08	3.7278e-07	5.59738	1.30893
ANKRD33B	ankyrin repeat domain 33B	-4.26775	4.39457e-12	6.12892e-11	12.4865	2.9295
BTN3A1	butyrophilin, subfamily 3, member A1	-4.25453	4.69101e-11	5.82544e-10	10.3336	2.43086
TMC5	transmembrane channel-like 5	-4.25109	3.95397e-12	5.54759e-11	12.7017	2.99183
POLD3	polymerase (DNA-directed), delta 3, accessory subunit	-4.24747	5.40527e-17	1.33054e-15	34.5889	8.16521
ALPK3	alpha-kinase 3	-4.2339	3.62161e-08	2.92118e-07	5.81266	1.37126
EGF	epidermal growth factor	-4.2313	3.94694e-05	0.000175569	2.65517	0.623298
RHNO1	RAD9-HUS1-RAD1 interacting nuclear orphan 1	-4.22738	4.33073e-20	1.41634e-18	94.2943	22.3764
PPIL3	peptidylprolyl isomerase (cyclophilin)-like 3	-4.2217	1.3109e-09	1.35843e-08	7.89374	1.8699
AMER1	APC membrane recruitment protein 1	-4.1933	3.49545e-09	3.37918e-08	7.31965	1.74524
ZWILCH	zwilch kinetochore protein	-4.17895	3.46658e-20	1.15004e-18	112.163	26.9265
MALL	mal, T-cell differentiation protein-like	-4.17337	4.29913e-17	1.06776e-15	38.3923	9.22482
C9orf43	chromosome 9 open reading frame 43	-4.1654	0.00104296	0.00331227	1.57875	0.373979
LNP1	leukemia NUP98 fusion partner 1	-4.1654	0.00104296	0.00331227	1.57875	0.373979
MT1E	metallothionein 1E	-4.16322	1.2965e-19	4.01246e-18	88.984	21.4415
NMU	neuromedin U	-4.16256	2.57809e-05	0.000120166	2.87045	0.685628
SLC16A14	solute carrier family 16, member 14	-4.16256	2.57809e-05	0.000120166	2.87045	0.685628
NABP2	nucleic acid binding protein 2	-4.16174	4.74104e-19	1.3837e-17	71.1154	17.1407
PLBD1	phospholipase B domain containing 1	-4.15971	5.43902e-13	8.59925e-12	15.7875	3.80212
C18orf54	chromosome 18 open reading frame 54	-4.15224	4.67449e-09	4.42318e-08	7.24789	1.74524
LRRC45	leucine rich repeat containing 45	-4.14415	3.19472e-18	8.80393e-17	55.1126	13.3386
TBL1XR1	transducin (beta)-like 1 X-linked receptor 1	-4.13529	1.9673e-21	7.1245e-20	406.384	98.6058
PCSK9	proprotein convertase subtilisin/kexin type 9	-4.12374	1.86964e-10	2.15898e-09	9.75953	2.36853
TMEM184A	transmembrane protein 184A	-4.11512	6.60394e-18	1.7671e-16	52.1704	12.7153
LOC101927746	NA	-4.11034	2.82927e-10	3.18731e-09	9.47249	2.3062
CENPL	centromere protein L	-4.09825	5.56992e-15	1.09764e-13	24.9729	6.10832
HOXA4	homeobox A4	-4.09643	5.25234e-06	2.80544e-05	3.58806	0.872618
TOE1	target of EGR1, member 1 (nuclear)	-4.09533	2.23506e-16	5.11072e-15	34.876	8.53919
ANKRD32	NA	-4.09077	2.21276e-16	5.06811e-15	35.0913	8.60152
ANKRD65	ankyrin repeat domain 65	-4.08903	5.01171e-09	4.71647e-08	7.39141	1.80757
SMAD1	SMAD family member 1	-4.08666	4.75232e-11	5.891e-10	11.1948	2.74251
FAM171A1	family with sequence similarity 171, member A1	-4.08594	1.74666e-13	2.95756e-12	18.2991	4.48775
MNX1	motor neuron and pancreas homeobox 1	-4.08258	1.14433e-14	2.17156e-13	23.6095	5.79668
C2orf54	chromosome 2 open reading frame 54	-4.07923	3.64187e-10	4.0696e-09	9.40072	2.3062
C14orf80	chromosome 14 open reading frame 80	-4.07744	3.24757e-12	4.61062e-11	14.2087	3.49047
ELOVL2	ELOVL fatty acid elongase 2	-4.07662	0.0029601	0.00835373	1.2917	0.311649
C10orf10	chromosome 10 open reading frame 10	-4.06735	0.000616292	0.00207339	1.79403	0.436309
GALNT9	polypeptide N-acetylgalactosaminyltransferase 9	-4.06735	0.000616292	0.00207339	1.79403	0.436309
KYNU	kynureninase	-4.05879	3.89615e-05	0.000173589	2.79869	0.685628
FYB	FYN binding protein	-4.05647	1.13929e-05	5.70014e-05	3.30102	0.810288
SGOL2	shugoshin-like 2 (S. pombe)	-4.04575	1.27845e-13	2.18887e-12	19.3755	4.7994
EPHB4	EPH receptor B4	-4.04259	2.41973e-19	7.30886e-18	107.498	26.6772
GPSM2	G-protein signaling modulator 2	-4.04093	4.41645e-19	1.29169e-17	94.6531	23.4984
TRIM14	tripartite motif containing 14	-4.03792	5.75485e-17	1.41408e-15	43.9179	10.9077
HOXD11	homeobox D11	-4.03653	3.24139e-12	4.60857e-11	14.5675	3.61513
ZNF689	zinc finger protein 689	-4.03646	4.0357e-16	9.00481e-15	34.876	8.66385
TOPBP1	topoisomerase (DNA) II binding protein 1	-4.03541	3.65681e-20	1.21025e-18	190.526	47.3707
FBXO5	F-box protein 5	-4.02104	8.18548e-17	1.96253e-15	42.985	10.7207
SPOCK1	sparc/osteonectin, cwcv and kazal-like domains proteoglycan (testican) 1	-4.00645	1.61376e-10	1.87132e-09	10.4771	2.61785
FAM65C	family with sequence similarity 65, member C	-4.0033	9.21931e-05	0.000379019	2.51164	0.623298
CDKN2C	cyclin-dependent kinase inhibitor 2C (p18, inhibits CDK4)	-4.00244	1.08166e-12	1.64798e-11	16.4333	4.11377
SKP2	S-phase kinase-associated protein 2, E3 ubiquitin protein ligase	-4.00106	2.75082e-18	7.64153e-17	73.34	18.3873
CCL20	chemokine (C-C motif) ligand 20	-3.9934	0.000370433	0.00131839	2.00932	0.498639
XCL1	chemokine (C motif) ligand 1	-3.9934	0.000370433	0.00131839	2.00932	0.498639
CCDC18	coiled-coil domain containing 18	-3.98963	8.70049e-16	1.8632e-14	33.7278	8.47686
HOXD10	homeobox D10	-3.98314	1.84439e-12	2.69718e-11	15.8592	3.98911
ZNF469	zinc finger protein 469	-3.95747	2.0206e-12	2.93315e-11	16.0028	4.05144
BDKRB2	bradykinin receptor B2	-3.95541	9.62804e-17	2.30042e-15	46.2142	11.718
DEK	DEK proto-oncogene	-3.9553	1.57605e-20	5.35703e-19	668.528	169.6
PEMT	phosphatidylethanolamine N-methyltransferase	-3.95134	5.59403e-14	9.84577e-13	22.6048	5.73435
JADE2	jade family PHD finger 2	-3.94958	9.08208e-20	2.87509e-18	213.705	54.2893
LRRIQ4	leucine-rich repeats and IQ motif containing 4	-3.94489	0.00893714	0.021767	1.00466	0.249319
GBP3	guanylate binding protein 3	-3.93953	4.44989e-08	3.54048e-07	6.38675	1.62058
BARD1	BRCA1 associated RING domain 1	-3.9288	1.00727e-13	1.73965e-12	21.7437	5.54736
APOBEC3C	apolipoprotein B mRNA editing enzyme, catalytic polypeptide-like 3C	-3.91921	4.44473e-18	1.20565e-16	81.0902	20.7558
KIF20B	kinesin family member 20B	-3.9192	2.49279e-19	7.4968e-18	170.433	43.6309
LOC100288181	NA	-3.9186	2.53855e-06	1.44997e-05	4.16215	1.05961
ST6GALNAC6	ST6 (alpha-N-acetyl-neuraminyl-2,3-beta-galactosyl-1,3)-N-acetylgalactosaminide alpha-2,6-sialyltransferase 6	-3.91472	3.80288e-05	0.000170036	2.94221	0.747958
METTL10	methyltransferase like 10	-3.91279	1.58886e-11	2.05808e-10	13.6346	3.49047
MMP3	matrix metallopeptidase 3	-3.90732	5.09977e-16	1.1252e-14	39.8275	10.2221
BCL11B	B-cell CLL/lymphoma 11B (zinc finger protein)	-3.88945	7.44839e-10	7.96299e-09	9.68777	2.49319
IFI16	interferon, gamma-inducible protein 16	-3.879	3.89459e-18	1.06478e-16	92.7873	23.997
B4GALT2	UDP-Gal:betaGlcNAc beta 1,4- galactosyltransferase, polypeptide 2	-3.87667	3.53085e-17	8.84886e-16	61.4276	15.8941
PIGK	phosphatidylinositol glycan anchor biosynthesis, class K	-3.86879	1.46969e-17	3.82174e-16	72.8377	18.8859
ITGB3BP	integrin beta 3 binding protein (beta3-endonexin)	-3.86662	1.3155e-12	1.98675e-11	17.7968	4.61241
MMACHC	methylmalonic aciduria (cobalamin deficiency) cblC type, with homocystinuria	-3.86545	5.9857e-13	9.39911e-12	19.232	4.98639
MNS1	meiosis-specific nuclear structural 1	-3.85999	4.43967e-10	4.88999e-09	10.3336	2.68018
TMEM194A	NA	-3.8578	2.64087e-18	7.35088e-17	108.575	28.2354
DAB2IP	DAB2 interacting protein	-3.8557	1.16635e-17	3.05014e-16	78.5786	20.4442
LOC100130992	NA	-3.85159	0.00485945	0.0128883	1.21994	0.311649
TMC8	transmembrane channel-like 8	-3.85137	0.000578732	0.00195894	1.93755	0.498639
HMGB1	high mobility group box 1	-3.85127	5.70834e-20	1.84508e-18	1017.43	265.089
DHRS2	dehydrogenase/reductase (SDR family) member 2	-3.85113	2.58827e-07	1.78229e-06	5.52562	1.43359
ZNF695	zinc finger protein 695	-3.83903	7.95221e-12	1.07537e-10	15.2851	3.98911
GNG11	guanine nucleotide binding protein (G protein), gamma 11	-3.83245	1.18538e-11	1.56326e-10	14.7828	3.86445
NR1D1	nuclear receptor subfamily 1, group D, member 1	-3.8182	5.38516e-09	5.02688e-08	8.32431	2.18154
NFIC	nuclear factor I/C (CCAAT-binding transcription factor)	-3.8139	4.4162e-18	1.20027e-16	110.656	29.108
CNRIP1	cannabinoid receptor interacting protein 1	-3.81171	1.86693e-09	1.87834e-08	9.2572	2.43086
MIR100HG	mir-100-let-7a-2 cluster host gene	-3.8109	1.79232e-06	1.05331e-05	4.52096	1.18427
WHSC1	Wolf-Hirschhorn syndrome candidate 1	-3.80893	5.26755e-19	1.5277e-17	240.4	63.3271
ZHX2	zinc fingers and homeoboxes 2	-3.806	2.4553e-17	6.20962e-16	76.8563	20.2572
STMN1	stathmin 1	-3.8013	1.57235e-18	4.43917e-17	159.166	42.0103
ERI2	ERI1 exoribonuclease family member 2	-3.79566	7.99459e-15	1.53821e-13	32.7949	8.66385
C21orf58	chromosome 21 open reading frame 58	-3.79534	5.72983e-12	7.8404e-11	16.2898	4.30076
MSRA	methionine sulfoxide reductase A	-3.79196	1.11011e-10	1.3239e-09	12.2712	3.24115
LAMC3	laminin, gamma 3	-3.78871	0.00270963	0.00772456	1.43523	0.373979
KNTC1	kinetochore associated 1	-3.7864	8.69108e-18	2.3033e-16	102.332	27.1135
MYRF	myelin regulatory factor	-3.78375	5.18213e-06	2.77183e-05	4.01863	1.05961
ZNF827	zinc finger protein 827	-3.7778	9.64901e-13	1.47987e-11	19.7343	5.23571
NUP35	nucleoporin 35kDa	-3.77759	7.59032e-14	1.32749e-12	25.8341	6.85628
BRIX1	BRX1, biogenesis of ribosomes	-3.77485	4.58934e-18	1.24245e-16	126.874	33.7204
ESR1	estrogen receptor 1	-3.76414	6.67172e-07	4.26116e-06	5.16681	1.37126
CDK2	cyclin-dependent kinase 2	-3.76169	1.14511e-17	3.00026e-16	103.767	27.6744
BRIP1	BRCA1 interacting protein C-terminal helicase 1	-3.75301	5.35675e-16	1.18002e-14	50.3764	13.4632
ZP3	zona pellucida glycoprotein 3 (sperm receptor)	-3.74751	0.000133388	0.000527225	2.58341	0.685628
LRRK1	leucine-rich repeat kinase 1	-3.74023	3.8811e-14	6.97287e-13	29.0633	7.79123
MED30	mediator complex subunit 30	-3.7395	1.71469e-14	3.18403e-13	32.0773	8.60152
LYPD1	LY6/PLAUR domain containing 1	-3.73056	2.41799e-10	2.7511e-09	11.8406	3.17882
CISH	cytokine inducible SH2-containing protein	-3.7243	8.44529e-05	0.00034973	2.79869	0.747958
IL6	interleukin 6	-3.7243	8.44529e-05	0.00034973	2.79869	0.747958
TUBA1B	tubulin, alpha 1b	-3.72013	3.22822e-19	9.58353e-18	2314.01	624.171
ADA	adenosine deaminase	-3.71632	7.39711e-06	3.83984e-05	3.94687	1.05961
PTTG1	pituitary tumor-transforming 1	-3.71572	6.16765e-17	1.50748e-15	80.8032	21.8154
DSG3	desmoglein 3	-3.7156	8.88359e-16	1.89947e-14	49.8741	13.4632
CENPJ	centromere protein J	-3.71425	5.6027e-15	1.10253e-13	38.3205	10.3468
SH3TC2	SH3 domain and tetratricopeptide repeats 2	-3.71253	9.45269e-09	8.45851e-08	8.32431	2.24387
MDK	midkine (neurite growth-promoting factor 2)	-3.71226	5.16602e-13	8.22017e-12	22.3895	6.04599
ELOVL6	ELOVL fatty acid elongase 6	-3.71121	1.29966e-12	1.96713e-11	20.3084	5.48503
ITGA7	integrin, alpha 7	-3.70934	0.000901675	0.00290155	1.86579	0.498639
LY6G5C	lymphocyte antigen 6 complex, locus G5C	-3.70934	0.000901675	0.00290155	1.86579	0.498639
ALG10B	ALG10B, alpha-1,2-glucosyltransferase	-3.69072	4.54276e-14	8.0777e-13	30.2833	8.22754
HCLS1	hematopoietic cell-specific Lyn substrate 1	-3.68268	0.000536322	0.00183469	2.08108	0.560969
SKA1	spindle and kinetochore associated complex subunit 1	-3.68013	1.49683e-12	2.22657e-11	20.5955	5.60969
DDX12P	DEAD/H (Asp-Glu-Ala-Asp/His) box polypeptide 12, pseudogene	-3.67953	3.03533e-15	6.10331e-14	44.1332	12.0297
TIPIN	TIMELESS interacting protein	-3.67877	8.37648e-13	1.29331e-11	21.9589	5.98366
ITPKB	inositol-trisphosphate 3-kinase B	-3.67803	4.66286e-12	6.47356e-11	18.2991	4.98639
STEAP1	six transmembrane epithelial antigen of the prostate 1	-3.67793	5.22802e-08	4.10003e-07	7.10436	1.93223
KRT14	keratin 14, type I	-3.67789	3.31656e-14	5.98973e-13	32.0055	8.72618
ALG14	ALG14, UDP-N-acetylglucosaminyltransferase subunit	-3.67505	7.46458e-10	7.97413e-09	10.9795	2.99183
TIMM21	translocase of inner mitochondrial membrane 21 homolog (yeast)	-3.66674	1.27341e-11	1.66979e-10	16.6486	4.55008
POLA1	polymerase (DNA directed), alpha 1, catalytic subunit	-3.66205	4.44828e-16	9.87761e-15	62.5758	17.1407
CERS4	ceramide synthase 4	-3.66129	0.000324981	0.00117353	2.29636	0.623298
METTL4	methyltransferase like 4	-3.66082	1.37845e-12	2.07503e-11	21.1696	5.79668
HSD17B11	hydroxysteroid (17-beta) dehydrogenase 11	-3.65515	3.85281e-13	6.2485e-12	24.5423	6.73162
HMGA2	high mobility group AT-hook 2	-3.64552	1.3374e-15	2.81608e-14	53.4621	14.7098
PKP1	plakophilin 1	-3.64438	1.65865e-13	2.81544e-12	27.4128	7.54191
IFIT2	interferon-induced protein with tetratricopeptide repeats 2	-3.64364	1.05074e-13	1.81246e-12	28.9915	7.97822
FANCA	Fanconi anemia, complementation group A	-3.64006	1.42651e-13	2.43333e-12	28.0587	7.7289
KLF7	Kruppel-like factor 7 (ubiquitous)	-3.63768	2.07087e-13	3.45996e-12	26.9105	7.41725
CNTLN	centlein, centrosomal protein	-3.63734	9.76512e-16	2.08152e-14	57.409	15.8318
MRPL11	mitochondrial ribosomal protein L11	-3.63435	1.60764e-17	4.15703e-16	162.109	44.7528
NUDT2	nudix (nucleoside diphosphate linked moiety X)-type motif 2	-3.63026	4.17276e-08	3.33483e-07	7.46317	2.05688
ZNF273	zinc finger protein 273	-3.62231	9.6942e-12	1.29825e-10	17.7968	4.92406
HOXA2	homeobox A2	-3.61666	7.99095e-05	0.000333682	2.94221	0.810288
CD109	CD109 molecule	-3.61646	1.61815e-16	3.7686e-15	87.4052	24.2463
TGIF2	TGFB-induced factor homeobox 2	-3.60979	3.12658e-13	5.11871e-12	26.4799	7.35492
CKAP2	cytoskeleton associated protein 2	-3.60889	3.0542e-17	7.66821e-16	146.178	40.6391
KIF26A	kinesin family member 26A	-3.60828	1.18621e-07	8.70556e-07	6.74556	1.8699
TMEM27	transmembrane protein 27	-3.60755	1.75532e-06	1.03407e-05	4.95153	1.37126
RPL21	ribosomal protein L21	-3.60307	9.9906e-18	2.62757e-16	252.026	70.1834
MIS18BP1	MIS18 binding protein 1	-3.60145	1.83184e-16	4.23774e-15	89.0557	24.8073
WIPF1	WAS/WASL interacting protein family, member 1	-3.60037	0.00434058	0.0116824	1.36346	0.373979
HOXB2	homeobox B2	-3.59064	6.69706e-07	4.27536e-06	5.59738	1.55825
HELLS	helicase, lymphoid-specific	-3.58466	3.71732e-16	8.34827e-15	79.5115	22.2518
FLJ37201	NA	-3.58152	0.00243669	0.0070242	1.57875	0.436309
PACSIN1	protein kinase C and casein kinase substrate in neurons 1	-3.58143	1.00863e-12	1.54181e-11	23.8247	6.66929
CLCF1	cardiotrophin-like cytokine factor 1	-3.57574	1.28457e-11	1.68284e-10	18.0121	5.04872
MLLT6	myeloid/lymphoid or mixed-lineage leukemia; translocated to, 6	-3.5737	2.37395e-15	4.85099e-14	56.4043	15.8318
P2RX5	purinergic receptor P2X, ligand gated ion channel, 5	-3.57284	3.45413e-12	4.88593e-11	20.8825	5.85901
FIGNL1	fidgetin-like 1	-3.57213	3.68898e-15	7.38543e-14	52.3857	14.7098
FN1	fibronectin 1	-3.56374	1.86788e-16	4.30672e-15	101.183	28.4847
SLC12A8	solute carrier family 12, member 8	-3.56347	9.23575e-08	6.92506e-07	7.10436	1.99455
CREB3L4	cAMP responsive element binding protein 3-like 4	-3.56312	4.77852e-09	4.51043e-08	9.75953	2.74251
NMI	N-myc (and STAT) interactor	-3.55427	8.178e-14	1.42847e-12	33.7996	9.53647
ALOX15	arachidonate 15-lipoxygenase	-3.54729	0.000492465	0.00169809	2.2246	0.623298
LYSMD2	LysM, putative peptidoglycan-binding, domain containing 2	-3.54702	1.02344e-10	1.2333e-09	14.7828	4.1761
CDKN3	cyclin-dependent kinase inhibitor 3	-3.54444	6.13744e-15	1.198e-13	50.8787	14.3982
ASF1B	anti-silencing function 1B histone chaperone	-3.54279	2.84845e-15	5.75263e-14	58.5572	16.5797
SENP1	SUMO1/sentrin specific peptidase 1	-3.54026	4.74694e-15	9.40818e-14	53.6774	15.2085
TMEM200A	transmembrane protein 200A	-3.53608	2.76789e-10	3.1207e-09	13.4194	3.80212
BDH2	3-hydroxybutyrate dehydrogenase, type 2	-3.53387	0.000186375	0.000712239	2.65517	0.747958
CDRT4	CMT1A duplicated region transcript 4	-3.53387	0.000186375	0.000712239	2.65517	0.747958
EMC3-AS1	EMC3 antisense RNA 1	-3.53302	2.06397e-11	2.64379e-10	17.7968	5.04872
TUBBP5	tubulin, beta pseudogene 5	-3.52752	1.21334e-07	8.89056e-07	7.0326	1.99455
ELAVL2	ELAV like neuron-specific RNA binding protein 2	-3.52688	1.64712e-13	2.7993e-12	32.0055	9.10016
EFHD2	EF-hand domain family, member D2	-3.52599	2.00376e-17	5.13334e-16	348.257	99.1044
DHFR	dihydrofolate reductase	-3.52027	2.83699e-17	7.14881e-16	286.686	81.7144
ORC3	origin recognition complex, subunit 3	-3.51912	3.00562e-14	5.47102e-13	41.3345	11.7803
BCL3	B-cell CLL/lymphoma 3	-3.51302	3.26372e-14	5.90201e-13	41.2627	11.7803
POLA2	polymerase (DNA directed), alpha 2, accessory subunit	-3.5062	3.8738e-13	6.27519e-12	29.4221	8.41453
TUBGCP3	tubulin, gamma complex associated protein 3	-3.50119	6.70898e-16	1.45019e-14	90.4909	25.9292
HAUS8	HAUS augmin-like complex, subunit 8	-3.50068	1.16411e-11	1.53667e-10	19.5908	5.60969
TMCO4	transmembrane and coiled-coil domains 4	-3.49746	8.99528e-07	5.62317e-06	5.66914	1.62058
HEXIM2	hexamethylene bis-acetamide inducible 2	-3.49629	6.61866e-07	4.23117e-06	5.88442	1.68291
MTMR11	myotubularin related protein 11	-3.49156	1.59383e-07	1.13538e-06	6.96084	1.99455
CYP4F11	cytochrome P450, family 4, subfamily F, polypeptide 11	-3.49079	1.22329e-07	8.9587e-07	7.17613	2.05688
ZBTB2	zinc finger and BTB domain containing 2	-3.48857	3.87511e-15	7.72454e-14	63.0781	18.138
C4orf46	chromosome 4 open reading frame 46	-3.48786	1.34864e-11	1.76177e-10	19.5191	5.60969
S1PR5	sphingosine-1-phosphate receptor 5	-3.48697	2.82478e-08	2.31642e-07	8.46783	2.43086
SOX1	SRY (sex determining region Y)-box 1	-3.48113	1.4883e-09	1.52625e-08	11.6971	3.36581
C9orf40	chromosome 9 open reading frame 40	-3.46223	1.81053e-11	2.32994e-10	19.3755	5.60969
GOLGA7B	golgin A7 family, member B	-3.45621	1.23105e-07	9.01075e-07	7.31965	2.11921
CCDC15	coiled-coil domain containing 15	-3.45561	2.09332e-07	1.4648e-06	6.88908	1.99455
AIM1	absent in melanoma 1	-3.45433	5.88382e-16	1.28589e-14	113.311	32.9102
SMCO4	single-pass membrane protein with coiled-coil domains 4	-3.44863	1.38317e-05	6.80951e-05	4.09039	1.18427
HOXC9	homeobox C9	-3.44767	2.04043e-05	9.7235e-05	3.87511	1.12194
DBF4	DBF4 zinc finger	-3.4345	1.2719e-14	2.39393e-13	57.1937	16.7044
FAS	Fas cell surface death receptor	-3.43429	2.37276e-12	3.42281e-11	25.6188	7.47958
ZNF573	zinc finger protein 573	-3.43329	0.000744323	0.002447	2.15284	0.623298
ROM1	retinal outer segment membrane protein 1	-3.42972	0.00125697	0.00390148	1.93755	0.560969
JPH2	junctophilin 2	-3.42527	0.00216737	0.00634569	1.72227	0.498639
LOXL1-AS1	LOXL1 antisense RNA 1	-3.42527	0.00216737	0.00634569	1.72227	0.498639
HS6ST2	heparan sulfate 6-O-sulfotransferase 2	-3.42483	1.47152e-15	3.07045e-14	97.4518	28.5471
RPA3	replication protein A3, 14kDa	-3.41968	1.37591e-12	2.07503e-11	28.0587	8.22754
LOC100130476	NA	-3.41958	0.00382348	0.0104492	1.50699	0.436309
PCDH18	protocadherin 18	-3.41958	0.00382348	0.0104492	1.50699	0.436309
WBP11	WW domain binding protein 11	-3.41755	1.84738e-16	4.26655e-15	234.803	68.9368
IPO9-AS1	IPO9 antisense RNA 1	-3.41202	0.00691856	0.0174211	1.2917	0.373979
SUSD5	sushi domain containing 5	-3.41202	0.00691856	0.0174211	1.2917	0.373979
RAD54B	RAD54 homolog B (S. cerevisiae)	-3.41164	4.78834e-13	7.66688e-12	32.8667	9.66113
DLEU2L	deleted in lymphocytic leukemia 2-like	-3.40605	1.91737e-08	1.6293e-07	9.32896	2.74251
PCGF2	polycomb group ring finger 2	-3.39244	2.93529e-14	5.35004e-13	53.9645	15.9564
TNFSF13	tumor necrosis factor (ligand) superfamily, member 13	-3.38703	1.05132e-08	9.32902e-08	10.1183	2.99183
CWF19L2	CWF19-like 2, cell cycle control (S. pombe)	-3.38396	5.78495e-13	9.12531e-12	33.4407	9.91044
PSTPIP2	proline-serine-threonine phosphatase interacting protein 2	-3.37272	7.07122e-12	9.59992e-11	24.1118	7.16793
PITPNM2	phosphatidylinositol transfer protein, membrane-associated 2	-3.36936	9.70444e-12	1.29837e-10	23.2506	6.91861
SPDL1	spindle apparatus coiled-coil protein 1	-3.36743	1.42997e-14	2.67688e-13	66.9533	19.9455
LTBP2	latent transforming growth factor beta binding protein 2	-3.36702	8.73432e-11	1.05714e-09	17.7968	5.29804
DDB2	damage-specific DNA binding protein 2, 48kDa	-3.36695	8.61147e-13	1.32663e-11	32.4361	9.66113
FAR2	fatty acyl CoA reductase 2	-3.35784	2.08325e-07	1.45923e-06	7.31965	2.18154
SSRP1	structure specific recognition protein 1	-3.35756	1.92701e-16	4.42829e-15	503.262	150.402
GDPD3	glycerophosphodiester phosphodiesterase domain containing 3	-3.35277	0.000252747	0.000934894	2.72693	0.810288
MKS1	Meckel syndrome, type 1	-3.3492	4.36142e-10	4.81531e-09	14.9981	4.48775
MLLT11	myeloid/lymphoid or mixed-lineage leukemia; translocated to, 11	-3.34369	1.32915e-13	2.27005e-12	45.7119	13.7126
FRMD4B	FERM domain containing 4B	-3.34051	8.88584e-10	9.4269e-09	13.9217	4.1761
IRX3	iroquois homeobox 3	-3.34043	1.2042e-11	1.58505e-10	23.4659	7.04327
PIR	pirin (iron-binding nuclear protein)	-3.32959	2.619e-11	3.31788e-10	21.5284	6.4823
DHX58	DEXH (Asp-Glu-X-His) box polypeptide 58	-3.32787	2.71662e-05	0.000125817	3.94687	1.18427
FKBPL	FK506 binding protein like	-3.32496	2.70311e-07	1.85766e-06	7.24789	2.18154
NCAPD3	non-SMC condensin II complex, subunit D3	-3.32368	6.3732e-16	1.38193e-14	268.818	81.1535
ATP2C2	ATPase, Ca++ transporting, type 2C, member 2	-3.32126	4.6294e-11	5.75409e-10	20.2367	6.10832
RHOBTB2	Rho-related BTB domain containing 2	-3.31794	7.54626e-15	1.456e-13	93.792	28.3601
RNF43	ring finger protein 43	-3.31432	8.28153e-12	1.11555e-10	25.547	7.7289
MGST2	microsomal glutathione S-transferase 2	-3.31251	1.4859e-11	1.93195e-10	23.6812	7.16793
CATSPER1	cation channel, sperm associated 1	-3.31176	6.14181e-05	0.000262971	3.5163	1.05961
OBSL1	obscurin-like 1	-3.31029	1.1382e-13	1.95843e-12	50.807	15.3955
STAT5A	signal transducer and activator of transcription 5A	-3.3022	9.41443e-05	0.000386123	3.30102	0.997277
CDC23	cell division cycle 23	-3.29631	3.94765e-14	7.07406e-13	65.9486	20.0702
HOXC4	homeobox C4	-3.29401	1.12941e-09	1.17476e-08	14.137	4.30076
NUAK1	NUAK family, SNF1-like kinase, 1	-3.29227	7.88373e-09	7.16552e-08	11.2665	3.42814
CCNF	cyclin F	-3.28728	3.14041e-14	5.70137e-13	71.6895	21.8778
TRHDE	thyrotropin-releasing hormone degrading enzyme	-3.28324	0.00334088	0.00928813	1.65051	0.498639
LOC150381	NA	-3.28241	2.15553e-11	2.74835e-10	23.4659	7.16793
MIS18A	MIS18 kinetochore protein A	-3.27887	1.74802e-11	2.2516e-10	24.2553	7.41725
UBXN11	UBX domain protein 11	-3.27585	8.15627e-07	5.13315e-06	6.53027	1.99455
GAS2L3	growth arrest-specific 2 like 3	-3.26812	1.10809e-10	1.32263e-09	19.3038	5.92133
RASSF10	Ras association (RalGDS/AF-6) domain family (N-terminal) member 10	-3.26749	3.80141e-05	0.000170025	3.87511	1.18427
HEY1	hes-related family bHLH transcription factor with YRPW motif 1	-3.26481	0.000369564	0.00131665	2.65517	0.810288
FLRT2	fibronectin leucine rich transmembrane protein 2	-3.26072	7.96482e-06	4.10986e-05	4.87977	1.49592
CHCHD4	coiled-coil-helix-coiled-coil-helix domain containing 4	-3.25833	1.72652e-12	2.53918e-11	35.2348	10.8454
PCBP1-AS1	PCBP1 antisense RNA 1	-3.25763	0.00597094	0.0153564	1.43523	0.436309
C19orf44	chromosome 19 open reading frame 44	-3.25628	2.02224e-06	1.17495e-05	5.88442	1.80757
ZBTB38	zinc finger and BTB domain containing 38	-3.25279	7.65586e-13	1.18868e-11	40.8322	12.5906
CCDC138	coiled-coil domain containing 138	-3.25012	1.42161e-09	1.46438e-08	14.3523	4.42542
CCDC59	coiled-coil domain containing 59	-3.24535	1.58779e-13	2.70511e-12	56.2608	17.39
LINC01089	long intergenic non-protein coding RNA 1089	-3.24433	8.70452e-05	0.000359672	3.44454	1.05961
ZNF232	zinc finger protein 232	-3.24433	8.70452e-05	0.000359672	3.44454	1.05961
PSMB9	proteasome subunit beta 9	-3.23412	1.52429e-10	1.77351e-09	19.3038	5.98366
PRSS12	protease, serine, 12 (neurotrypsin, motopsin)	-3.22869	0.000997438	0.00317866	2.2246	0.685628
LINC01271	long intergenic non-protein coding RNA 1271	-3.22368	0.0109643	0.0258973	1.21994	0.373979
MAP3K7CL	MAP3K7 C-terminal like	-3.22368	0.0109643	0.0258973	1.21994	0.373979
MYO16	myosin XVI	-3.22368	0.0109643	0.0258973	1.21994	0.373979
NPR3	natriuretic peptide receptor 3	-3.22368	0.0109643	0.0258973	1.21994	0.373979
PCNA	proliferating cell nuclear antigen	-3.21925	5.6552e-15	1.11128e-13	187.584	58.4654
TOMM40L	translocase of outer mitochondrial membrane 40 homolog (yeast)-like	-3.21789	5.44455e-11	6.71899e-10	22.6048	7.04327
NUP62CL	nucleoporin 62kDa C-terminal like	-3.21505	0.00021025	0.000792966	3.01397	0.934948
FST	follistatin	-3.21365	1.71716e-11	2.22011e-10	26.7669	8.3522
TEAD2	TEA domain family member 2	-3.2125	4.36061e-09	4.1375e-08	12.9888	4.05144
RIN3	Ras and Rab interactor 3	-3.21174	2.42466e-13	4.01709e-12	56.4761	17.6393
CENPP	centromere protein P	-3.21128	1.56194e-07	1.11553e-06	8.39607	2.61785
CDK6	cyclin-dependent kinase 6	-3.21106	1.08962e-14	2.07343e-13	144.025	45.0021
GPR3	G protein-coupled receptor 3	-3.20711	5.31333e-05	0.000230639	3.80335	1.18427
TRIM16	tripartite motif containing 16	-3.20642	2.17274e-13	3.6214e-12	58.7725	18.3873
SEPHS1	selenophosphate synthetase 1	-3.20053	6.64008e-14	1.16277e-12	80.7314	25.3059
AUTS2	autism susceptibility candidate 2	-3.1973	0.000334022	0.0012021	2.79869	0.872618
DUSP2	dual specificity phosphatase 2	-3.1973	0.000334022	0.0012021	2.79869	0.872618
LOC101928100	NA	-3.1973	0.000334022	0.0012021	2.79869	0.872618
IGF2BP1	insulin-like growth factor 2 mRNA binding protein 1	-3.19716	8.22712e-14	1.43523e-12	77.0716	24.184
XDH	xanthine dehydrogenase	-3.19553	1.89897e-06	1.10892e-05	6.17147	1.93223
AUNIP	aurora kinase A and ninein interacting protein	-3.19374	3.27337e-09	3.18228e-08	13.7064	4.30076
CEP44	centrosomal protein 44kDa	-3.19245	1.79882e-08	1.53991e-07	11.123	3.49047
ADCY7	adenylate cyclase 7	-3.19114	3.07389e-13	5.04439e-12	56.9067	17.8887
IL32	interleukin 32	-3.19068	3.334e-11	4.18156e-10	25.1882	7.91589
BTN3A3	butyrophilin, subfamily 3, member A3	-3.18999	2.26192e-05	0.000106797	4.37744	1.37126
ETV4	ets variant 4	-3.18617	7.37543e-09	6.73476e-08	12.4865	3.92678
SAMD10	sterile alpha motif domain containing 10	-3.18457	4.33123e-07	2.85545e-06	7.53493	2.36853
ITGB2	integrin, beta 2 (complement component 3 receptor 3 and 4 subunit)	-3.17881	2.00111e-13	3.35555e-12	65.3745	20.6312
XRCC3	X-ray repair complementing defective repair in Chinese hamster cells 3	-3.17706	2.02388e-12	2.93484e-11	40.4733	12.7776
SPA17	sperm autoantigenic protein 17	-3.177	2.54035e-07	1.75366e-06	8.10902	2.55552
ERG	v-ets avian erythroblastosis virus E26 oncogene homolog	-3.17675	0.00290602	0.00821621	1.79403	0.560969
RNASEH1-AS1	RNASEH1 antisense RNA 1	-3.17675	0.00290602	0.00821621	1.79403	0.560969
NUP205	nucleoporin 205kDa	-3.17276	7.97345e-15	1.53628e-13	237.889	75.2321
ZNF736	zinc finger protein 736	-3.16799	1.83827e-06	1.07848e-05	6.31499	1.99455
MRPL23	mitochondrial ribosomal protein L23	-3.15838	7.69864e-12	1.04312e-10	33.369	10.5961
SH3BP1	SH3-domain binding protein 1	-3.15784	2.05484e-14	3.79528e-13	156.152	49.6146
MAPK11	mitogen-activated protein kinase 11	-3.15303	0.000885068	0.00285475	2.36812	0.747958
RAB27A	RAB27A, member RAS oncogene family	-3.1499	1.03185e-09	1.08223e-08	16.6486	5.29804
LMNB2	lamin B2	-3.14917	7.19453e-15	1.39201e-13	358.376	114.188
SAAL1	serum amyloid A-like 1	-3.14883	5.73794e-10	6.20145e-09	18.0121	5.73435
FJX1	four jointed box 1	-3.14775	3.79494e-12	5.36253e-11	38.5358	12.279
THRA	thyroid hormone receptor, alpha	-3.1438	9.74167e-06	4.9656e-05	5.09505	1.62058
USP1	ubiquitin specific peptidase 1	-3.13571	1.41566e-14	2.6573e-13	239.396	76.6034
TDRD3	tudor domain containing 3	-3.13318	1.5105e-07	1.08271e-06	8.97016	2.86717
SNCG	synuclein, gamma (breast cancer-specific protein 1)	-3.13204	2.40839e-06	1.37961e-05	6.24323	1.99455
BAIAP2L2	BAI1-associated protein 2-like 2	-3.12852	2.4182e-10	2.7511e-09	20.8108	6.66929
ANP32E	acidic (leucine-rich) nuclear phosphoprotein 32 family, member E	-3.12761	2.2687e-14	4.16249e-13	190.598	61.1456
MLKL	mixed lineage kinase domain-like	-3.12629	7.6046e-13	1.18337e-11	56.3326	18.0757
DDN	dendrin	-3.12564	6.57702e-06	3.44385e-05	5.45386	1.74524
APOLD1	apolipoprotein L domain containing 1	-3.12301	1.1883e-07	8.71628e-07	9.32896	2.99183
TCF7	transcription factor 7 (T-cell specific, HMG-box)	-3.12192	7.86174e-09	7.15051e-08	13.2041	4.23843
IL24	interleukin 24	-3.12003	8.40765e-14	1.4612e-12	108.934	35.0294
VEPH1	ventricular zone expressed PH domain-containing 1	-3.11556	0.000482487	0.00166618	2.72693	0.872618
ALKBH4	alkB homolog 4, lysine demthylase	-3.11254	3.68799e-09	3.55043e-08	14.7111	4.73707
ADAT2	adenosine deaminase, tRNA-specific 2	-3.10864	2.72331e-08	2.24118e-07	11.41	3.67746
SEMA3A	sema domain, immunoglobulin domain (Ig), short basic domain, secreted, (semaphorin) 3A	-3.10423	4.26259e-10	4.72506e-09	19.8779	6.41997
RTN4IP1	reticulon 4 interacting protein 1	-3.099	1.48073e-07	1.06468e-06	9.2572	2.99183
TTF2	transcription termination factor, RNA polymerase II	-3.09556	8.31373e-14	1.44669e-12	126.73	41.0754
CDC7	cell division cycle 7	-3.09404	4.00048e-13	6.47282e-12	74.2011	24.0593
ANXA8	annexin A8	-3.09272	3.44496e-14	6.2135e-13	206.529	67.0046
FHAD1	forkhead-associated (FHA) phosphopeptide binding domain 1	-3.09128	0.00252208	0.0072463	1.93755	0.623298
KCNIP4	Kv channel interacting protein 4	-3.09128	0.00252208	0.0072463	1.93755	0.623298
MAML2	mastermind-like transcriptional coactivator 2	-3.09128	0.00252208	0.0072463	1.93755	0.623298
C1QTNF6	C1q and tumor necrosis factor related protein 6	-3.08987	6.02624e-13	9.45204e-12	67.3838	21.8778
CHEK2	checkpoint kinase 2	-3.08964	6.74282e-10	7.23663e-09	19.0167	6.17065
RBL1	retinoblastoma-like 1	-3.08795	3.90893e-12	5.49298e-11	44.1332	14.3359
SLC12A7	solute carrier family 12 (potassium/chloride transporter), member 7	-3.08787	1.86703e-13	3.14597e-12	96.8777	31.4766
NFATC4	nuclear factor of activated T-cells, cytoplasmic, calcineurin-dependent 4	-3.08635	0.000103407	0.00041927	3.65982	1.18427
SLC38A9	solute carrier family 38, member 9	-3.08635	0.000103407	0.00041927	3.65982	1.18427
SLC1A3	solute carrier family 1 (glial high affinity glutamate transporter), member 3	-3.08631	1.51808e-09	1.55334e-08	17.0792	5.54736
TRIM39-RPP21	TRIM39-RPP21 readthrough	-3.08502	1.87178e-05	8.98482e-05	4.808	1.55825
HDAC9	histone deacetylase 9	-3.07859	1.46483e-10	1.71298e-09	24.1118	7.85356
HYI	hydroxypyruvate isomerase (putative)	-3.07668	3.21287e-11	4.03329e-10	30.7856	10.0351
PFAS	phosphoribosylformylglycinamidine synthase	-3.07216	1.73987e-13	2.94968e-12	108.216	35.341
GABPB2	GA binding protein transcription factor, beta subunit 2	-3.07154	5.96153e-06	3.15621e-05	5.7409	1.8699
EXPH5	exophilin 5	-3.07154	4.1843e-12	5.85886e-11	45.4249	14.8345
GEN1	GEN1 Holliday junction 5' flap endonuclease	-3.07015	3.86404e-12	5.44904e-11	46.3578	15.1462
TP63	tumor protein p63	-3.06953	6.53341e-14	1.14554e-12	174.093	56.9071
IGSF9	immunoglobulin superfamily, member 9	-3.05806	2.96734e-07	2.01721e-06	8.75487	2.86717
ADM5	adrenomedullin 5 (putative)	-3.05782	0.00129791	0.00401237	2.29636	0.747958
NR2E1	nuclear receptor subfamily 2, group E, member 1	-3.05782	0.00129791	0.00401237	2.29636	0.747958
NR5A2	nuclear receptor subfamily 5, group A, member 2	-3.05782	0.00129791	0.00401237	2.29636	0.747958
CLSPN	claspin	-3.05692	4.34501e-13	6.97318e-12	84.8936	27.8614
COL4A1	collagen, type IV, alpha 1	-3.05155	4.82056e-13	7.70955e-12	84.176	27.6744
APITD1-CORT	APITD1-CORT readthrough	-3.05027	0.00439147	0.0118	1.72227	0.560969
NFIB	nuclear factor I/B	-3.04547	1.31484e-11	1.71924e-10	38.6076	12.7153
EHF	ets homologous factor	-3.0449	6.08985e-13	9.54099e-12	80.5879	26.5525
GPR98	NA	-3.04205	0.000245499	0.000912231	3.22926	1.05961
CCDC167	coiled-coil domain containing 167	-3.04111	2.07316e-06	1.20151e-05	6.81732	2.24387
PAICS	phosphoribosylaminoimidazole carboxylase, phosphoribosylaminoimidazole succinocarboxamide synthetase	-3.03737	4.13709e-14	7.38484e-13	382.631	126.405
TRIB2	tribbles pseudokinase 2	-3.0332	7.8621e-06	4.06291e-05	5.66914	1.8699
ZNF362	zinc finger protein 362	-3.03285	3.60435e-09	3.47717e-08	16.218	5.36037
XRCC1	X-ray repair complementing defective repair in Chinese hamster cells 1	-3.02479	6.01343e-11	7.37498e-10	30.6421	10.1598
CDK5RAP2	CDK5 regulatory subunit associated protein 2	-3.02462	1.27435e-12	1.93304e-11	70.4696	23.3737
GRAMD1B	GRAM domain containing 1B	-3.02418	5.40141e-06	2.87839e-05	6.02795	1.99455
GTSE1-AS1	GTSE1 antisense RNA 1 (head to head)	-3.02116	0.0021872	0.00639429	2.08108	0.685628
FIRRE	firre intergenic repeating RNA element	-3.00694	5.88659e-08	4.56987e-07	11.41	3.80212
C17orf96	chromosome 17 open reading frame 96	-3.00569	1.6038e-09	1.6338e-08	18.8732	6.29531
LMO7	LIM domain 7	-3.00482	3.78377e-11	4.73279e-10	34.7324	11.5934
SLC16A9	solute carrier family 16, member 9	-3.00279	1.92197e-06	1.12188e-05	7.10436	2.36853
WT1	Wilms tumor 1	-2.98923	3.96558e-08	3.18028e-07	12.2712	4.11377
LEF1	lymphoid enhancer-binding factor 1	-2.98823	7.06305e-06	3.67681e-05	5.95618	1.99455
COL4A2	collagen, type IV, alpha 2	-2.98436	2.15489e-13	3.59599e-12	190.024	63.8881
COL16A1	collagen, type XVI, alpha 1	-2.98232	1.4054e-08	1.22048e-07	14.2805	4.7994
SLC7A5P1	solute carrier family 7 (amino acid transporter light chain, L system), member 5 pseudogene 1	-2.97728	0.00375991	0.010302	1.86579	0.623298
ADAMTS6	ADAM metallopeptidase with thrombospondin type 1 motif, 6	-2.97714	7.07366e-08	5.42144e-07	11.4818	3.86445
GFER	growth factor, augmenter of liver regeneration	-2.97432	1.4208e-10	1.66429e-09	29.2068	9.84812
GDF15	growth differentiation factor 15	-2.97324	1.34156e-10	1.57681e-09	29.5656	9.97277
MDC1	mediator of DNA-damage checkpoint 1	-2.97209	4.0326e-13	6.51717e-12	146.967	49.6146
ARNT2	aryl-hydrocarbon receptor nuclear translocator 2	-2.96698	3.15737e-05	0.000144346	4.808	1.62058
GOLGA2P5	golgin A2 pseudogene 5	-2.96698	3.15737e-05	0.000144346	4.808	1.62058
TMEM231	transmembrane protein 231	-2.96579	7.77075e-09	7.08172e-08	15.8592	5.36037
ARL17B	ADP-ribosylation factor-like 17B	-2.96559	0.000200077	0.000758736	3.5163	1.18427
HOXB6	homeobox B6	-2.96559	0.000200077	0.000758736	3.5163	1.18427
PDK2	pyruvate dehydrogenase kinase, isozyme 2	-2.96539	4.33655e-07	2.85545e-06	9.04192	3.05416
SOX7	SRY (sex determining region Y)-box 7	-2.96532	1.57289e-09	1.60349e-08	20.0932	6.79395
IQCJ-SCHIP1	IQCJ-SCHIP1 readthrough	-2.96406	6.47527e-11	7.90634e-10	34.4454	11.6557
NNT	nicotinamide nucleotide transhydrogenase	-2.95842	1.97471e-12	2.87863e-11	82.5254	27.9861
RARG	retinoic acid receptor, gamma	-2.95438	1.01322e-12	1.54712e-11	108.288	36.7746
FAM111B	NA	-2.95401	1.12277e-12	1.70873e-11	104.054	35.341
GGT6	gamma-glutamyltransferase 6	-2.9539	1.04781e-08	9.30387e-08	15.4287	5.23571
TONSL	tonsoku-like, DNA repair protein	-2.95293	1.54126e-12	2.28284e-11	92.6438	31.4766
ABCA12	ATP-binding cassette, sub-family A (ABC1), member 12	-2.95222	7.296e-05	0.0003066	4.23391	1.43359
ZNF107	zinc finger protein 107	-2.94566	2.17803e-11	2.77448e-10	45.2096	15.3955
AKR1C1	aldo-keto reductase family 1, member C1	-2.94373	7.91213e-09	7.18218e-08	16.2898	5.54736
CDH11	cadherin 11, type 2, OB-cadherin (osteoblast)	-2.94167	1.2813e-07	9.3489e-07	10.9795	3.73979
TCF3	transcription factor 3	-2.94152	5.26787e-13	8.3669e-12	165.553	56.4708
PARP14	poly (ADP-ribose) polymerase family, member 14	-2.94065	2.45725e-12	3.541e-11	83.6736	28.5471
MTRF1	mitochondrial translational release factor 1	-2.93604	2.51212e-07	1.73677e-06	10.0466	3.42814
TSHZ1	teashirt zinc finger homeobox 1	-2.93487	1.21993e-06	7.43134e-06	8.03726	2.74251
C9orf96	NA	-2.93375	0.0143152	0.0325397	1.2917	0.436309
PRRT1	proline-rich transmembrane protein 1	-2.93375	0.0143152	0.0325397	1.2917	0.436309
RAD21-AS1	RAD21 antisense RNA 1	-2.93375	0.0143152	0.0325397	1.2917	0.436309
EXOSC9	exosome component 9	-2.93033	1.06433e-10	1.27591e-09	33.8713	11.5934
HMGN5	high mobility group nucleosome binding domain 5	-2.9272	2.11291e-09	2.10591e-08	20.3802	6.98094
MCPH1	microcephalin 1	-2.92711	4.94402e-10	5.39823e-09	25.8341	8.85084
LOC339862	NA	-2.92379	0.00660472	0.0167743	1.65051	0.560969
DNAJC22	DnaJ (Hsp40) homolog, subfamily C, member 22	-2.9174	0.00322126	0.00901338	2.00932	0.685628
PART1	prostate androgen-regulated transcript 1 (non-protein coding)	-2.9174	0.00322126	0.00901338	2.00932	0.685628
LSM11	LSM11, U7 small nuclear RNA associated	-2.90719	0.000485598	0.00167609	3.08573	1.05961
SPOCD1	SPOC domain containing 1	-2.90719	0.000485598	0.00167609	3.08573	1.05961
NUDT21	nudix (nucleoside diphosphate linked moiety X)-type motif 21	-2.90635	3.32368e-13	5.42215e-12	417.938	144.294
ZNF684	zinc finger protein 684	-2.90228	9.90408e-05	0.00040393	4.16215	1.43359
ZNF530	zinc finger protein 530	-2.89614	2.75844e-06	1.56459e-05	7.39141	2.55552
FZD2	frizzled class receptor 2	-2.89551	1.67055e-09	1.69431e-08	22.3178	7.7289
HAUS6	HAUS augmin-like complex, subunit 6	-2.89497	1.90586e-11	2.44807e-10	55.0409	19.0729
ALYREF	Aly/REF export factor	-2.89341	5.16955e-13	8.22017e-12	313.094	108.579
RFC2	replication factor C (activator 1) 2, 40kDa	-2.89151	5.46544e-12	7.50833e-11	81.3773	28.2354
COIL	coilin	-2.8869	1.84517e-10	2.1325e-09	33.7278	11.718
NOD1	nucleotide-binding oligomerization domain containing 1	-2.88083	1.06707e-05	5.38558e-05	6.09971	2.11921
PITX2	paired-like homeodomain 2	-2.88083	1.06707e-05	5.38558e-05	6.09971	2.11921
PDLIM2	PDZ and LIM domain 2 (mystique)	-2.88034	2.67192e-10	3.01495e-09	31.862	11.0947
CCDC58	coiled-coil domain containing 58	-2.87476	2.07305e-10	2.38195e-09	33.9431	11.8427
COL9A3	collagen, type IX, alpha 3	-2.87134	1.02972e-06	6.36511e-06	8.75487	3.05416
MYL9	myosin, light chain 9, regulatory	-2.87034	0.00143227	0.00439725	2.51164	0.872618
PBX2	pre-B-cell leukemia homeobox 2	-2.86877	9.19605e-12	1.23393e-10	76.2822	26.6772
GJB7	gap junction protein, beta 7, 25kDa	-2.86739	0.00276364	0.00785539	2.15284	0.747958
CTDSP1	CTD (carboxy-terminal domain, RNA polymerase II, polypeptide A) small phosphatase 1	-2.86491	4.04166e-11	5.04624e-10	50.3764	17.6393
BIVM-ERCC5	BIVM-ERCC5 readthrough	-2.86409	6.50383e-09	5.97834e-08	18.8732	6.60696
CCDC102A	coiled-coil domain containing 102A	-2.85916	2.26741e-08	1.89531e-07	15.644	5.48503
ATHL1	ATH1, acid trehalase-like 1 (yeast)	-2.85772	1.78065e-06	1.04779e-05	8.18078	2.86717
MRPL3	mitochondrial ribosomal protein L3	-2.85742	1.47423e-12	2.19769e-11	204.304	71.7416
RASGEF1A	RasGEF domain family, member 1A	-2.85714	0.0118805	0.0277065	1.43523	0.498639
REEP4	receptor accessory protein 4	-2.85552	2.29012e-11	2.90923e-10	60.8535	21.3791
HRNR	hornerin	-2.84699	0.0269665	0.0561406	1.07642	0.373979
MT1F	metallothionein 1F	-2.84699	0.0269665	0.0561406	1.07642	0.373979
PCOLCE	procollagen C-endopeptidase enhancer	-2.84699	0.0269665	0.0561406	1.07642	0.373979
ZCCHC10	zinc finger, CCHC domain containing 10	-2.84392	4.81866e-10	5.26968e-09	30.9291	10.9077
LOC100132356	NA	-2.83976	0.000680759	0.00226276	3.01397	1.05961
SOGA1	suppressor of glucose, autophagy associated 1	-2.83763	4.15472e-11	5.18273e-10	55.1844	19.5092
ZNF32	zinc finger protein 32	-2.8375	6.23996e-06	3.28852e-05	6.88908	2.43086
LOC100996634	NA	-2.83336	0.00124748	0.00387812	2.65517	0.934948
TMEM105	transmembrane protein 105	-2.83336	0.00124748	0.00387812	2.65517	0.934948
ERAP1	endoplasmic reticulum aminopeptidase 1	-2.82941	8.61226e-12	1.15784e-10	97.38	34.5307
BCL7A	B-cell CLL/lymphoma 7A	-2.82521	4.28951e-09	4.07562e-08	21.6001	7.66657
DLX6	distal-less homeobox 6	-2.825	0.00237552	0.00686562	2.29636	0.810288
FNTB	farnesyltransferase, CAAX box, beta	-2.82008	4.41759e-05	0.000195124	5.09505	1.80757
RFX7	regulatory factor X, 7	-2.81575	4.41728e-11	5.50033e-10	59.1313	21.0675
LOC100294145	NA	-2.81503	8.56557e-10	9.10108e-09	29.5656	10.5337
FSTL1	follistatin-like 1	-2.81407	1.52503e-06	9.10544e-06	8.75487	3.11649
ZNF710	zinc finger protein 710	-2.81395	1.56947e-09	1.60119e-08	26.4081	9.41181
TICAM2	toll-like receptor adaptor molecule 2	-2.81364	0.00472465	0.0125742	1.93755	0.685628
ZNF750	zinc finger protein 750	-2.81364	0.00472465	0.0125742	1.93755	0.685628
MTHFD1	methylenetetrahydrofolate dehydrogenase (NADP+ dependent) 1, methenyltetrahydrofolate cyclohydrolase, formyltetrahydrofolate synthetase	-2.81107	1.30837e-12	1.97815e-11	622.672	222.268
LYSMD1	LysM, putative peptidoglycan-binding, domain containing 1	-2.81058	0.000600944	0.0020257	3.1575	1.12194
FAM111A	family with sequence similarity 111, member A	-2.81056	9.77095e-12	1.30474e-10	104.413	37.2732
EFCAB4B	NA	-2.80691	1.25685e-07	9.18501e-07	12.917	4.61241
PCGF6	polycomb group ring finger 6	-2.80523	1.48314e-09	1.52209e-08	27.1975	9.72346
SPATA5	spermatogenesis associated 5	-2.80501	1.26403e-08	1.10395e-07	18.6579	6.66929
NEURL1B	neuralized E3 ubiquitin protein ligase 1B	-2.80483	4.90503e-08	3.86645e-07	14.9981	5.36037
MRPS15	mitochondrial ribosomal protein S15	-2.80474	2.81093e-11	3.5448e-10	71.6177	25.6176
TMEM109	transmembrane protein 109	-2.804	5.61715e-11	6.91964e-10	57.8396	20.6935
NID1	nidogen 1	-2.80398	3.81996e-06	2.10371e-05	7.67845	2.74251
LIN54	lin-54 DREAM MuvB core complex component	-2.79845	1.51647e-10	1.76728e-09	45.2096	16.2058
EPHA6	EPH receptor A6	-2.7973	0.00988089	0.023756	1.57875	0.560969
FAM167A	family with sequence similarity 167, member A	-2.7973	0.00988089	0.023756	1.57875	0.560969
MTHFD1L	methylenetetrahydrofolate dehydrogenase (NADP+ dependent) 1-like	-2.7959	7.04698e-12	9.57642e-11	138.427	49.6769
GAR1	GAR1 homolog, ribonucleoprotein	-2.79437	8.07804e-10	8.59627e-09	31.4314	11.2817
LSM6	LSM6 homolog, U6 small nuclear RNA and mRNA degradation associated	-2.79243	1.65115e-08	1.42229e-07	18.2274	6.54463
UCHL5	ubiquitin carboxyl-terminal hydrolase L5	-2.7908	4.81406e-10	5.26881e-09	35.3783	12.7153
TTC28	tetratricopeptide repeat domain 28	-2.79072	1.07503e-05	5.4198e-05	6.60204	2.36853
DCAF15	DDB1 and CUL4 associated factor 15	-2.78719	6.88967e-10	7.38851e-09	33.0819	11.905
NEXN	nexilin (F actin binding protein)	-2.78453	7.69612e-07	4.85934e-06	10.0466	3.61513
E2F7	E2F transcription factor 7	-2.77685	8.3249e-11	1.00935e-09	57.6243	20.8182
TRERF1	transcriptional regulating factor 1	-2.77269	1.51766e-10	1.76728e-09	49.4435	17.8887
ALKBH8	alkB homolog 8, tRNA methyltransferase	-2.77269	3.88226e-10	4.32425e-09	39.1099	14.1489
KLF11	Kruppel-like factor 11	-2.77242	0.000274114	0.00100613	3.80335	1.37126
EPHX4	epoxide hydrolase 4	-2.77218	0.00401018	0.0108979	2.08108	0.747958
MB21D1	Mab-21 domain containing 1	-2.77208	6.15739e-11	7.54484e-10	64.5851	23.3737
HOXA6	homeobox A6	-2.77181	0.0219423	0.0470474	1.21994	0.436309
RAD9B	RAD9 checkpoint clamp component B	-2.77181	0.0219423	0.0470474	1.21994	0.436309
RPP25	ribonuclease P/MRP 25kDa subunit	-2.77181	0.0219423	0.0470474	1.21994	0.436309
HIRIP3	HIRA interacting protein 3	-2.77075	3.26876e-10	3.66451e-09	40.9757	14.8345
PHF14	PHD finger protein 14	-2.76823	1.22745e-10	1.45257e-09	53.3186	19.3223
KIAA0195	KIAA0195	-2.76552	1.12032e-10	1.33377e-09	55.3279	20.0702
HNRNPA1P10	heterogeneous nuclear ribonucleoprotein A1 pseudogene 10	-2.76438	3.31368e-12	4.69687e-11	466.376	169.288
SMAGP	small cell adhesion glycoprotein	-2.76378	2.47644e-08	2.05884e-07	17.8686	6.4823
CMPK2	cytidine monophosphate (UMP-CMP) kinase 2, mitochondrial	-2.76326	0.000148377	0.000581157	4.30568	1.55825
GJB3	gap junction protein, beta 3, 31kDa	-2.76275	1.10004e-09	1.14545e-08	31.9338	11.5934
MED24	mediator complex subunit 24	-2.75763	2.20069e-10	2.52232e-09	47.2907	17.203
PASK	PAS domain containing serine/threonine kinase	-2.75109	2.44472e-08	2.03369e-07	18.2991	6.66929
F3	coagulation factor III (thromboplastin, tissue factor)	-2.75087	2.8755e-12	4.12224e-11	1373.3	500.945
FAM132B	family with sequence similarity 132, member B	-2.74928	0.00824199	0.0202666	1.72227	0.623298
ZNF467	zinc finger protein 467	-2.74928	0.00824199	0.0202666	1.72227	0.623298
BACE2	beta-site APP-cleaving enzyme 2	-2.74757	6.26109e-08	4.83888e-07	15.7157	5.73435
DLG4	discs, large homolog 4 (Drosophila)	-2.74604	3.29079e-09	3.19696e-08	26.6234	9.72346
CSE1L	CSE1 chromosome segregation 1-like (yeast)	-2.74598	5.30581e-12	7.30353e-11	359.739	131.454
SEMA4C	sema domain, immunoglobulin domain (Ig), transmembrane domain (TM) and short cytoplasmic domain, (semaphorin) 4C	-2.7414	5.21351e-08	4.09097e-07	16.3616	5.98366
DDX60	DEAD (Asp-Glu-Ala-Asp) box polypeptide 60	-2.74097	1.65203e-09	1.67676e-08	31.0009	11.344
PSMC3IP	PSMC3 interacting protein	-2.7382	4.91508e-07	3.20884e-06	11.41	4.1761
NHLRC3	NHL repeat containing 3	-2.73777	1.05526e-07	7.80663e-07	14.6393	5.36037
TAF1A	TATA box binding protein (TBP)-associated factor, RNA polymerase I, A, 48kDa	-2.73419	1.26826e-07	9.25863e-07	14.2805	5.23571
PLEKHA7	pleckstrin homology domain containing, family A member 7	-2.73415	0.000220645	0.000829007	4.09039	1.49592
GINS4	GINS complex subunit 4 (Sld5 homolog)	-2.73172	1.69677e-09	1.71839e-08	31.575	11.5934
FBXO2	F-box protein 2	-2.72935	0.00153003	0.00466117	2.72693	0.997277
KLHL4	kelch-like family member 4	-2.72935	0.00153003	0.00466117	2.72693	0.997277
CDKAL1	CDK5 regulatory subunit associated protein 1-like 1	-2.72701	8.49555e-08	6.43633e-07	15.4287	5.67202
KLK5	kallikrein-related peptidase 5	-2.72659	4.70745e-11	5.84061e-10	91.6391	33.7204
GPR110	NA	-2.72023	0.000371997	0.00132225	3.73159	1.37126
LRRIQ3	leucine-rich repeats and IQ motif containing 3	-2.72023	0.000371997	0.00132225	3.73159	1.37126
PTPRB	protein tyrosine phosphatase, receptor type, B	-2.72023	0.000371997	0.00132225	3.73159	1.37126
MFNG	MFNG O-fucosylpeptide 3-beta-N-acetylglucosaminyltransferase	-2.71909	1.81855e-06	1.06737e-05	9.47249	3.49047
LOC400644	NA	-2.7151	0.0179183	0.0396104	1.36346	0.498639
TRMT11	tRNA methyltransferase 11 homolog (S. cerevisiae)	-2.71395	2.68917e-08	2.21572e-07	19.232	7.1056
TBC1D31	TBC1 domain family, member 31	-2.71294	8.00452e-09	7.26128e-08	24.1118	8.91317
HOXD9	homeobox D9	-2.7116	3.86139e-05	0.000172262	5.7409	2.11921
NIPAL2	NIPA-like domain containing 2	-2.71113	1.28449e-06	7.77325e-06	10.1183	3.73979
CPLX1	complexin 1	-2.70988	0.00689822	0.0173808	1.86579	0.685628
RFTN1	raftlin, lipid raft linker 1	-2.70923	1.53087e-05	7.48606e-05	6.74556	2.49319
CWF19L1	CWF19-like 1, cell cycle control (S. pombe)	-2.70921	1.32462e-09	1.37059e-08	35.5218	13.1516
TMEM237	transmembrane protein 237	-2.70868	5.71583e-08	4.45732e-07	17.0074	6.29531
HOXA10	homeobox A10	-2.70693	6.56131e-09	6.02717e-08	25.4035	9.41181
PHF10	PHD finger protein 10	-2.70645	2.02958e-08	1.71936e-07	20.5237	7.60424
MSH2	mutS homolog 2	-2.7058	6.35245e-11	7.77009e-10	92.285	34.2191
TUBB	tubulin, beta class I	-2.7057	6.3306e-12	8.65391e-11	1277.64	473.831
EMP3	epithelial membrane protein 3	-2.70378	7.03215e-07	4.47895e-06	11.2665	4.1761
ZSCAN12	zinc finger and SCAN domain containing 12	-2.70252	0.000331618	0.00119562	3.87511	1.43359
FAM72A	family with sequence similarity 72, member A	-2.70019	3.57013e-05	0.000161139	5.88442	2.18154
RPL39L	ribosomal protein L39-like	-2.69792	5.2547e-07	3.41444e-06	11.9124	4.42542
HERC6	HECT and RLD domain containing E3 ubiquitin protein ligase family member 6	-2.69318	1.3428e-07	9.74109e-07	15.0699	5.60969
SGCE	sarcoglycan, epsilon	-2.69291	1.40199e-09	1.44525e-08	36.8135	13.7126
ELMOD3	ELMO/CED-12 domain containing 3	-2.6915	2.95847e-06	1.6671e-05	9.04192	3.36581
HES4	hes family bHLH transcription factor 4	-2.68941	3.30479e-05	0.000150489	6.02795	2.24387
HOXC6	homeobox C6	-2.68732	0.000161471	0.000627292	4.52096	1.68291
FOXJ2	forkhead box J2	-2.68252	9.61651e-10	1.01244e-08	41.8368	15.6448
ALPP	alkaline phosphatase, placental	-2.67697	0.00579449	0.0149638	2.00932	0.747958
C16orf59	chromosome 16 open reading frame 59	-2.67418	2.87952e-07	1.96233e-06	13.6346	5.11105
LRR1	leucine rich repeat protein 1	-2.67262	2.28073e-09	2.26338e-08	34.876	13.0893
AIF1L	allograft inflammatory factor 1-like	-2.67224	1.78628e-09	1.80112e-08	37.0288	13.8996
TIMM10	translocase of inner mitochondrial membrane 10 homolog (yeast)	-2.67208	5.68607e-10	6.15501e-09	50.3046	18.8859
QRSL1	glutaminyl-tRNA synthase (glutamine-hydrolyzing)-like 1	-2.6683	2.03668e-09	2.0358e-08	36.3112	13.6502
CNN2	calponin 2	-2.66611	3.18736e-11	4.0049e-10	210.332	79.1589
RAB29	RAB29, member RAS oncogene family	-2.66522	1.08661e-09	1.13364e-08	43.0568	16.2058
TRAF1	TNF receptor-associated factor 1	-2.66288	1.69268e-05	8.22787e-05	6.96084	2.61785
GEMIN2	gem (nuclear organelle) associated protein 2	-2.66027	5.00062e-08	3.93731e-07	19.0167	7.16793
IFRD2	interferon-related developmental regulator 2	-2.66014	1.87873e-10	2.16767e-09	78.0045	29.4197
DOK1	docking protein 1, 62kDa (downstream of tyrosine kinase 1)	-2.65865	0.0417602	0.0810136	1.00466	0.373979
GOLGA6L6	golgin A6 family-like 6	-2.65865	0.0417602	0.0810136	1.00466	0.373979
LINC01289	long intergenic non-protein coding RNA 1289	-2.65865	0.0417602	0.0810136	1.00466	0.373979
RASIP1	Ras interacting protein 1	-2.65865	0.0417602	0.0810136	1.00466	0.373979
S100A4	S100 calcium binding protein A4	-2.65774	0.00214399	0.00628922	2.65517	0.997277
SUV39H2	suppressor of variegation 3-9 homolog 2 (Drosophila)	-2.65663	4.11442e-09	3.92273e-08	31.862	12.0297
TXNRD2	thioredoxin reductase 2	-2.65591	3.29314e-07	2.22992e-06	13.7064	5.17338
DDX20	DEAD (Asp-Glu-Ala-Asp) box polypeptide 20	-2.65557	4.55635e-10	5.00656e-09	57.9113	21.8778
RGS19	regulator of G-protein signaling 19	-2.64878	1.65186e-07	1.17429e-06	15.644	5.92133
DUSP10	dual specificity phosphatase 10	-2.64582	6.20625e-09	5.7162e-08	29.9244	11.344
AK4	adenylate kinase 4	-2.64551	4.85679e-11	6.01512e-10	194.904	73.9232
CEP135	centrosomal protein 135kDa	-2.64477	1.66088e-08	1.42889e-07	24.3271	9.22482
C1orf21	chromosome 1 open reading frame 21	-2.64391	6.42417e-05	0.000274212	5.59738	2.11921
POLD1	polymerase (DNA directed), delta 1, catalytic subunit	-2.63972	1.03365e-10	1.24343e-09	121.348	46.1241
COA6	cytochrome c oxidase assembly factor 6	-2.63937	9.76443e-09	8.72617e-08	27.5563	10.4714
BARX2	BARX homeobox 2	-2.63911	2.35584e-08	1.96448e-07	22.9636	8.72618
SNUPN	snurportin 1	-2.63655	8.87123e-09	7.98469e-08	28.3457	10.7831
SPHK1	sphingosine kinase 1	-2.63653	3.67392e-09	3.54181e-08	34.7324	13.2139
QSER1	glutamine and serine rich 1	-2.63572	1.09874e-10	1.31261e-09	121.492	46.2487
SRCRB4D	NA	-2.63527	0.0121069	0.0281444	1.65051	0.623298
BAHCC1	BAH domain and coiled-coil containing 1	-2.63336	5.57719e-10	6.04662e-09	60.2077	22.9374
TMEM101	transmembrane protein 101	-2.63266	2.87778e-07	1.96211e-06	14.5675	5.54736
HIP1	huntingtin interacting protein 1	-2.63161	4.34889e-10	4.80915e-09	66.3792	25.3059
ZCCHC4	zinc finger, CCHC domain containing 4	-2.62783	2.24102e-07	1.56419e-06	15.3569	5.85901
PRIM2	primase, DNA, polypeptide 2 (58kDa)	-2.62399	6.81198e-09	6.24499e-08	31.1444	11.905
PPP1R8	protein phosphatase 1, regulatory subunit 8	-2.62395	6.45305e-10	6.9364e-09	59.9924	22.9374
NPM3	nucleophosmin/nucleoplasmin 3	-2.62376	3.93774e-10	4.38252e-09	72.0483	27.5498
TNFAIP8L1	tumor necrosis factor, alpha-induced protein 8-like 1	-2.61984	2.55485e-08	2.11639e-07	23.6095	9.03783
C1orf131	chromosome 1 open reading frame 131	-2.61661	1.39737e-07	1.00946e-06	17.0792	6.54463
NDE1	nudE neurodevelopment protein 1	-2.61595	2.64004e-09	2.59207e-08	40.4733	15.5201
PARP3	poly (ADP-ribose) polymerase family, member 3	-2.61584	0.00068133	0.00226412	3.58806	1.37126
LRP1	low density lipoprotein receptor-related protein 1	-2.61192	3.37239e-09	3.26935e-08	38.464	14.7722
SULT1A1	sulfotransferase family, cytosolic, 1A, phenol-preferring, member 1	-2.6117	7.00264e-06	3.65151e-05	8.61135	3.30348
FRMD6	FERM domain containing 6	-2.61162	1.24841e-10	1.47359e-09	143.092	54.9749
METAP1D	methionyl aminopeptidase type 1D (mitochondrial)	-2.61007	8.27507e-05	0.000344292	5.52562	2.11921
GAS1	growth arrest-specific 1	-2.60986	0.0333658	0.0672175	1.14818	0.436309
PA2G4P4	proliferation-associated 2G4 pseudogene 4	-2.60986	0.0333658	0.0672175	1.14818	0.436309
CKAP4	cytoskeleton-associated protein 4	-2.60898	1.02755e-09	1.07854e-08	55.1126	21.1921
KAT2A	K(lysine) acetyltransferase 2A	-2.6083	3.80959e-10	4.24673e-09	80.3726	30.9156
L3MBTL3	l(3)mbt-like 3 (Drosophila)	-2.60667	1.0215e-05	5.18015e-05	8.10902	3.11649
PPFIBP2	PTPRF interacting protein, binding protein 2 (liprin beta 2)	-2.60434	0.0035124	0.00971811	2.43988	0.934948
ANXA8L1	annexin A8-like 1	-2.60268	1.38756e-10	1.6295e-09	146.967	56.6578
UTP20	UTP20, small subunit (SSU) processome component, homolog (yeast)	-2.60257	1.17569e-10	1.3961e-09	166.845	64.3244
UNC13D	unc-13 homolog D (C. elegans)	-2.59917	1.61371e-10	1.87132e-09	137.566	53.105
TMEM194B	NA	-2.59661	1.04826e-06	6.47394e-06	12.2712	4.73707
ZNF649	zinc finger protein 649	-2.59054	0.00053124	0.00182045	3.87511	1.49592
DBNDD2	dysbindin (dystrobrevin binding protein 1) domain containing 2	-2.59018	3.43132e-08	2.78084e-07	23.8247	9.22482
CLEC2B	C-type lectin domain family 2, member B	-2.58859	2.99843e-08	2.44722e-07	24.6141	9.53647
RPA1	replication protein A1, 70kDa	-2.58841	1.31492e-10	1.54682e-09	184.426	71.4923
PTCH1	patched 1	-2.58827	2.16574e-05	0.000102711	7.24789	2.80484
RNF138	ring finger protein 138, E3 ubiquitin protein ligase	-2.58499	1.87676e-09	1.88686e-08	50.5917	19.6339
ADORA2B	adenosine A2b receptor	-2.5836	1.49123e-09	1.52812e-08	54.8974	21.3168
CAB39L	calcium binding protein 39-like	-2.58225	2.02188e-05	9.63842e-05	7.39141	2.86717
IGFL1	IGF-like family member 1	-2.58225	2.02188e-05	9.63842e-05	7.39141	2.86717
MME	membrane metallo-endopeptidase	-2.58176	0.00833412	0.0204785	1.93755	0.747958
TAP2	transporter 2, ATP-binding cassette, sub-family B (MDR/TAP)	-2.58172	1.46128e-10	1.71027e-09	185.072	71.9286
TSKU	tsukushi, small leucine rich proteoglycan	-2.58119	2.05323e-08	1.73727e-07	27.2693	10.5961
NUP85	nucleoporin 85kDa	-2.57967	1.51781e-09	1.55334e-08	55.615	21.6285
MGAT5B	mannosyl (alpha-1,6-)-glycoprotein beta-1,6-N-acetyl-glucosaminyltransferase, isozyme B	-2.5794	0.000470835	0.00163083	4.01863	1.55825
CHCHD6	coiled-coil-helix-coiled-coil-helix domain containing 6	-2.57932	2.34977e-06	1.35003e-05	10.9077	4.23843
CLMP	CXADR-like membrane protein	-2.5784	1.11568e-07	8.22284e-07	19.232	7.47958
ZADH2	zinc binding alcohol dehydrogenase domain containing 2	-2.5765	2.0273e-08	1.71936e-07	27.6998	10.7831
UBXN8	UBX domain protein 8	-2.57607	1.97076e-07	1.38393e-06	17.2945	6.73162
HPDL	4-hydroxyphenylpyruvate dioxygenase-like	-2.57307	0.0268298	0.0559064	1.2917	0.498639
ITGAM	integrin, alpha M (complement component 3 receptor 3 subunit)	-2.57307	0.0268298	0.0559064	1.2917	0.498639
SYK	spleen tyrosine kinase	-2.57249	6.38946e-09	5.88103e-08	37.2441	14.5229
CARD8	caspase recruitment domain family, member 8	-2.56821	1.05073e-05	5.31476e-05	8.46783	3.30348
POLE3	polymerase (DNA directed), epsilon 3, accessory subunit	-2.56709	2.61391e-10	2.95431e-09	140.652	54.9749
AGBL5	ATP/GTP binding protein-like 5	-2.56689	1.77592e-08	1.52219e-07	29.3504	11.4687
COA7	cytochrome c oxidase assembly factor 7 (putative)	-2.56276	1.0498e-09	1.09773e-08	69.8955	27.3628
KCNN3	potassium channel, calcium activated intermediate/small conductance subfamily N alpha, member 3	-2.56111	0.00696279	0.0175069	2.08108	0.810288
STEAP4	STEAP family member 4	-2.56111	0.00696279	0.0175069	2.08108	0.810288
SYT1	synaptotagmin I	-2.56005	4.00897e-06	2.1921e-05	10.1901	3.98911
TIFA	TRAF-interacting protein with forkhead-associated domain	-2.55778	1.71318e-07	1.21415e-06	18.4426	7.23026
CXCL1	chemokine (C-X-C motif) ligand 1 (melanoma growth stimulating activity, alpha)	-2.55733	5.9927e-09	5.54535e-08	40.0428	15.7071
HOXA10-AS	HOXA10 antisense RNA	-2.55444	8.83581e-06	4.53224e-05	8.8984	3.49047
DDX39A	DEAD (Asp-Glu-Ala-Asp) box polypeptide 39A	-2.55442	4.00651e-10	4.4519e-09	120.918	47.4953
NEURL1	neuralized E3 ubiquitin protein ligase 1	-2.5527	0.000806514	0.00262772	3.65982	1.43359
LCLAT1	lysocardiolipin acyltransferase 1	-2.5512	2.94371e-08	2.40823e-07	27.2693	10.7207
MZT1	mitotic spindle organizing protein 1	-2.5498	1.62861e-09	1.6542e-08	63.3652	24.9319
HDGFRP3	hepatoma-derived growth factor, related protein 3	-2.54854	2.62308e-09	2.57725e-08	53.6774	21.1298
RAC3	ras-related C3 botulinum toxin substrate 3 (rho family, small GTP binding protein Rac3)	-2.54758	1.18292e-06	7.22175e-06	12.9888	5.11105
ZAK	sterile alpha motif and leucine zipper containing kinase AZK	-2.54717	9.63878e-10	1.01401e-08	80.2291	31.6012
PRICKLE1	prickle homolog 1	-2.54647	1.2863e-05	6.37347e-05	8.39607	3.30348
ARHGAP22	Rho GTPase activating protein 22	-2.54339	0.00584327	0.0150757	2.2246	0.872618
KIF26B	kinesin family member 26B	-2.54339	0.00584327	0.0150757	2.2246	0.872618
MVB12B	multivesicular body subunit 12B	-2.54339	0.00584327	0.0150757	2.2246	0.872618
EIF3CL	eukaryotic translation initiation factor 3, subunit C-like	-2.54307	1.09752e-10	1.31228e-09	1013.34	399.846
ARID1B	AT rich interactive domain 1B (SWI1-like)	-2.54294	5.07138e-10	5.52421e-09	116.899	46.1241
NGFR	nerve growth factor receptor	-2.54187	2.27741e-07	1.58639e-06	18.0121	7.1056
MAGOH	mago homolog, exon junction complex core component	-2.54171	1.3167e-09	1.36341e-08	72.4789	28.6094
ANAPC15	anaphase promoting complex subunit 15	-2.539	3.06362e-09	2.98887e-08	53.3186	21.0675
COQ3	coenzyme Q3 methyltransferase	-2.53822	7.09458e-06	3.68971e-05	9.47249	3.73979
CDC42EP1	CDC42 effector protein (Rho GTPase binding) 1	-2.5379	2.86807e-10	3.22838e-09	192.966	76.2917
FAM110A	family with sequence similarity 110, member A	-2.53591	2.02215e-06	1.17495e-05	11.9841	4.73707
CETN3	centrin, EF-hand protein, 3	-2.53514	9.83793e-08	7.31709e-07	21.7437	8.60152
HOXB3	homeobox B3	-2.53504	4.36877e-06	2.37103e-05	10.4054	4.11377
KGFLP2	NA	-2.5348	0.000266628	0.000982036	4.73624	1.8699
OVOL2	ovo-like zinc finger 2	-2.5348	0.000266628	0.000982036	4.73624	1.8699
PRR5L	proline rich 5 like	-2.5314	0.0016397	0.00495707	3.1575	1.2466
PTGS1	prostaglandin-endoperoxide synthase 1 (prostaglandin G/H synthase and cyclooxygenase)	-2.53104	3.9197e-09	3.76041e-08	50.9505	20.1949
MANEA	mannosidase, endo-alpha	-2.53029	7.80687e-09	7.10996e-08	41.191	16.3304
THBD	thrombomodulin	-2.52954	0.000113214	0.000455823	5.66914	2.24387
GALNT14	polypeptide N-acetylgalactosaminyltransferase 14	-2.52935	2.69264e-06	1.52914e-05	11.4818	4.55008
BLOC1S5-TXNDC5	BLOC1S5-TXNDC5 readthrough (NMD candidate)	-2.52845	3.97925e-06	2.17843e-05	10.6924	4.23843
ZNF488	zinc finger protein 488	-2.52732	3.11228e-07	2.11056e-06	17.438	6.91861
CHD3	chromodomain helicase DNA binding protein 3	-2.52499	1.89536e-10	2.18503e-09	478.217	190.044
LARS	leucyl-tRNA synthetase	-2.52145	4.4182e-10	4.87023e-09	166.343	66.1943
GPRC5C	G protein-coupled receptor, class C, group 5, member C	-2.52127	0.0176777	0.0391412	1.57875	0.623298
CASP4	caspase 4, apoptosis-related cysteine peptidase	-2.52117	1.8817e-08	1.60292e-07	33.369	13.2763
CDCA4	cell division cycle associated 4	-2.51721	8.26281e-09	7.46622e-08	42.6979	17.016
SREK1IP1	SREK1-interacting protein 1	-2.51549	2.50301e-08	2.07718e-07	31.575	12.5906
EDARADD	EDAR-associated death domain	-2.51535	2.20083e-06	1.27125e-05	12.1994	4.86173
RMI1	RecQ mediated genome instability 1	-2.51315	8.22395e-08	6.24425e-07	23.8965	9.53647
PPIL1	peptidylprolyl isomerase (cyclophilin)-like 1	-2.51102	1.68439e-09	1.7071e-08	79.8703	31.9129
PCDHB2	protocadherin beta 2	-2.50968	0.000436139	0.00152247	4.37744	1.74524
TFDP1	transcription factor Dp-1	-2.50772	2.61101e-10	2.95345e-09	451.737	180.757
LYAR	Ly1 antibody reactive	-2.50685	1.44979e-09	1.48897e-08	88.7687	35.528
LINC00491	long intergenic non-protein coding RNA 491	-2.50284	0.000388562	0.00137407	4.52096	1.80757
TMEM209	transmembrane protein 209	-2.49842	4.52123e-09	4.28402e-08	57.122	22.9374
THYN1	thymocyte nuclear protein 1	-2.49574	1.31965e-08	1.14962e-07	40.4733	16.2681
APOBEC3F	apolipoprotein B mRNA editing enzyme, catalytic polypeptide-like 3F	-2.49323	3.93311e-08	3.1579e-07	30.2115	12.1543
KRT80	keratin 80, type II	-2.49158	7.52933e-10	8.03709e-09	159.884	64.3867
C1orf159	chromosome 1 open reading frame 159	-2.49049	0.000310544	0.0011258	4.808	1.93223
EFCAB7	EF-hand calcium binding domain 7	-2.48929	5.12415e-06	2.74651e-05	10.8359	4.36309
TSC22D3	TSC22 domain family, member 3	-2.48777	0.000119513	0.000478152	5.88442	2.36853
NOXO1	NADPH oxidase organizer 1	-2.48655	0.0119264	0.0277808	1.86579	0.747958
ATF1	activating transcription factor 1	-2.48235	2.10714e-08	1.77204e-07	37.1723	15.0215
MIS12	MIS12 kinetochore complex component	-2.48079	1.90166e-08	1.61892e-07	38.5358	15.5825
LOC400043	NA	-2.4807	0.000731043	0.00240792	4.01863	1.62058
LOC153684	uncharacterized LOC153684	-2.47402	0.00222605	0.00649686	3.08573	1.2466
COX10	COX10 heme A:farnesyltransferase cytochrome c oxidase assembly factor	-2.47376	7.84029e-07	4.94586e-06	16.1463	6.54463
CCDC19	NA	-2.47315	0.00987716	0.0237553	2.00932	0.810288
SNRNP40	small nuclear ribonucleoprotein 40kDa (U5)	-2.47222	1.21882e-08	1.06851e-07	45.9272	18.6366
ARID2	AT rich interactive domain 2 (ARID, RFX-like)	-2.47193	2.80111e-09	2.74438e-08	83.3866	33.8451
FANCL	Fanconi anemia, complementation group L	-2.47173	2.47801e-07	1.71747e-06	20.739	8.41453
AQP3	aquaporin 3 (Gill blood group)	-2.47084	2.1882e-09	2.17781e-08	96.0883	39.0185
BEND3	BEN domain containing 3	-2.46997	1.48767e-06	8.89772e-06	14.2805	5.79668
UBALD2	UBA-like domain containing 2	-2.46818	1.39186e-08	1.211e-07	44.779	18.2003
FANCM	Fanconi anemia, complementation group M	-2.46665	2.92778e-07	1.99325e-06	20.2367	8.22754
AGER	advanced glycosylation end product-specific receptor	-2.4656	0.000184066	0.000704585	5.52562	2.24387
RTTN	rotatin	-2.46392	1.59878e-05	7.79608e-05	9.04192	3.67746
BNIP1	BCL2/adenovirus E1B 19kDa interacting protein 1	-2.46185	1.26371e-06	7.65416e-06	14.9981	6.10832
CEACAM1	carcinoembryonic antigen-related cell adhesion molecule 1 (biliary glycoprotein)	-2.46165	0.00822239	0.0202328	2.15284	0.872618
ZNF221	zinc finger protein 221	-2.46165	0.00822239	0.0202328	2.15284	0.872618
TNFAIP3	tumor necrosis factor, alpha-induced protein 3	-2.46053	1.60538e-09	1.6342e-08	130.534	53.2297
HSPA14	heat shock 70kDa protein 14	-2.45891	3.99677e-09	3.82639e-08	77.1434	31.4766
OTUD6B	OTU domain containing 6B	-2.45643	8.49208e-09	7.66337e-08	56.6196	23.1244
SLC25A21	solute carrier family 25 (mitochondrial oxoadipate carrier), member 21	-2.45452	1.08325e-06	6.66328e-06	15.7157	6.41997
TCERG1	transcription elongation regulator 1	-2.45414	1.38082e-09	1.42554e-08	160.53	65.6333
IPO8	importin 8	-2.45325	1.62295e-09	1.64966e-08	141.728	57.9668
PHF5A	PHD finger protein 5A	-2.45295	9.07481e-10	9.59792e-09	260.709	106.646
ZNF230	zinc finger protein 230	-2.45282	0.00144388	0.00442896	3.5163	1.43359
VPS52	vacuolar protein sorting 52 homolog (S. cerevisiae)	-2.45226	6.0221e-09	5.56883e-08	66.8815	27.3628
DAXX	death-domain associated protein	-2.45192	2.3787e-09	2.3505e-08	109.364	44.7528
JAKMIP3	Janus kinase and microtubule interacting protein 3	-2.45167	0.00687872	0.0173397	2.29636	0.934948
DNAJC17	DnaJ (Hsp40) homolog, subfamily C, member 17	-2.4512	2.29258e-06	1.31983e-05	13.5629	5.54736
MAZ	MYC-associated zinc finger protein (purine-binding transcription factor)	-2.45024	7.0616e-10	7.56701e-09	439.251	179.884
NUDT15	nudix (nucleoside diphosphate linked moiety X)-type motif 15	-2.44985	2.36488e-09	2.33851e-08	112.163	45.9371
C15orf38	NA	-2.44786	9.36359e-07	5.83758e-06	16.4333	6.73162
SPC25	SPC25, NDC80 kinetochore complex component	-2.44767	1.71459e-08	1.47327e-07	45.9272	18.8236
STAG2	stromal antigen 2	-2.44666	9.22145e-10	9.73811e-09	297.881	122.166
MANSC1	MANSC domain containing 1	-2.44662	2.05326e-06	1.19098e-05	13.9934	5.73435
TYW3	tRNA-yW synthesizing protein 3 homolog (S. cerevisiae)	-2.44662	2.449e-09	2.41651e-08	113.383	46.4981
NRM	nurim (nuclear envelope membrane protein)	-2.44594	1.31784e-06	7.9542e-06	15.3569	6.29531
C19orf48	chromosome 19 open reading frame 48	-2.444	2.5269e-09	2.48982e-08	114.172	46.872
HDAC7	histone deacetylase 7	-2.44396	5.16214e-09	4.84814e-08	76.0669	31.2273
RGS3	regulator of G-protein signaling 3	-2.44367	9.52401e-06	4.8708e-05	10.3336	4.23843
CARD16	caspase recruitment domain family, member 16	-2.44292	0.00578184	0.0149367	2.43988	0.997277
FAM216A	family with sequence similarity 216, member A	-2.44269	2.98796e-06	1.67894e-05	13.0605	5.36037
CEP41	centrosomal protein 41kDa	-2.44228	1.25121e-07	9.14867e-07	26.4081	10.8454
MSI2	musashi RNA-binding protein 2	-2.44159	5.75061e-07	3.71401e-06	18.5144	7.60424
PARP9	poly (ADP-ribose) polymerase family, member 9	-2.43782	2.4961e-08	2.07269e-07	42.4109	17.4524
CCBE1	collagen and calcium binding EGF domains 1	-2.43504	2.75767e-07	1.88875e-06	22.246	9.16249
MRPS2	mitochondrial ribosomal protein S2	-2.43492	1.72122e-09	1.73932e-08	175.456	72.3026
LSM4	LSM4 homolog, U6 small nuclear RNA and mRNA degradation associated	-2.43473	2.06376e-09	2.05841e-08	148.976	61.3949
CPNE7	copine VII	-2.43457	7.34371e-06	3.81355e-05	11.0512	4.55008
GPNMB	glycoprotein (transmembrane) nmb	-2.4345	6.74169e-09	6.18466e-08	71.6895	29.5443
IL17RE	interleukin 17 receptor E	-2.43314	3.05032e-05	0.000140007	8.32431	3.42814
HNRNPA1P33	heterogeneous nuclear ribonucleoprotein A1 pseudogene 33	-2.43275	1.82083e-08	1.55682e-07	48.3671	19.9455
B3GNT1	NA	-2.43214	3.42194e-07	2.30582e-06	21.3131	8.78851
ZBED3	zinc finger, BED-type containing 3	-2.43186	0.000847266	0.00274113	4.09039	1.68291
SCMH1	sex comb on midleg homolog 1 (Drosophila)	-2.43174	2.57242e-07	1.77314e-06	22.8201	9.41181
CWC22	CWC22 spliceosome-associated protein	-2.43159	9.83227e-09	8.77546e-08	61.7864	25.4929
TIMELESS	timeless circadian clock	-2.43109	2.75202e-09	2.69819e-08	124.29	51.2975
CCDC73	coiled-coil domain containing 73	-2.43104	0.0398478	0.0779381	1.21994	0.498639
NEK3	NIMA-related kinase 3	-2.43104	0.0398478	0.0779381	1.21994	0.498639
MSL1	male-specific lethal 1 homolog (Drosophila)	-2.43064	7.29981e-09	6.67012e-08	70.9719	29.295
UFC1	ubiquitin-fold modifier conjugating enzyme 1	-2.42912	6.1932e-09	5.70797e-08	77.7174	32.0999
VEGFA	vascular endothelial growth factor A	-2.42827	1.33842e-09	1.38384e-08	270.755	111.882
DARS2	aspartyl-tRNA synthetase 2, mitochondrial	-2.42743	1.22215e-08	1.07075e-07	57.9113	23.9347
GTF2IP1	general transcription factor IIi pseudogene 1	-2.42669	3.04657e-08	2.48358e-07	41.7651	17.2654
MCMBP	minichromosome maintenance complex binding protein	-2.42529	1.76941e-09	1.78671e-08	201.577	83.3973
ERCC8	excision repair cross-complementation group 8	-2.42337	1.10971e-06	6.7928e-06	16.7204	6.91861
ISOC2	isochorismatase domain containing 2	-2.42321	6.40336e-08	4.93779e-07	33.7278	13.9619
IPO11	importin 11	-2.42279	8.19694e-09	7.42124e-08	71.0436	29.4197
CLPP	caseinolytic mitochondrial matrix peptidase proteolytic subunit	-2.42222	6.30017e-08	4.86637e-07	34.0148	14.0865
ZNF169	zinc finger protein 169	-2.42218	0.00352508	0.00975123	2.87045	1.18427
NME1	NME/NM23 nucleoside diphosphate kinase 1	-2.42178	1.55829e-09	1.59095e-08	254.537	105.462
FBL	fibrillarin	-2.42173	3.84453e-09	3.69086e-08	109.221	45.2515
NSD1	nuclear receptor binding SET domain protein 1	-2.42142	1.60737e-09	1.63503e-08	245.926	101.909
LY6K	lymphocyte antigen 6 complex, locus K	-2.42035	2.63612e-06	1.49889e-05	13.9934	5.79668
DUS4L	dihydrouridine synthase 4-like	-2.41933	1.92566e-05	9.2338e-05	9.32896	3.86445
ZNF501	zinc finger protein 501	-2.41785	0.0318431	0.0646684	1.36346	0.560969
DNAJC7	DnaJ (Hsp40) homolog, subfamily C, member 7	-2.41771	3.81088e-09	3.66109e-08	114.746	47.62
GPATCH4	G patch domain containing 4	-2.41646	4.94957e-09	4.66116e-08	98.0259	40.7014
FAM189B	family with sequence similarity 189, member B	-2.41499	2.94931e-08	2.4114e-07	44.5637	18.512
ZNF395	zinc finger protein 395	-2.41385	2.22252e-07	1.55206e-06	24.9012	10.3468
ARHGAP33	Rho GTPase activating protein 33	-2.41299	0.000462925	0.00160625	4.808	1.99455
TNS1	tensin 1	-2.41299	0.000462925	0.00160625	4.808	1.99455
LOC399815	NA	-2.41162	0.00258615	0.00741026	3.1575	1.30893
BUD13	BUD13 homolog	-2.41155	7.23873e-08	5.54488e-07	34.0148	14.1489
PPP2R3B	protein phosphatase 2, regulatory subunit B'', beta	-2.41037	3.45507e-05	0.00015661	8.39607	3.49047
NET1	neuroepithelial cell transforming 1	-2.4096	2.70903e-09	2.65792e-08	169.141	70.4327
EVA1A	eva-1 homolog A (C. elegans)	-2.40901	3.16109e-06	1.76689e-05	13.7782	5.73435
RANBP1	RAN binding protein 1	-2.40775	2.25831e-09	2.24274e-08	213.131	88.82
DNMT3A	DNA (cytosine-5-)-methyltransferase 3 alpha	-2.40452	9.48871e-07	5.90494e-06	18.0838	7.54191
FGD1	FYVE, RhoGEF and PH domain containing 1	-2.40342	8.78004e-08	6.6181e-07	33.1537	13.8372
CTDSPL	CTD (carboxy-terminal domain, RNA polymerase II, polypeptide A) small phosphatase-like	-2.40159	7.67173e-09	7.00071e-08	86.8311	36.276
UAP1L1	UDP-N-acetylglucosamine pyrophosphorylase 1 like 1	-2.40128	6.97893e-08	5.3518e-07	35.8089	14.9592
ANP32A	acidic (leucine-rich) nuclear phosphoprotein 32 family, member A	-2.40094	2.04042e-09	2.03806e-08	287.691	120.234
HOMER3	homer scaffolding protein 3	-2.40038	1.16067e-08	1.02077e-07	70.6848	29.5443
STOML2	stomatin (EPB72)-like 2	-2.3991	5.27093e-09	4.92357e-08	112.522	47.059
TMA16	translation machinery associated 16 homolog (S. cerevisiae)	-2.39902	9.64755e-08	7.18709e-07	32.7949	13.7126
IL1RN	interleukin 1 receptor antagonist	-2.39859	0.0207931	0.0449385	1.65051	0.685628
ZFP64	ZFP64 zinc finger protein	-2.39857	1.1799e-07	8.66849e-07	31.0009	12.9646
BTG3	BTG family, member 3	-2.39587	5.6458e-05	0.000243618	7.75022	3.24115
TAPBPL	TAP binding protein-like	-2.39554	3.50582e-06	1.94309e-05	13.8499	5.79668
U2AF1	U2 small nuclear RNA auxiliary factor 1	-2.39491	4.15657e-09	3.96019e-08	142.374	59.6497
GGCT	gamma-glutamylcyclotransferase	-2.39403	8.06051e-09	7.30728e-08	90.2757	37.8342
HAUS5	HAUS augmin-like complex, subunit 5	-2.39386	1.68034e-07	1.19271e-06	28.561	11.9673
FERMT1	fermitin family member 1	-2.3891	8.88301e-09	7.99009e-08	89.1992	37.4602
AGMAT	agmatine ureohydrolase (agmatinase)	-2.38792	5.12646e-07	3.33582e-06	21.8154	9.16249
CDKN2AIPNL	CDKN2A interacting protein N-terminal like	-2.38785	1.82758e-07	1.28796e-06	28.4892	11.9673
MSH6	mutS homolog 6	-2.38726	4.69494e-09	4.4395e-08	142.661	59.9613
RPIA	ribose 5-phosphate isomerase A	-2.3868	7.64002e-07	4.82833e-06	19.8779	8.3522
RFT1	RFT1 homolog	-2.38665	5.9112e-08	4.58383e-07	40.1863	16.8914
MRPL39	mitochondrial ribosomal protein L39	-2.38566	1.30504e-07	9.50705e-07	31.575	13.2763
MOB3B	MOB kinase activator 3B	-2.38519	0.0139406	0.0318977	1.93755	0.810288
FHOD3	formin homology 2 domain containing 3	-2.38514	1.08563e-05	5.4653e-05	11.123	4.67474
MTMR2	myotubularin related protein 2	-2.38459	5.93328e-09	5.49405e-08	122.209	51.4221
ID1	inhibitor of DNA binding 1, dominant negative helix-loop-helix protein	-2.38422	3.5971e-08	2.90498e-07	48.4388	20.3819
PRDM10	PR domain containing 10	-2.3842	5.56189e-08	4.34462e-07	41.478	17.4524
LSM7	LSM7 homolog, U6 small nuclear RNA and mRNA degradation associated	-2.38292	6.3886e-08	4.92917e-07	39.8275	16.7667
NUP155	nucleoporin 155kDa	-2.38141	5.19066e-09	4.86831e-08	142.016	59.8366
MBD4	methyl-CpG binding domain 4 DNA glycosylase	-2.37679	7.84908e-08	5.97602e-07	38.2487	16.1434
CRISPLD1	cysteine-rich secretory protein LCCL domain containing 1	-2.37486	2.56309e-06	1.46217e-05	15.5004	6.54463
RWDD3	RWD domain containing 3	-2.37398	1.69175e-05	8.22627e-05	10.3336	4.36309
IFRD1	interferon-related developmental regulator 1	-2.36878	1.52864e-08	1.32253e-07	78.4351	33.2218
SYTL4	synaptotagmin-like 4	-2.36809	0.000339792	0.00122064	5.45386	2.3062
FSD1	fibronectin type III and SPRY domain containing 1	-2.36777	0.00670147	0.0169702	2.51164	1.05961
FADS2	fatty acid desaturase 2	-2.36705	8.21637e-07	5.16426e-06	20.5955	8.72618
MCTS2P	malignant T cell amplified sequence 2, pseudogene	-2.36531	3.81344e-05	0.000170398	8.82663	3.73979
HSBP1L1	heat shock factor binding protein 1-like 1	-2.36462	0.0056492	0.0146322	2.65517	1.12194
TUBD1	tubulin, delta 1	-2.36358	3.92157e-07	2.61703e-06	25.1164	10.6584
NUCKS1	nuclear casein kinase and cyclin-dependent kinase substrate 1	-2.36293	2.8074e-09	2.74859e-08	615.137	261.224
MRE11A	MRE11 homolog A, double strand break repair nuclease	-2.36222	9.08065e-08	6.81616e-07	38.8946	16.5174
NR2C2AP	nuclear receptor 2C2-associated protein	-2.35986	9.85132e-07	6.11135e-06	20.0932	8.53919
FOXD2-AS1	FOXD2 antisense RNA 1 (head to head)	-2.35925	0.00406751	0.0110355	2.94221	1.2466
DNMT1	DNA (cytosine-5-)-methyltransferase 1	-2.3553	4.05226e-09	3.87415e-08	335.914	143.109
NUAK2	NUAK family, SNF1-like kinase, 2	-2.35526	3.8638e-07	2.58097e-06	25.9058	11.0324
SVEP1	sushi, von Willebrand factor type A, EGF and pentraxin domain containing 1	-2.35294	0.0025609	0.00735009	3.37278	1.43359
SNRPD1	small nuclear ribonucleoprotein D1 polypeptide 16kDa	-2.34989	1.01901e-08	9.06556e-08	123.788	52.8557
RUNX2	runt-related transcription factor 2	-2.34957	0.00191565	0.0056784	3.65982	1.55825
NCAPH2	non-SMC condensin II complex, subunit H2	-2.34916	1.59281e-07	1.13524e-06	34.3019	14.6475
CAMK2N1	calcium/calmodulin-dependent protein kinase II inhibitor 1	-2.3481	5.90917e-08	4.58383e-07	48.7259	20.8182
CAP2	CAP, adenylate cyclase-associated protein, 2 (yeast)	-2.34789	2.27011e-07	1.5821e-06	30.9291	13.2139
TNFAIP2	tumor necrosis factor, alpha-induced protein 2	-2.34569	5.76379e-09	5.35502e-08	243.917	104.34
SLC35G1	solute carrier family 35, member G1	-2.34422	0.00111422	0.00351359	4.23391	1.80757
HAUS1	HAUS augmin-like complex, subunit 1	-2.34419	2.86619e-07	1.95517e-06	29.2786	12.5283
ZNF576	zinc finger protein 576	-2.34389	3.48151e-05	0.000157705	9.32896	3.98911
MPZL2	myelin protein zero-like 2	-2.34289	4.45055e-08	3.54048e-07	56.4761	24.184
RCC2	regulator of chromosome condensation 2	-2.34274	5.20579e-09	4.87919e-08	313.023	134.071
TRIM6	tripartite motif containing 6	-2.3421	1.10313e-06	6.7585e-06	20.5237	8.78851
TACC2	transforming, acidic coiled-coil containing protein 2	-2.34074	2.09715e-07	1.46673e-06	32.5796	13.9619
PCDHGC3	protocadherin gamma subfamily C, 3	-2.34037	3.81658e-07	2.55312e-06	27.341	11.718
UBL4A	ubiquitin-like 4A	-2.3392	3.611e-08	2.9145e-07	63.6522	27.3005
INO80D	INO80 complex subunit D	-2.3374	9.66244e-08	7.1934e-07	42.8415	18.3873
HSPBAP1	HSPB (heat shock 27kDa) associated protein 1	-2.33698	0.000429775	0.00150367	5.38209	2.3062
RBBP8	retinoblastoma binding protein 8	-2.33649	1.62452e-08	1.40022e-07	102.619	44.0672
NME4	NME/NM23 nucleoside diphosphate kinase 4	-2.33642	5.5515e-07	3.59548e-06	24.9729	10.7207
GLIPR1	GLI pathogenesis-related 1	-2.3342	7.25288e-08	5.54957e-07	48.5824	20.8805
HS3ST1	heparan sulfate (glucosamine) 3-O-sulfotransferase 1	-2.33281	6.24826e-06	3.29164e-05	13.9217	5.98366
OARD1	O-acyl-ADP-ribose deacylase 1	-2.32794	2.29959e-06	1.32332e-05	17.7968	7.66657
H2AFZ	H2A histone family, member Z	-2.32726	5.23645e-09	4.89797e-08	599.924	258.669
RNF26	ring finger protein 26	-2.3272	2.85747e-08	2.34184e-07	78.9374	34.0321
DDX11	DEAD/H (Asp-Glu-Ala-Asp/His) box helicase 11	-2.32701	1.52142e-08	1.31793e-07	120.559	51.9831
NHSL1	NHS-like 1	-2.32664	7.35656e-08	5.61959e-07	50.4482	21.7531
CYP2S1	cytochrome P450, family 2, subfamily S, polypeptide 1	-2.32252	1.40995e-05	6.92903e-05	11.8406	5.11105
ESRP1	epithelial splicing regulatory protein 1	-2.32146	1.0127e-08	9.02102e-08	196.985	85.1426
MRTO4	MRT4 homolog, ribosome maturation factor	-2.32079	1.84994e-08	1.57878e-07	111.876	48.368
TCHP	trichoplein, keratin filament binding	-2.32066	3.34183e-07	2.25885e-06	30.5703	13.2139
SLC29A1	solute carrier family 29 (equilibrative nucleoside transporter), member 1	-2.32008	8.25155e-08	6.26177e-07	50.0176	21.6285
CDK2AP1	cyclin-dependent kinase 2 associated protein 1	-2.31906	1.06825e-08	9.46715e-08	193.755	83.8336
DMTN	dematin actin binding protein	-2.31868	2.75984e-06	1.56474e-05	17.438	7.54191
CCDC86	coiled-coil domain containing 86	-2.31868	2.23995e-08	1.87689e-07	99.8199	43.1946
ZNF850	zinc finger protein 850	-2.31699	1.11476e-06	6.82013e-06	22.0307	9.53647
PRSS21	protease, serine, 21 (testisin)	-2.3168	8.86257e-08	6.66693e-07	49.5153	21.4415
RANGRF	RAN guanine nucleotide release factor	-2.3166	8.84233e-07	5.53506e-06	23.4659	10.1598
EMP2	epithelial membrane protein 2	-2.31638	1.52443e-08	1.31971e-07	139.432	60.3976
NUP153	nucleoporin 153kDa	-2.31584	8.22887e-09	7.44527e-08	312.305	135.318
RPL13A	ribosomal protein L13a	-2.31449	1.09492e-08	9.68485e-08	206.744	89.6303
MZT2B	mitotic spindle organizing protein 2B	-2.31397	1.43866e-07	1.0355e-06	41.6933	18.0757
PLSCR1	phospholipid scramblase 1	-2.31369	1.14115e-07	8.4061e-07	45.5684	19.7586
ARHGAP23	Rho GTPase activating protein 23	-2.31041	1.75828e-08	1.508e-07	133.763	58.0914
CHST3	carbohydrate (chondroitin 6) sulfotransferase 3	-2.31002	1.3222e-07	9.60677e-07	43.9179	19.0729
RBBP9	retinoblastoma binding protein 9	-2.3091	3.56635e-06	1.9719e-05	16.7921	7.29259
DLEU2	deleted in lymphocytic leukemia 2 (non-protein coding)	-2.30832	2.17203e-05	0.000102903	11.0512	4.7994
RAD51D	RAD51 paralog D	-2.30823	2.59284e-05	0.000120732	10.6207	4.61241
OAS1	2'-5'-oligoadenylate synthetase 1, 40/46kDa	-2.30679	0.00021467	0.000808092	6.60204	2.86717
SYNE1	spectrin repeat containing, nuclear envelope 1	-2.30457	0.00144355	0.00442894	4.16215	1.80757
MIR17HG	miR-17-92 cluster host gene	-2.30361	0.00251992	0.007246	3.58806	1.55825
XK	X-linked Kx blood group	-2.30361	0.00251992	0.007246	3.58806	1.55825
JAM3	junctional adhesion molecule 3	-2.30301	0.00339735	0.00942998	3.30102	1.43359
PTPRH	protein tyrosine phosphatase, receptor type, H	-2.30301	0.00339735	0.00942998	3.30102	1.43359
ZNF815P	zinc finger protein 815, pseudogene	-2.30142	0.00646861	0.016474	2.72693	1.18427
PTPN9	protein tyrosine phosphatase, non-receptor type 9	-2.30121	8.51083e-08	6.44438e-07	55.4715	24.184
EFCAB11	EF-hand calcium binding domain 11	-2.30054	2.7705e-07	1.89551e-06	35.3065	15.3955
GUSBP5	glucuronidase, beta pseudogene 5	-2.30035	0.00916285	0.0222306	2.43988	1.05961
MOCOS	molybdenum cofactor sulfurase	-2.2997	3.37681e-06	1.87685e-05	17.438	7.60424
RFWD3	ring finger and WD repeat domain 3	-2.29853	1.50409e-08	1.30373e-07	193.468	84.4569
TCF4	transcription factor 4	-2.29817	0.0160486	0.0359541	2.00932	0.872618
GRPEL2	NA	-2.29665	2.49726e-07	1.72908e-06	37.2441	16.2681
ZNF507	zinc finger protein 507	-2.29649	2.58776e-07	1.78229e-06	36.8135	16.0811
PANX2	pannexin 2	-2.2958	1.4162e-07	1.02094e-06	46.2142	20.1949
GATA2	GATA binding protein 2	-2.2955	1.39297e-05	6.85089e-05	12.5582	5.48503
NSMAF	neutral sphingomyelinase (N-SMase) activation associated factor	-2.29435	2.50663e-08	2.07894e-07	123.142	53.853
IGFLR1	IGF-like family receptor 1	-2.29327	0.0369191	0.0732242	1.43523	0.623298
LINC01139	long intergenic non-protein coding RNA 1139	-2.29327	0.0369191	0.0732242	1.43523	0.623298
NTF4	neurotrophin 4	-2.29327	0.0369191	0.0732242	1.43523	0.623298
RIMBP3	RIMS binding protein 3	-2.29327	0.0369191	0.0732242	1.43523	0.623298
SLC52A1	solute carrier family 52 (riboflavin transporter), member 1	-2.29327	0.0369191	0.0732242	1.43523	0.623298
SMAD9	SMAD family member 9	-2.29327	0.0369191	0.0732242	1.43523	0.623298
TLR6	toll-like receptor 6	-2.2924	3.24554e-05	0.000147985	10.4054	4.55008
LRIG3	leucine-rich repeats and immunoglobulin-like domains 3	-2.29077	4.80339e-05	0.000210685	9.54425	4.1761
LRFN4	leucine rich repeat and fibronectin type III domain containing 4	-2.29077	3.43422e-08	2.78156e-07	100.753	44.1295
ABHD17C	abhydrolase domain containing 17C	-2.29012	1.30622e-07	9.51066e-07	49.3717	21.6285
DTX3L	deltex 3 like, E3 ubiquitin ligase	-2.28995	7.2434e-08	5.54539e-07	64.8722	28.4224
HNRNPD	heterogeneous nuclear ribonucleoprotein D (AU-rich element RNA binding protein 1, 37kDa)	-2.28979	1.22722e-08	1.07451e-07	340.794	149.342
NUP160	nucleoporin 160kDa	-2.28857	2.21946e-08	1.86198e-07	150.268	65.8826
QTRTD1	queuine tRNA-ribosyltransferase domain containing 1	-2.28772	7.31474e-08	5.59072e-07	65.6616	28.7964
TRIB3	tribbles pseudokinase 3	-2.28738	1.85987e-07	1.30928e-06	43.4873	19.0729
NXT1	nuclear transport factor 2-like export factor 1	-2.28697	1.61675e-06	9.60332e-06	21.8872	9.5988
RPA2	replication protein A2, 32kDa	-2.28673	1.38547e-07	1.00191e-06	49.1565	21.5661
ZNF343	zinc finger protein 343	-2.28646	0.000118371	0.000474514	7.82198	3.42814
POLR1E	polymerase (RNA) I polypeptide E, 53kDa	-2.28392	4.79966e-07	3.14238e-06	31.6467	13.8996
RNF219	ring finger protein 219	-2.2838	4.87528e-07	3.18435e-06	31.5032	13.8372
SLC25A43	solute carrier family 25, member 43	-2.28241	5.83334e-07	3.76392e-06	29.9244	13.1516
PPP1R26-AS1	PPP1R26 antisense RNA 1	-2.28236	0.000240631	0.000897274	6.6738	2.9295
BCL7C	B-cell CLL/lymphoma 7C	-2.28085	9.26927e-08	6.94267e-07	61.3559	26.9888
LZTFL1	leucine zipper transcription factor-like 1	-2.27974	0.000357077	0.0012761	6.09971	2.68018
AES	amino-terminal enhancer of split	-2.27884	1.77823e-08	1.52322e-07	242.768	106.896
C11orf95	chromosome 11 open reading frame 95	-2.27783	6.46233e-06	3.38764e-05	15.7157	6.91861
IPO5	importin 5	-2.27736	1.59917e-08	1.38096e-07	305.559	134.632
SETD8	SET domain containing (lysine methyltransferase) 8	-2.27526	2.56543e-08	2.12261e-07	162.396	71.617
PTHLH	parathyroid hormone-like hormone	-2.27463	4.971e-05	0.000217485	9.75953	4.30076
SPCS2	signal peptidase complex subunit 2	-2.27433	5.59009e-08	4.36419e-07	86.1853	38.0212
CEP120	centrosomal protein 120kDa	-2.27095	2.19785e-06	1.27005e-05	21.1696	9.34948
SVIL	supervillin	-2.26915	3.99324e-07	2.65973e-06	35.9524	15.8941
STAP2	signal transducing adaptor family member 2	-2.26816	4.33664e-07	2.85545e-06	35.0913	15.5201
TMEM254	transmembrane protein 254	-2.26571	2.74928e-05	0.000127203	11.41	5.04872
RAB36	RAB36, member RAS oncogene family	-2.26101	0.000222818	0.000836264	7.0326	3.11649
SLC8A1	solute carrier family 8 (sodium/calcium exchanger), member 1	-2.26	0.000244525	0.000908855	6.88908	3.05416
FOPNL	FGFR1OP N-terminal like	-2.25666	8.5224e-08	6.44608e-07	78.5068	34.9047
MUC1	mucin 1, cell surface associated	-2.25555	2.27597e-05	0.000107424	12.1994	5.4227
CDC25B	cell division cycle 25B	-2.25546	1.11345e-07	8.21078e-07	67.9579	30.23
SAA2	serum amyloid A2	-2.25545	0.00384785	0.0105096	3.37278	1.49592
NUBPL	nucleotide binding protein-like	-2.25444	2.93429e-06	1.65483e-05	20.5955	9.16249
THBS1	thrombospondin 1	-2.25234	2.12997e-08	1.79015e-07	422.1	188.049
SERPINH1	serpin peptidase inhibitor, clade H (heat shock protein 47), member 1, (collagen binding protein 1)	-2.25188	2.58576e-08	2.13561e-07	278.362	124.036
LSM8	LSM8 homolog, U6 small nuclear RNA associated	-2.25062	3.10546e-07	2.10696e-06	43.4873	19.3846
TUBA1C	tubulin, alpha 1c	-2.25045	1.80358e-08	1.54303e-07	916.032	408.447
ARHGAP31	Rho GTPase activating protein 31	-2.24826	1.36273e-06	8.20092e-06	26.2646	11.718
IFNGR2	interferon gamma receptor 2 (interferon gamma transducer 1)	-2.24614	8.78514e-08	6.6181e-07	85.3959	38.1459
ATP9A	ATPase, class II, type 9A	-2.2456	5.65378e-06	3.00376e-05	17.725	7.91589
MAPK13	mitogen-activated protein kinase 13	-2.2455	9.0099e-08	6.77039e-07	84.5348	37.7719
CIZ1	CDKN1A interacting zinc finger protein 1	-2.2434	3.97421e-08	3.18535e-07	180.049	80.5302
TTC27	tetratricopeptide repeat domain 27	-2.24194	7.21943e-07	4.58978e-06	33.1537	14.8345
PTGS2	prostaglandin-endoperoxide synthase 2 (prostaglandin G/H synthase and cyclooxygenase)	-2.24192	4.46136e-06	2.41654e-05	19.0885	8.53919
ALDH1B1	aldehyde dehydrogenase 1 family, member B1	-2.24183	2.34184e-07	1.62799e-06	51.8116	23.1867
ERGIC2	ERGIC and golgi 2	-2.24077	6.88385e-08	5.28475e-07	108.575	48.6173
HES1	hes family bHLH transcription factor 1	-2.24011	4.70168e-07	3.08261e-06	39.1099	17.5147
CBX3	chromobox homolog 3	-2.2392	2.67493e-08	2.2053e-07	418.942	187.737
E2F1	E2F transcription factor 1	-2.23875	3.00375e-07	2.03996e-06	47.2907	21.1921
MYO1B	myosin IB	-2.23841	2.58038e-08	2.13244e-07	485.393	217.593
DHX35	DEAH (Asp-Glu-Ala-His) box polypeptide 35	-2.2371	6.10367e-06	3.22406e-05	17.7968	7.97822
UBE2S	ubiquitin-conjugating enzyme E2S	-2.23645	2.75163e-08	2.26045e-07	441.906	198.271
SNRPF	small nuclear ribonucleoprotein polypeptide F	-2.2353	9.34435e-08	6.99511e-07	91.9262	41.2624
TMEM54	transmembrane protein 54	-2.2342	9.02123e-07	5.63684e-06	31.7902	14.2735
GMPS	guanine monophosphate synthase	-2.23363	4.6023e-08	3.64652e-07	183.565	82.4624
TMEM99	transmembrane protein 99	-2.23347	1.26886e-05	6.2938e-05	14.8546	6.66929
WT1-AS	WT1 antisense RNA	-2.23292	0.0124749	0.0289317	2.36812	1.05961
SF3A2	splicing factor 3a, subunit 2, 66kDa	-2.23062	1.32967e-07	9.65091e-07	76.354	34.3437
PNN	pinin, desmosome associated protein	-2.22948	3.62349e-08	2.92118e-07	302.043	135.941
PROM2	prominin 2	-2.22896	1.8016e-07	1.27095e-06	64.9439	29.2327
PDGFC	platelet derived growth factor C	-2.2289	1.67978e-05	8.17381e-05	13.9934	6.29531
PEF1	penta-EF-hand domain containing 1	-2.22853	2.94242e-07	2.00224e-06	50.9505	22.9374
CCDC106	coiled-coil domain containing 106	-2.22811	0.015041	0.0339717	2.2246	0.997277
TRMT61A	tRNA methyltransferase 61A	-2.2247	8.62834e-07	5.41335e-06	33.7278	15.2085
HNRNPH3	heterogeneous nuclear ribonucleoprotein H3 (2H9)	-2.22467	4.51466e-08	3.58445e-07	234.372	105.711
MANEAL	mannosidase, endo-alpha-like	-2.22297	1.10049e-06	6.74532e-06	31.2161	14.0865
XPOT	exportin, tRNA	-2.22258	4.5162e-08	3.58445e-07	248.509	112.194
CKS2	CDC28 protein kinase regulatory subunit 2	-2.22058	1.35195e-07	9.80233e-07	83.4583	37.7096
KRT16	keratin 16, type I	-2.21897	0.00320651	0.00897952	3.73159	1.68291
MRPL9	mitochondrial ribosomal protein L9	-2.21837	1.50133e-07	1.07781e-06	79.655	36.0266
CXXC5	CXXC finger protein 5	-2.21779	0.000119521	0.000478152	8.82663	3.98911
CEL	carboxyl ester lipase	-2.21679	0.000301962	0.00109815	7.0326	3.17882
ETV7	ets variant 7	-2.21643	0.0222423	0.0475857	1.93755	0.872618
PRX	periaxin	-2.21643	0.0222423	0.0475857	1.93755	0.872618
TXNDC15	thioredoxin domain containing 15	-2.21636	4.08701e-07	2.71434e-06	47.506	21.5038
EMP1	epithelial membrane protein 1	-2.21568	1.29439e-07	9.43444e-07	90.7062	41.0754
TCF12	transcription factor 12	-2.21527	2.53817e-07	1.75362e-06	60.2795	27.3005
EIF2D	eukaryotic translation initiation factor 2D	-2.21441	4.7905e-07	3.13787e-06	44.8508	20.3195
KPNA2	karyopherin alpha 2 (RAG cohort 1, importin alpha 1)	-2.21391	3.82013e-08	3.07075e-07	535.913	242.899
FOXP1	forkhead box P1	-2.21364	2.34643e-05	0.000110335	13.3476	6.04599
SF3A3	splicing factor 3a, subunit 3, 60kDa	-2.21174	1.06501e-07	7.87036e-07	111.015	50.3625
CHST14	carbohydrate (N-acetylgalactosamine 4-0) sulfotransferase 14	-2.21159	3.44526e-06	1.91106e-05	22.6766	10.2844
KIAA0391	KIAA0391	-2.21025	4.42863e-07	2.91325e-06	47.6495	21.6285
RAD51C	RAD51 paralog C	-2.20993	6.24537e-07	4.00735e-06	41.191	18.699
DNMBP-AS1	DNMBP antisense RNA 1	-2.20926	0.0273012	0.0567388	1.79403	0.810288
TRAF2	TNF receptor-associated factor 2	-2.20887	1.37754e-07	9.96703e-07	93.7202	42.5713
SECTM1	secreted and transmembrane 1	-2.20883	0.000446563	0.00155533	6.45851	2.9295
COBLL1	cordon-bleu WH2 repeat protein-like 1	-2.20533	1.3133e-06	7.93357e-06	31.7902	14.4605
PSMC3	proteasome 26S subunit, ATPase 3	-2.20506	6.20794e-08	4.80317e-07	238.606	108.579
CCNA1	cyclin A1	-2.20494	3.62802e-05	0.000163592	12.1994	5.54736
ECSIT	ECSIT signalling integrator	-2.20337	1.63562e-06	9.70708e-06	29.7092	13.5256
LOC100128361	NA	-2.20313	0.00592821	0.0152692	3.1575	1.43359
MAPK3	mitogen-activated protein kinase 3	-2.20212	5.97769e-07	3.85167e-06	43.9179	20.0079
FFAR2	free fatty acid receptor 2	-2.20091	0.0337405	0.0678442	1.65051	0.747958
GSTCD	glutathione S-transferase, C-terminal domain containing	-2.2008	1.09308e-06	6.7148e-06	34.7324	15.8318
TMEM51	transmembrane protein 51	-2.20017	9.94492e-06	5.05244e-05	17.3662	7.91589
TCEANC2	transcription elongation factor A (SII) N-terminal and central domain containing 2	-2.19946	2.98894e-05	0.000137418	12.9888	5.92133
POC1B	POC1 centriolar protein B	-2.1982	2.02113e-06	1.17495e-05	28.2739	12.9023
MVB12A	multivesicular body subunit 12A	-2.19816	8.19119e-06	4.2188e-05	18.4426	8.41453
CASP8AP2	caspase 8 associated protein 2	-2.19761	2.81688e-07	1.92533e-06	65.8051	30.043
RECQL4	RecQ helicase-like 4	-2.19749	3.80487e-07	2.54756e-06	55.9738	25.5552
ELMO1	engulfment and cell motility 1	-2.19721	2.45346e-06	1.40427e-05	26.6234	12.1543
FAM122B	family with sequence similarity 122B	-2.19683	2.68721e-07	1.8495e-06	68.1014	31.1026
ZNF605	zinc finger protein 605	-2.19553	5.61075e-06	2.98306e-05	20.739	9.47414
ZNF385A	zinc finger protein 385A	-2.19499	2.2894e-07	1.59394e-06	76.4975	34.967
THRB	thyroid hormone receptor, beta	-2.19452	5.88555e-05	0.000252867	11.0512	5.04872
POLR3G	polymerase (RNA) III (DNA directed) polypeptide G (32kD)	-2.1944	1.3978e-06	8.40016e-06	32.7231	14.9592
GPANK1	G patch domain and ankyrin repeats 1	-2.19179	1.73667e-06	1.0254e-05	30.6421	14.0242
ZNF354C	zinc finger protein 354C	-2.19158	6.69866e-05	0.000284786	10.7642	4.92406
NHLRC2	NHL repeat containing 2	-2.19151	5.13644e-07	3.34074e-06	50.3764	23.062
LOC100505666	NA	-2.19106	0.0420087	0.0814219	1.50699	0.685628
PRKAA2	protein kinase, AMP-activated, alpha 2 catalytic subunit	-2.19106	0.0420087	0.0814219	1.50699	0.685628
UBE2E1	ubiquitin-conjugating enzyme E2E 1	-2.18989	2.451e-07	1.70046e-06	76.9998	35.2787
PSMB2	proteasome subunit beta 2	-2.18735	9.66642e-08	7.1934e-07	189.952	87.1371
SNCAIP	synuclein, alpha interacting protein	-2.18711	0.00980254	0.0235964	2.72693	1.2466
LZTS2	leucine zipper, putative tumor suppressor 2	-2.18526	1.00437e-06	6.22232e-06	38.9664	17.8887
FAM136A	family with sequence similarity 136, member A	-2.18324	1.90258e-07	1.33809e-06	99.8199	45.8748
NCR3LG1	natural killer cell cytotoxicity receptor 3 ligand 1	-2.18201	9.78319e-06	4.98366e-05	18.4426	8.47686
EED	embryonic ectoderm development	-2.18118	5.29938e-07	3.44186e-06	53.3904	24.558
ARSJ	arylsulfatase family, member J	-2.1799	4.12143e-06	2.24826e-05	24.1118	11.0947
BUB3	BUB3 mitotic checkpoint protein	-2.17934	9.91302e-08	7.36898e-07	224.182	103.218
HOXB13	homeobox B13	-2.17872	0.000676157	0.00224989	6.09971	2.80484
COMMD4	COMM domain containing 4	-2.17871	1.36287e-06	8.20092e-06	35.7371	16.4551
EGR3	early growth response 3	-2.17639	0.00415594	0.0112401	3.65982	1.68291
MBOAT1	membrane bound O-acyltransferase domain containing 1	-2.17527	8.3522e-05	0.000346668	10.5489	4.86173
MDFI	MyoD family inhibitor	-2.17459	1.87864e-06	1.09874e-05	32.2926	14.8968
PPP2R4	protein phosphatase 2A activator, regulatory subunit 4	-2.17392	1.2358e-07	9.04078e-07	183.924	84.8932
TMPRSS11E	transmembrane protease, serine 11E	-2.17349	0.014026	0.0320592	2.43988	1.12194
CEP97	centrosomal protein 97kDa	-2.17026	5.0384e-06	2.70684e-05	23.4659	10.8454
EPB41L2	erythrocyte membrane protein band 4.1-like 2	-2.16998	1.72305e-07	1.22052e-06	133.045	61.5196
SIGMAR1	sigma non-opioid intracellular receptor 1	-2.16812	2.76454e-07	1.89236e-06	89.7016	41.5117
IL15RA	interleukin 15 receptor, alpha	-2.16594	0.000545592	0.00186363	6.60204	3.05416
DNAJC9	DnaJ (Hsp40) homolog, subfamily C, member 9	-2.16578	2.50265e-07	1.73195e-06	99.9634	46.3111
SPIN4	spindlin family, member 4	-2.1653	5.19698e-06	2.77801e-05	23.6812	10.9701
XBP1	X-box binding protein 1	-2.16315	5.88392e-07	3.79302e-06	58.0549	26.9265
MBD2	methyl-CpG binding domain protein 2	-2.16297	6.56338e-07	4.19971e-06	54.8256	25.4306
EIF2AK2	eukaryotic translation initiation factor 2-alpha kinase 2	-2.16222	3.63846e-07	2.44105e-06	78.5786	36.463
APOL1	apolipoprotein L, 1	-2.16102	1.20008e-06	7.32006e-06	41.6215	19.3223
HERC5	HECT and RLD domain containing E3 ubiquitin protein ligase 5	-2.15986	5.05142e-05	0.000220724	12.4865	5.79668
LCN2	lipocalin 2	-2.15971	0.00662212	0.0168154	3.22926	1.49592
ZBTB39	zinc finger and BTB domain containing 39	-2.1594	2.92808e-05	0.000134889	14.4958	6.73162
NNT-AS1	NNT antisense RNA 1	-2.15919	1.02707e-05	5.20648e-05	19.5908	9.10016
MCTP1	multiple C2 domains, transmembrane 1	-2.15654	0.000258745	0.000956313	8.18078	3.80212
LOX	lysyl oxidase	-2.1565	0.0204907	0.0444142	2.15284	0.997277
PDE4D	phosphodiesterase 4D, cAMP-specific	-2.1565	0.0204907	0.0444142	2.15284	0.997277
RGS16	regulator of G-protein signaling 16	-2.1565	0.0204907	0.0444142	2.15284	0.997277
CLASP2	cytoplasmic linker associated protein 2	-2.15511	3.25091e-07	2.20348e-06	92.6438	43.1323
LTBR	lymphotoxin beta receptor (TNFR superfamily, member 3)	-2.15488	1.32289e-07	9.60678e-07	282.165	131.391
PRR22	proline rich 22	-2.15319	0.00779482	0.0193112	3.08573	1.43359
NLRX1	NLR family member X1	-2.15207	3.78707e-05	0.000169493	13.7782	6.41997
NUDT3	nudix (nucleoside diphosphate linked moiety X)-type motif 3	-2.15028	1.75584e-06	1.03407e-05	37.6747	17.577
ETS1	v-ets avian erythroblastosis virus E26 oncogene homolog 1	-2.14996	1.37736e-07	9.96703e-07	310.367	144.855
N4BP2	NEDD4 binding protein 2	-2.14771	2.88544e-06	1.6306e-05	31.3597	14.6475
SLC37A2	solute carrier family 37 (glucose-6-phosphate transporter), member 2	-2.1476	7.73352e-05	0.000323904	11.4818	5.36037
SNRPC	small nuclear ribonucleoprotein polypeptide C	-2.14665	3.32201e-07	2.24727e-06	101.614	47.4953
LYPD5	LY6/PLAUR domain containing 5	-2.14632	0.0249803	0.0525993	2.00932	0.934948
MRPS18B	mitochondrial ribosomal protein S18B	-2.14625	3.50566e-07	2.35882e-06	97.5953	45.6254
NT5DC2	5'-nucleotidase domain containing 2	-2.14505	4.33373e-07	2.85545e-06	83.8171	39.2055
EBP	emopamil binding protein (sterol isomerase)	-2.14407	3.41896e-07	2.30497e-06	102.69	48.0563
WDR75	WD repeat domain 75	-2.14362	6.1041e-07	3.92216e-06	67.3838	31.5389
SNAI2	snail family zinc finger 2	-2.14276	7.00767e-07	4.46541e-06	62.4323	29.2327
C2CD2	C2 calcium-dependent domain containing 2	-2.14247	4.99487e-07	3.25632e-06	77.861	36.463
SLC16A7	solute carrier family 16 (monocarboxylate transporter), member 7	-2.13997	2.85722e-05	0.000131712	15.4287	7.23026
SLC10A7	solute carrier family 10, member 7	-2.13978	0.000444774	0.00154949	7.31965	3.42814
GPSM3	G-protein signaling modulator 3	-2.13894	0.000738454	0.00242943	6.38675	2.99183
GBGT1	globoside alpha-1,3-N-acetylgalactosaminyltransferase 1	-2.13829	0.010938	0.025866	2.79869	1.30893
C9orf91	chromosome 9 open reading frame 91	-2.13783	1.29143e-05	6.39659e-05	19.6626	9.22482
GAL	galanin/GMAP prepropeptide	-2.13756	6.16189e-07	3.95562e-06	71.0436	33.3465
UBR7	ubiquitin protein ligase E3 component n-recognin 7 (putative)	-2.13708	1.84527e-07	1.29977e-06	263.507	123.725
PLAGL2	pleiomorphic adenoma gene-like 2	-2.13594	3.26481e-06	1.81972e-05	31.7185	14.8968
SLC44A3	solute carrier family 44, member 3	-2.13578	5.07713e-05	0.000221568	13.2758	6.23298
IGF2BP3	insulin-like growth factor 2 mRNA binding protein 3	-2.13573	1.65443e-06	9.81447e-06	42.1956	19.8209
TTC7B	tetratricopeptide repeat domain 7B	-2.13548	4.8041e-07	3.1438e-06	86.7594	40.7637
CSGALNACT1	chondroitin sulfate N-acetylgalactosaminyltransferase 1	-2.13469	0.0306439	0.0626187	1.86579	0.872618
HOXC8	homeobox C8	-2.13469	0.0306439	0.0626187	1.86579	0.872618
GGH	gamma-glutamyl hydrolase (conjugase, folylpolygammaglutamyl hydrolase)	-2.13399	4.31601e-07	2.84865e-06	96.3754	45.3138
RPSAP58	ribosomal protein SA pseudogene 58	-2.1335	0.00147621	0.00451412	5.31033	2.49319
RNF214	ring finger protein 214	-2.13302	1.1383e-05	5.69728e-05	20.8108	9.78579
SH3PXD2A	SH3 and PX domains 2A	-2.13275	2.48731e-07	1.72306e-06	179.116	84.2699
PA2G4	proliferation-associated 2G4, 38kDa	-2.13191	1.67804e-07	1.19169e-06	417.938	196.713
SYT12	synaptotagmin XII	-2.13055	2.09746e-06	1.21509e-05	39.1816	18.4496
CEP57L1	centrosomal protein 57kDa-like 1	-2.13038	6.02023e-05	0.000258245	12.8453	6.04599
AFAP1L1	actin filament associated protein 1-like 1	-2.1299	3.8883e-06	2.13625e-05	30.5703	14.3982
RARA	retinoic acid receptor, alpha	-2.12903	8.03436e-06	4.14265e-05	23.6812	11.157
ANXA6	annexin A6	-2.12898	0.00166704	0.00503425	5.16681	2.43086
ERF	Ets2 repressor factor	-2.12763	6.02011e-07	3.8754e-06	80.2291	37.8342
MEIS2	Meis homeobox 2	-2.12747	2.43665e-05	0.00011427	16.7921	7.91589
PIGC	phosphatidylinositol glycan anchor biosynthesis, class C	-2.12609	5.47145e-05	0.000236686	13.3476	6.29531
TGFBRAP1	transforming growth factor, beta receptor associated protein 1	-2.12425	1.18379e-06	7.22388e-06	54.108	25.5552
FOXN2	forkhead box N2	-2.12389	5.83804e-06	3.09557e-05	27.054	12.7776
RGS12	regulator of G-protein signaling 12	-2.12345	7.73995e-06	4.00428e-05	24.5423	11.5934
CREBBP	CREB binding protein	-2.12282	2.42723e-07	1.68481e-06	245.926	116.245
SPINK5	serine peptidase inhibitor, Kazal type 5	-2.1213	0.0378439	0.0746936	1.72227	0.810288
USP21	ubiquitin specific peptidase 21	-2.12055	1.03134e-05	5.22367e-05	22.533	10.6584
C12orf60	chromosome 12 open reading frame 60	-2.12028	0.0156325	0.0351185	2.51164	1.18427
LINC01123	long intergenic non-protein coding RNA 1123	-2.11988	2.60505e-05	0.000121096	16.8639	7.97822
SNHG10	small nucleolar RNA host gene 10	-2.11926	7.26142e-06	3.77223e-05	25.547	12.092
ALDH1L2	aldehyde dehydrogenase 1 family, member L2	-2.1192	0.00214176	0.00628402	4.87977	2.3062
NGDN	neuroguidin, EIF4E binding protein	-2.11899	1.07815e-06	6.63782e-06	59.6336	28.2354
BOD1	biorientation of chromosomes in cell division 1	-2.1188	7.62627e-07	4.82184e-06	74.6317	35.341
SMC3	structural maintenance of chromosomes 3	-2.11692	2.85194e-07	1.94641e-06	218.944	103.779
FAM96A	family with sequence similarity 96, member A	-2.11688	1.08591e-06	6.6737e-06	60.4947	28.6717
SULF2	sulfatase 2	-2.11679	1.25098e-06	7.5927e-06	55.7585	26.4279
ALKBH3	alkB homolog 3, alpha-ketoglutarate-dependent dioxygenase	-2.11627	0.000117902	0.000473046	11.0512	5.23571
STON2	stonin 2	-2.11523	6.4756e-07	4.14738e-06	87.9075	41.6987
PSMB6	proteasome subunit beta 6	-2.11453	3.83676e-07	2.56538e-06	149.479	70.9314
CDK4	cyclin-dependent kinase 4	-2.11439	3.02363e-07	2.05245e-06	212.772	100.974
ZFP91	ZFP91 zinc finger protein	-2.11325	2.9844e-07	2.02781e-06	225.259	106.958
RAP1GAP2	RAP1 GTPase activating protein 2	-2.11294	2.78333e-06	1.57612e-05	38.464	18.2626
ARSI	arylsulfatase family, member I	-2.11279	0.000309157	0.00112107	8.53959	4.05144
LOC101927204	NA	-2.11184	0.00864759	0.0211474	3.1575	1.49592
SMN1	survival of motor neuron 1, telomeric	-2.11121	5.99871e-07	3.86342e-06	98.887	46.9967
FRMD4A	FERM domain containing 4A	-2.11102	0.000178651	0.000686516	9.97481	4.73707
ARID1A	AT rich interactive domain 1A (SWI-like)	-2.11081	4.16201e-07	2.75753e-06	145.675	69.2485
TDP1	tyrosyl-DNA phosphodiesterase 1	-2.10862	6.70637e-07	4.27933e-06	93.0026	44.2542
CPA4	carboxypeptidase A4	-2.1084	5.04359e-06	2.70858e-05	30.7856	14.6475
PALM2-AKAP2	PALM2-AKAP2 readthrough	-2.1083	0.00278057	0.00790026	4.59272	2.18154
SNRPE	small nuclear ribonucleoprotein polypeptide E	-2.10781	7.24729e-07	4.60326e-06	88.1228	41.948
SFMBT1	Scm-like with four mbt domains 1	-2.10626	1.14501e-05	5.72669e-05	23.0354	10.9701
GEMIN4	gem (nuclear organelle) associated protein 4	-2.10586	7.90391e-07	4.97918e-06	84.2477	40.1404
RBP5	retinol binding protein 5, cellular	-2.1057	0.0470742	0.089725	1.57875	0.747958
SPATS2L	spermatogenesis associated, serine-rich 2-like	-2.10468	1.25996e-06	7.63484e-06	61.7147	29.4197
FAM92A1	family with sequence similarity 92, member A1	-2.10324	6.58676e-06	3.44764e-05	28.4892	13.5879
USP37	ubiquitin specific peptidase 37	-2.10309	1.74731e-06	1.03036e-05	51.7399	24.6826
DHODH	dihydroorotate dehydrogenase (quinone)	-2.10308	9.59678e-06	4.90077e-05	24.8294	11.8427
PON2	paraoxonase 2	-2.103	2.00794e-06	1.16861e-05	48.08	22.9374
RQCD1	RCD1 required for cell differentiation1 homolog (S. pombe)	-2.10287	9.80733e-07	6.08952e-06	74.2011	35.4034
FAM231D	family with sequence similarity 231, member D	-2.10238	0.00318134	0.00891627	4.4492	2.11921
WDR18	WD repeat domain 18	-2.10173	1.2314e-06	7.49131e-06	64.3698	30.7286
VWA9	von Willebrand factor A domain containing 9	-2.10106	1.11516e-06	6.82013e-06	69.1779	33.0348
DCLRE1C	DNA cross-link repair 1C	-2.10095	1.79468e-05	8.6628e-05	20.2367	9.66113
SMC1A	structural maintenance of chromosomes 1A	-2.10075	3.60644e-07	2.4221e-06	233.583	111.57
FOSL1	FOS-like antigen 1	-2.09969	2.69961e-07	1.85618e-06	553.782	264.653
WDR4	WD repeat domain 4	-2.09952	5.05352e-06	2.71181e-05	32.2208	15.3955
HAUS4	HAUS augmin-like complex, subunit 4	-2.09918	4.36543e-06	2.37015e-05	34.3019	16.3927
SALL2	spalt-like transcription factor 2	-2.09903	0.00593643	0.0152847	3.65982	1.74524
CHTF18	chromosome transmission fidelity factor 18	-2.0983	1.15211e-06	7.04199e-06	69.6084	33.2841
SMPD4	sphingomyelin phosphodiesterase 4, neutral membrane (neutral sphingomyelinase-3)	-2.09815	5.68677e-07	3.67621e-06	128.381	61.3949
ADM2	adrenomedullin 2	-2.09807	0.0228	0.0486377	2.2246	1.05961
NTPCR	nucleoside-triphosphatase, cancer-related	-2.09727	5.85378e-05	0.000251807	14.2087	6.79395
PDGFB	platelet-derived growth factor beta polypeptide	-2.0972	2.31264e-06	1.32972e-05	46.6448	22.3141
C2orf47	chromosome 2 open reading frame 47	-2.09699	0.000262497	0.000968885	9.2572	4.42542
EXOSC10	exosome component 10	-2.09599	9.95712e-07	6.17145e-06	79.2962	37.9589
SPHK2	sphingosine kinase 2	-2.09578	4.44228e-05	0.000196027	15.5004	7.41725
APBA2	amyloid beta (A4) precursor protein-binding, family A, member 2	-2.09515	1.18748e-05	5.92628e-05	23.8247	11.4064
BIVM	basic, immunoglobulin-like variable motif containing	-2.09499	2.65438e-05	0.000123183	18.2274	8.72618
GPD2	glycerol-3-phosphate dehydrogenase 2 (mitochondrial)	-2.09435	1.08378e-06	6.66358e-06	75.8516	36.3383
AEN	apoptosis enhancing nuclease	-2.09342	1.2869e-06	7.78443e-06	67.8861	32.5362
SKA2	spindle and kinetochore associated complex subunit 2	-2.09335	5.38195e-07	3.49057e-06	150.842	72.3026
MARK1	MAP/microtubule affinity-regulating kinase 1	-2.09328	6.52604e-05	0.000278237	13.9217	6.66929
KIAA1430	NA	-2.09159	1.24747e-06	7.57572e-06	70.6848	33.9074
HNRNPR	heterogeneous nuclear ribonucleoprotein R	-2.09123	3.80409e-07	2.54756e-06	293.575	140.865
MTFP1	mitochondrial fission process 1	-2.0904	4.95541e-06	2.66536e-05	34.1584	16.3927
SLC2A9	solute carrier family 2 (facilitated glucose transporter), member 9	-2.09005	0.000242946	0.000904931	9.61601	4.61241
GLIS2	GLIS family zinc finger 2	-2.08979	4.51832e-05	0.000199255	15.7157	7.54191
AKT3	v-akt murine thymoma viral oncogene homolog 3	-2.08976	5.28145e-06	2.81773e-05	33.369	16.0188
C11orf1	chromosome 11 open reading frame 1	-2.08871	6.27056e-05	0.000268068	14.2805	6.85628
FKBP4	FK506 binding protein 4, 59kDa	-2.08824	3.3424e-07	2.25885e-06	514.313	247.138
RPP30	ribonuclease P/MRP 30kDa subunit	-2.08796	3.51095e-06	1.94516e-05	40.4733	19.4469
RBBP4	retinoblastoma binding protein 4	-2.08769	4.29809e-07	2.83861e-06	254.824	122.478
NUP62	nucleoporin 62kDa	-2.08725	9.18688e-07	5.73517e-06	94.6531	45.5008
ZNF551	zinc finger protein 551	-2.08531	1.53796e-05	7.51539e-05	22.6766	10.9077
CXCL2	chemokine (C-X-C motif) ligand 2	-2.08489	0.0277661	0.0574938	2.08108	0.997277
MGC16142	NA	-2.08489	0.0277661	0.0574938	2.08108	0.997277
WHSC1L1	Wolf-Hirschhorn syndrome candidate 1-like 1	-2.0842	5.27809e-06	2.81702e-05	34.4454	16.5797
ZNF681	zinc finger protein 681	-2.08418	5.24449e-05	0.000228152	15.2851	7.35492
RBM15	RNA binding motif protein 15	-2.08349	2.64562e-06	1.50368e-05	48.1518	23.1867
IL4R	interleukin 4 receptor	-2.08187	8.75389e-07	5.48518e-06	107.211	51.6714
ZNF256	zinc finger protein 256	-2.08075	0.000308138	0.00111796	9.18544	4.42542
RNF169	ring finger protein 169	-2.08032	2.3596e-06	1.35447e-05	52.601	25.3682
WDR90	WD repeat domain 90	-2.08022	1.87832e-06	1.09874e-05	60.3512	29.108
PDCL	phosducin-like	-2.07985	5.16727e-06	2.76641e-05	35.6653	17.203
HMGXB4	HMG box domain containing 4	-2.07971	1.67312e-06	9.91685e-06	65.3745	31.5389
RCN1	reticulocalbin 1, EF-hand calcium binding domain	-2.07718	6.08739e-07	3.91506e-06	185.288	89.5057
TMEM52B	transmembrane protein 52B	-2.07542	0.00349215	0.00967176	4.52096	2.18154
IL1RAP	interleukin 1 receptor accessory protein	-2.07531	1.69375e-06	1.00177e-05	67.8144	32.7855
ADTRP	androgen-dependent TFPI-regulating protein	-2.07474	0.00561683	0.0145594	3.87511	1.8699
SLC25A13	solute carrier family 25 (aspartate/glutamate carrier), member 13	-2.07418	3.04736e-06	1.70885e-05	47.9365	23.1867
TRMT2B	tRNA methyltransferase 2 homolog B (S. cerevisiae)	-2.07343	3.71669e-05	0.000166721	17.6533	8.53919
ALPK1	alpha-kinase 1	-2.0726	0.000856847	0.0027676	6.96084	3.36581
PPARG	peroxisome proliferator-activated receptor gamma	-2.07235	0.0172879	0.0383577	2.58341	1.2466
WDR74	WD repeat domain 74	-2.07172	3.1477e-06	1.76011e-05	48.0083	23.249
RAI1	retinoic acid induced 1	-2.07144	1.05346e-06	6.50317e-06	105.13	50.9235
RGS14	regulator of G-protein signaling 14	-2.07102	0.00172689	0.00518892	5.66914	2.74251
DCP1B	decapping mRNA 1B	-2.06998	0.0340186	0.0683236	1.93755	0.934948
PLCH2	phospholipase C, eta 2	-2.06664	0.00652665	0.0166065	3.73159	1.80757
NUFIP1	nuclear fragile X mental retardation protein interacting protein 1	-2.06443	1.55123e-05	7.57491e-05	24.7576	12.0297
LOC344887	NA	-2.06397	0.0112554	0.0264764	3.08573	1.49592
POLR3K	polymerase (RNA) III (DNA directed) polypeptide K, 12.3 kDa	-2.06337	5.15359e-06	2.76016e-05	39.6122	19.2599
IFIH1	interferon induced with helicase C domain 1	-2.06258	4.87989e-05	0.000213702	16.7921	8.16521
UFSP2	UFM1-specific peptidase 2	-2.06202	4.00866e-05	0.00017819	17.9403	8.72618
STAG3L5P	stromal antigen 3-like 5 pseudogene	-2.0599	0.0207991	0.0449445	2.43988	1.18427
LPAR6	lysophosphatidic acid receptor 6	-2.05797	0.00761	0.0189211	3.58806	1.74524
ALG5	ALG5, dolichyl-phosphate beta-glucosyltransferase	-2.05728	6.12228e-06	3.2322e-05	37.9617	18.512
KAT5	K(lysine) acetyltransferase 5	-2.05651	1.02726e-06	6.35274e-06	141.8	69.1861
SYCP2L	synaptonemal complex protein 2-like	-2.05637	0.00167572	0.00505383	5.88442	2.86717
ABO	ABO blood group (transferase A, alpha 1-3-N-acetylgalactosaminyltransferase; transferase B, alpha 1-3-galactosyltransferase)	-2.05492	9.55611e-05	0.000391238	13.9217	6.79395
IRF2BPL	interferon regulatory factor 2 binding protein-like	-2.05413	3.17904e-06	1.77549e-05	55.2562	26.9888
ZNF484	zinc finger protein 484	-2.05373	0.000151598	0.000592767	12.1277	5.92133
C11orf31	chromosome 11 open reading frame 31	-2.05193	1.55035e-05	7.57327e-05	26.2646	12.8399
EMG1	EMG1 N1-specific pseudouridine methyltransferase	-2.04985	1.94664e-06	1.1358e-05	81.8796	40.0781
ST6GAL1	ST6 beta-galactosamide alpha-2,6-sialyltranferase 1	-2.04866	0.00890495	0.0217	3.44454	1.68291
LTV1	LTV1 ribosome biogenesis factor	-2.04806	2.18672e-06	1.26415e-05	76.2105	37.3356
MTUS1	microtubule associated tumor suppressor 1	-2.04775	6.2768e-05	0.000268252	16.2898	7.97822
WDR34	WD repeat domain 34	-2.04667	3.8707e-06	2.12931e-05	52.3857	25.6799
MUTYH	mutY DNA glycosylase	-2.0446	1.65248e-05	8.05228e-05	26.5517	13.0269
PMF1	polyamine-modulated factor 1	-2.04411	7.07554e-06	3.6812e-05	38.6076	18.9483
PALB2	partner and localizer of BRCA2	-2.04162	2.73465e-06	1.55173e-05	69.2496	34.0321
XPO4	exportin 4	-2.04154	1.79181e-06	1.05331e-05	99.1741	48.7419
FAM204A	family with sequence similarity 204, member A	-2.04152	5.76831e-06	3.06329e-05	43.6308	21.4415
ZSCAN12P1	zinc finger and SCAN domain containing 12 pseudogene 1	-2.04137	3.85511e-05	0.000172093	19.6626	9.66113
ALDH16A1	aldehyde dehydrogenase 16 family, member A1	-2.04063	1.10558e-05	5.55157e-05	32.0773	15.7695
PPRC1	peroxisome proliferator-activated receptor gamma, coactivator-related 1	-2.04058	1.44507e-06	8.65792e-06	127.52	62.7038
STOM	stomatin	-2.0402	1.2183e-06	7.42464e-06	161.965	79.6575
CHRAC1	chromatin accessibility complex 1	-2.04016	6.0858e-06	3.21708e-05	42.8415	21.0675
RAD21	RAD21 cohesin complex component	-2.03995	7.05577e-07	4.49192e-06	782.198	384.762
SIX1	SIX homeobox 1	-2.03922	5.21207e-05	0.000226813	17.8686	8.78851
RBM4B	RNA binding motif protein 4B	-2.03841	2.01038e-05	9.59683e-05	25.3317	12.466
NFKB1	nuclear factor of kappa light polypeptide gene enhancer in B-cells 1	-2.03709	1.62976e-06	9.67642e-06	118.191	58.2161
KCNK5	potassium channel, two pore domain subfamily K, member 5	-2.03681	0.000128539	0.000510391	13.4194	6.60696
NOL8	nucleolar protein 8	-2.03673	2.78984e-06	1.57916e-05	72.1201	35.528
UNKL	unkempt family zinc finger-like	-2.03623	1.01891e-05	5.16893e-05	34.1584	16.8291
NDUFA9	NADH dehydrogenase (ubiquinone) 1 alpha subcomplex, 9, 39kDa	-2.03532	1.68714e-06	9.98287e-06	117.33	57.8421
RHBDL2	rhomboid, veinlet-like 2 (Drosophila)	-2.035	0.00111688	0.00351957	6.96084	3.42814
USP30	ubiquitin specific peptidase 30	-2.03388	0.00028086	0.00102789	10.6207	5.23571
HSPE1	heat shock 10kDa protein 1	-2.03358	1.35535e-06	8.16278e-06	162.324	80.0938
PDS5A	PDS5 cohesin associated factor A	-2.03254	1.15296e-06	7.04199e-06	221.958	109.576
CEMIP	cell migration inducing protein, hyaluronan binding	-2.03222	8.13534e-05	0.000339091	15.7875	7.79123
NDUFC1	NADH dehydrogenase (ubiquinone) 1, subcomplex unknown, 1, 6kDa	-2.03053	1.86853e-05	8.97229e-05	27.1258	13.4009
TCF7L2	transcription factor 7-like 2 (T-cell specific, HMG-box)	-2.02998	8.56224e-05	0.000354216	15.644	7.7289
IRF2	interferon regulatory factor 2	-2.02972	7.80534e-05	0.000326517	16.1463	7.97822
ETV6	ets variant 6	-2.02952	2.10566e-05	9.99648e-05	25.9776	12.8399
CCDC51	coiled-coil domain containing 51	-2.02899	2.95644e-05	0.000136014	22.8201	11.2817
ABCE1	ATP-binding cassette, sub-family E (OABP), member 1	-2.02849	1.09777e-06	6.73675e-06	290.059	143.483
NUDCD1	NudC domain containing 1	-2.02796	1.71791e-06	1.01475e-05	132.4	65.5087
DTX3	deltex 3, E3 ubiquitin ligase	-2.0279	9.9454e-05	0.000405376	14.9981	7.41725
MNX1-AS1	MNX1 antisense RNA 1 (head to head)	-2.02782	0.0123319	0.0286241	3.1575	1.55825
SLC16A1-AS1	SLC16A1 antisense RNA 1	-2.02782	0.0123319	0.0286241	3.1575	1.55825
TMEM39A	transmembrane protein 39A	-2.02753	7.81969e-06	4.04402e-05	41.191	20.3819
DUS3L	dihydrouridine synthase 3-like	-2.02667	3.33135e-06	1.85307e-05	70.7566	35.0294
IQCK	IQ motif containing K	-2.02463	0.00137614	0.00423525	6.6738	3.30348
PSME2	proteasome activator subunit 2	-2.02246	1.49397e-06	8.92766e-06	186.436	92.4975
SENP7	SUMO1/sentrin specific peptidase 7	-2.02041	0.000185729	0.000710558	12.5582	6.23298
MIR4435-1HG	NA	-2.01987	0.000534231	0.00182844	9.04192	4.48775
DLG3	discs, large homolog 3 (Drosophila)	-2.01954	2.91535e-05	0.000134347	23.9683	11.905
HMGN3	high mobility group nucleosomal binding domain 3	-2.01922	6.36527e-06	3.3408e-05	49.3	24.4956
SNX9	sorting nexin 9	-2.01906	2.05742e-06	1.19289e-05	126.3	62.7662
NXPH4	neurexophilin 4	-2.01871	7.00446e-05	0.000296329	17.438	8.66385
ST6GALNAC2	ST6 (alpha-N-acetyl-neuraminyl-2,3-beta-galactosyl-1,3)-N-acetylgalactosaminide alpha-2,6-sialyltransferase 2	-2.01751	0.00670877	0.0169824	4.01863	1.99455
FBXL19	F-box and leucine-rich repeat protein 19	-2.01735	2.22714e-06	1.28537e-05	118.55	58.964
CNTNAP3	contactin associated protein-like 3	-2.01658	2.95429e-05	0.00013596	24.1835	12.0297
BBC3	BCL2 binding component 3	-2.0161	0.0145987	0.0330755	3.01397	1.49592
NLE1	notchless homolog 1 (Drosophila)	-2.01442	2.3313e-05	0.000109698	26.9105	13.4009
DUS2	dihydrouridine synthase 2	-2.01428	2.44382e-05	0.000114448	26.4081	13.1516
NAP1L1	nucleosome assembly protein 1-like 1	-2.01336	1.15263e-06	7.04199e-06	629.059	313.519
HIST1H4C	histone cluster 1, H4c	-2.01329	0.0374086	0.0740253	2.00932	0.997277
NGFRAP1	nerve growth factor receptor (TNFRSF16) associated protein 1	-2.01286	6.69695e-06	3.50267e-05	50.5199	25.1813
RPF2	ribosome production factor 2 homolog	-2.01164	2.55951e-06	1.46074e-05	112.091	55.9099
PDS5B	PDS5 cohesin associated factor B	-2.01118	3.05869e-06	1.71381e-05	93.5767	46.6851
CCHCR1	coiled-coil alpha-helical rod protein 1	-2.01085	2.22218e-05	0.000105099	27.9869	13.9619
TLK1	tousled-like kinase 1	-2.01052	2.9609e-06	1.66712e-05	97.6671	48.7419
C15orf38-AP3S2	C15orf38-AP3S2 readthrough	-2.01024	5.07871e-05	0.000221568	20.2367	10.0974
RBMXL1	RNA binding motif protein, X-linked-like 1	-2.00993	2.09568e-05	9.95593e-05	28.848	14.3982
C11orf30	chromosome 11 open reading frame 30	-2.00888	1.67608e-05	8.15865e-05	32.0773	16.0188
DOLPP1	dolichyldiphosphatase 1	-2.00803	1.05534e-05	5.33613e-05	40.5451	20.2572
ZC3H7B	zinc finger CCCH-type containing 7B	-2.00771	1.31385e-06	7.93357e-06	526.154	262.97
ZNF165	zinc finger protein 165	-2.00764	2.58683e-05	0.000120533	26.6952	13.3386
TMEM39B	transmembrane protein 39B	-2.0069	7.19017e-05	0.000303351	18.0838	9.03783
MDM1	Mdm1 nuclear protein	-2.00644	0.000197987	0.000751633	12.8453	6.41997
AARS2	alanyl-tRNA synthetase 2, mitochondrial	-2.0057	1.30817e-05	6.47022e-05	36.8853	18.4496
HNRNPA1	heterogeneous nuclear ribonucleoprotein A1	-2.00561	1.37807e-06	8.28881e-06	497.449	248.883
AADAT	aminoadipate aminotransferase	-2.00303	0.00451846	0.0120906	4.73624	2.36853
MAPK12	mitogen-activated protein kinase 12	-2.00162	0.000925854	0.00297383	7.9655	3.98911
RRS1	ribosome biogenesis regulator homolog	-2.00104	2.96025e-06	1.66712e-05	115.105	57.7174
DCAF10	DDB1 and CUL4 associated factor 10	2.00049	7.52574e-06	3.90221e-05	27.4128	55.0373
POM121L10P	POM121 transmembrane nucleoporin-like 10, pseudogene	2.00129	0.0145856	0.0330511	1.57875	3.17882
ATG4A	autophagy related 4A, cysteine peptidase	2.00158	0.000101617	0.000413341	8.46783	17.016
ELMO3	engulfment and cell motility 3	2.00255	6.52574e-06	3.41829e-05	29.4939	59.2757
ZNF641	zinc finger protein 641	2.00381	3.65113e-05	0.00016442	12.2712	24.6826
MYL12A	myosin, light chain 12A, regulatory, non-sarcomeric	2.00383	1.54965e-06	9.23646e-06	186.077	374.166
NDEL1	nudE neurodevelopment protein 1-like 1	2.0042	4.33025e-06	2.35289e-05	39.3252	79.0966
EIF4A3	eukaryotic translation initiation factor 4A3	2.00431	1.43093e-06	8.57687e-06	243.055	488.853
LPCAT3	lysophosphatidylcholine acyltransferase 3	2.00756	4.0275e-06	2.20049e-05	39.971	80.5302
CORO2A	coronin, actin binding protein, 2A	2.00768	3.13979e-05	0.000143685	12.7735	25.7422
PAX8-AS1	PAX8 antisense RNA 1	2.00768	3.13979e-05	0.000143685	12.7735	25.7422
TEP1	telomerase-associated protein 1	2.00792	2.6338e-06	1.49881e-05	60.5665	122.042
RTN4R	reticulon 4 receptor	2.00849	0.000673016	0.00224187	4.4492	8.9755
SDSL	serine dehydratase-like	2.00854	5.789e-05	0.000249409	10.0466	20.2572
FAAH	fatty acid amide hydrolase	2.00877	5.44949e-05	0.000235883	10.2619	20.6935
TMEM251	transmembrane protein 251	2.00892	3.61045e-06	1.99389e-05	43.1285	86.9501
DALRD3	DALR anticodon binding domain containing 3	2.01109	4.82416e-05	0.000211457	10.6207	21.4415
SIRT2	sirtuin 2	2.0113	8.40523e-06	4.3226e-05	23.2506	46.9344
MLLT4	myeloid/lymphoid or mixed-lineage leukemia; translocated to, 4	2.01138	1.5495e-06	9.23646e-06	130.749	263.905
CHPF2	chondroitin polymerizing factor 2	2.01234	1.71124e-06	1.01168e-05	102.69	207.371
IRS2	insulin receptor substrate 2	2.01244	9.80353e-06	4.99161e-05	21.1696	42.7583
MTRNR2L3	MT-RNR2-like 3	2.01259	0.000154401	0.000602365	7.0326	14.2112
GSTT1	glutathione S-transferase theta 1	2.0128	0.000140617	0.00055264	7.24789	14.6475
SYNJ2BP	synaptojanin 2 binding protein	2.01375	2.66128e-06	1.51196e-05	53.8209	108.766
RFX2	regulatory factor X, 2 (influences HLA class II expression)	2.01532	0.0078653	0.0194614	1.93755	3.92678
SAT1	spermidine/spermine N1-acetyltransferase 1	2.01613	4.79229e-06	2.58164e-05	31.575	63.8881
EXOC6B	exocyst complex component 6B	2.01652	3.29888e-06	1.83796e-05	41.9803	84.9556
USP38	ubiquitin specific peptidase 38	2.01677	2.99303e-06	1.6811e-05	45.6402	92.3728
C16orf46	chromosome 16 open reading frame 46	2.01687	0.00212896	0.00625177	3.01397	6.10832
METTL23	methyltransferase like 23	2.01811	1.16492e-05	5.82209e-05	18.5862	37.6472
IGFBP7	insulin-like growth factor binding protein 7	2.01841	0.00016974	0.000655918	6.6738	13.5256
ANO10	anoctamin 10	2.01922	1.15553e-05	5.77721e-05	18.5144	37.5226
KLHL7	kelch-like family member 7	2.02062	3.88322e-06	2.1349e-05	34.9477	70.869
RIPK1	receptor (TNFRSF)-interacting serine-threonine kinase 1	2.02099	3.16719e-06	1.76958e-05	40.9039	82.961
RGL3	ral guanine nucleotide dissociation stimulator-like 3	2.02173	0.000233476	0.000872713	5.95618	12.092
GGA1	golgi-associated, gamma adaptin ear containing, ARF binding protein 1	2.0218	1.99741e-06	1.16297e-05	64.2981	130.456
CTNS	cystinosin, lysosomal cystine transporter	2.02379	7.0544e-06	3.67434e-05	23.1071	46.9344
CLN5	ceroid-lipofuscinosis, neuronal 5	2.02407	1.30153e-05	6.43967e-05	16.9357	34.4061
MBOAT2	membrane bound O-acyltransferase domain containing 2	2.02423	2.28955e-06	1.31864e-05	52.7445	107.145
LOC100130744	NA	2.02472	0.000169288	0.000654353	6.53027	13.2763
ACCS	1-aminocyclopropane-1-carboxylate synthase homolog (Arabidopsis)(non-functional)	2.02498	0.00455772	0.0121886	2.29636	4.67474
LHFPL2	lipoma HMGIC fusion partner-like 2	2.02505	7.88649e-06	4.07248e-05	21.5284	43.7555
SNX16	sorting nexin 16	2.02546	1.36321e-05	6.72082e-05	16.4333	33.4088
TSPAN7	tetraspanin 7	2.02553	0.00603721	0.0155124	2.08108	4.23843
GP6	glycoprotein VI (platelet)	2.0262	0.0081615	0.0201062	1.86579	3.80212
FAHD1	fumarylacetoacetate hydrolase domain containing 1	2.02645	3.94169e-06	2.16129e-05	32.3643	65.8203
SLC6A20	solute carrier family 6 (proline IMINO transporter), member 20	2.02705	0.0112896	0.0265388	1.65051	3.36581
IFT88	intraflagellar transport 88	2.02707	4.57996e-05	0.000201781	10.0466	20.4442
EPHB3	EPH receptor B3	2.02722	0.000126728	0.000504215	7.10436	14.4605
MEF2BNB	NA	2.02722	0.000126728	0.000504215	7.10436	14.4605
SLC9A1	solute carrier family 9, subfamily A (NHE1, cation proton antiporter 1), member 1	2.02761	1.48139e-06	8.864e-06	85.0371	173.028
ATP8B2	ATPase, aminophospholipid transporter, class I, type 8B, member 2	2.02811	3.30698e-05	0.000150539	11.2665	22.9374
PLAC8	placenta-specific 8	2.02963	0.0234593	0.0498213	1.21994	2.49319
DYRK1B	dual-specificity tyrosine-(Y)-phosphorylation regulated kinase 1B	2.03112	0.00221571	0.00647351	2.87045	5.85901
CPD	carboxypeptidase D	2.03138	1.2264e-06	7.46414e-06	105.489	215.038
CETN2	centrin, EF-hand protein, 2	2.03166	8.23568e-06	4.24013e-05	20.0214	40.826
AMN	amnion associated transmembrane protein	2.03174	0.0355673	0.0709704	1.00466	2.05688
ARL11	ADP-ribosylation factor-like 11	2.03174	0.0355673	0.0709704	1.00466	2.05688
LRRC46	leucine rich repeat containing 46	2.03174	0.0355673	0.0709704	1.00466	2.05688
EVC	Ellis van Creveld protein	2.03182	8.95417e-05	0.000369136	7.82198	15.9564
HMOX2	heme oxygenase 2	2.03331	1.71345e-06	1.01255e-05	61.6429	125.782
TNFAIP1	tumor necrosis factor, alpha-induced protein 1 (endothelial)	2.03343	2.35325e-06	1.35138e-05	44.5637	90.9392
ASH1L-AS1	ASH1L antisense RNA 1	2.03442	0.00469243	0.0124957	2.2246	4.55008
SLC25A45	solute carrier family 25, member 45	2.03521	0.00120084	0.00375253	3.44454	7.04327
SERPINE2	serpin peptidase inhibitor, clade E (nexin, plasminogen activator inhibitor type 1), member 2	2.03612	1.74281e-06	1.02859e-05	57.409	117.305
APOA1BP	apolipoprotein A-I binding protein	2.03634	1.967e-06	1.14623e-05	50.4482	103.094
TCEAL3	transcription elongation factor A (SII)-like 3	2.03758	0.000151995	0.00059415	6.45851	13.2139
PIGF	phosphatidylinositol glycan anchor biosynthesis, class F	2.03794	9.62093e-05	0.000393542	7.46317	15.2708
SEC31B	SEC31 homolog B, COPII coat complex component	2.03814	0.000708458	0.00234357	4.01863	8.22754
C5orf55	NA	2.03878	0.00226071	0.0065897	2.79869	5.73435
CORO6	coronin 6	2.03963	1.93266e-05	9.2642e-05	13.0605	26.7395
TMEM136	transmembrane protein 136	2.03975	8.15401e-05	0.000339767	7.82198	16.0188
LINC00996	long intergenic non-protein coding RNA 996	2.04042	0.0117764	0.0275102	1.57875	3.24115
FBXO33	F-box protein 33	2.04056	3.0385e-06	1.70457e-05	33.2972	68.1888
MPND	MPN domain containing	2.04155	0.000104234	0.00042237	7.17613	14.7098
C5orf42	chromosome 5 open reading frame 42	2.04162	1.95507e-06	1.14024e-05	46.7883	95.8633
PAXIP1-AS1	PAXIP1 antisense RNA 1 (head to head)	2.04176	0.000167886	0.000649296	6.17147	12.653
FAM86B3P	family with sequence similarity 86, member B3, pseudogene	2.04225	0.00368964	0.0101275	2.36812	4.86173
LINC00174	long intergenic non-protein coding RNA 174	2.04225	0.00368964	0.0101275	2.36812	4.86173
PSD3	pleckstrin and Sec7 domain containing 3	2.04287	2.24036e-05	0.000105923	12.1277	24.8696
NCKAP5L	NCK-associated protein 5-like	2.04305	3.30122e-06	1.83853e-05	30.6421	62.8285
VPS39	vacuolar protein sorting 39 homolog (S. cerevisiae)	2.04353	2.03507e-06	1.18141e-05	43.9179	90.0666
KIAA1614	KIAA1614	2.04368	0.0168171	0.0374635	1.36346	2.80484
DYRK3	dual-specificity tyrosine-(Y)-phosphorylation regulated kinase 3	2.04372	4.91423e-05	0.000215137	9.11368	18.699
WDPCP	WD repeat containing planar cell polarity effector	2.04449	0.00483201	0.0128303	2.15284	4.42542
AP1G2	adaptor-related protein complex 1, gamma 2 subunit	2.04453	1.06268e-06	6.55131e-06	92.1415	189.046
CLEC16A	C-type lectin domain family 16, member A	2.0456	3.56796e-06	1.972e-05	28.4175	58.3407
PSEN1	presenilin 1	2.04589	7.93259e-07	4.99497e-06	162.396	333.402
CGNL1	cingulin-like 1	2.04664	0.00101822	0.00323965	3.5163	7.23026
POLG	polymerase (DNA directed), gamma	2.04674	8.30891e-07	5.22005e-06	138.93	285.346
KSR1	kinase suppressor of ras 1	2.04704	9.4842e-05	0.000388639	7.24789	14.8968
PJA2	praja ring finger 2, E3 ubiquitin protein ligase	2.04813	9.64892e-07	5.99655e-06	97.9541	201.325
C1RL	complement component 1, r subcomponent-like	2.04943	5.16042e-05	0.000224919	8.75487	18.0133
MYO5B	myosin VB	2.04987	2.07332e-05	9.86762e-05	12.0559	24.8073
FAM86FP	family with sequence similarity 86, member F, pseudogene	2.05091	0.000299385	0.00109021	5.02329	10.3468
THUMPD3-AS1	THUMPD3 antisense RNA 1	2.05268	0.000233806	0.000873709	5.38209	11.0947
SIRT7	sirtuin 7	2.05434	9.61763e-07	5.97979e-06	83.3866	171.906
MAST2	microtubule associated serine/threonine kinase 2	2.05457	7.59322e-07	4.80313e-06	126.156	260.102
IL9R	interleukin 9 receptor	2.05466	0.0378543	0.0746936	0.932896	1.93223
LOC101926935	NA	2.05466	0.0378543	0.0746936	0.932896	1.93223
LOC389765	NA	2.05466	0.0378543	0.0746936	0.932896	1.93223
WNK3	WNK lysine deficient protein kinase 3	2.05466	0.0378543	0.0746936	0.932896	1.93223
ZNF818P	zinc finger protein 818, pseudogene	2.05526	0.00497652	0.0131505	2.08108	4.30076
LONRF3	LON peptidase N-terminal domain and ring finger 3	2.05556	0.000207896	0.000784942	5.52562	11.4064
SLC44A1	solute carrier family 44 (choline transporter), member 1	2.05718	9.40683e-07	5.85926e-06	80.3726	165.922
APMAP	adipocyte plasma membrane associated protein	2.05724	8.8821e-07	5.55493e-06	87.4052	180.445
LRWD1	leucine-rich repeats and WD repeat domain containing 1	2.05871	2.53463e-06	1.44893e-05	31.0726	64.1997
[truncated: 1,778 more rows]

## Sheet: SCC22B
Gene_symbol	NAME	Foldchange	PValue	FDR	control	JQ1
HYPK	huntingtin interacting protein K	-2931.2	1.0751e-56	1.32433e-53	28.3099	0
BLOC1S5	biogenesis of lysosomal organelles complex-1, subunit 5, muted	-840.506	1.5466e-25	7.37904e-24	8.11084	0
RPS10-NUDT3	RPS10-NUDT3 readthrough	-574.125	2.83798e-19	8.37792e-18	5.53721	0
DYX1C1-CCPG1	DYX1C1-CCPG1 readthrough (NMD candidate)	-549.908	1.17804e-18	3.30485e-17	5.30324	0
CDRT4	CMT1A duplicated region transcript 4	-340.031	7.08174e-13	1.09541e-11	3.27553	0
FAM231D	family with sequence similarity 231, member D	-323.887	2.13851e-12	3.08265e-11	3.11955	0
SLC16A14	solute carrier family 16, member 14	-315.815	3.73463e-12	5.24396e-11	3.04156	0
LTB	lymphotoxin beta (TNF superfamily, member 3)	-307.743	6.54399e-12	8.87598e-11	2.96358	0
HMX2	H6 family homeobox 2	-267.382	1.13904e-10	1.31802e-09	2.57363	0
RPL17-C18orf32	RPL17-C18orf32 readthrough	-267.382	1.13904e-10	1.31802e-09	2.57363	0
MIR100HG	mir-100-let-7a-2 cluster host gene	-243.165	6.60767e-10	6.90316e-09	2.33966	0
CTAGE4	CTAGE family, member 4	-227.021	2.17515e-09	2.12062e-08	2.18369	0
SPECC1L-ADORA2A	SPECC1L-ADORA2A readthrough (NMD candidate)	-227.021	2.17515e-09	2.12062e-08	2.18369	0
GTF2IRD2B	GTF2I repeat domain containing 2B	-218.949	3.97044e-09	3.71543e-08	2.1057	0
GSTT2B	glutathione S-transferase theta 2B (gene/pseudogene)	-186.66	4.59897e-08	3.63359e-07	1.79374	0
LOC100132062	NA	-186.66	4.59897e-08	3.63359e-07	1.79374	0
LOC100132287	NA	-186.66	4.59897e-08	3.63359e-07	1.79374	0
AS3MT	arsenite methyltransferase	-170.516	1.60788e-07	1.16258e-06	1.63777	0
ITGA4	integrin, alpha 4 (antigen CD49D, alpha 4 subunit of VLA-4 receptor)	-170.516	1.60788e-07	1.16258e-06	1.63777	0
FAM27E3	family with sequence similarity 27, member E3	-162.444	3.02798e-07	2.068e-06	1.55978	0
HSPE1-MOB4	HSPE1-MOB4 readthrough	-154.371	5.73066e-07	3.72961e-06	1.48179	0
TMEM110-MUSTN1	TMEM110-MUSTN1 readthrough	-154.371	5.73066e-07	3.72961e-06	1.48179	0
RGPD6	RANBP2-like and GRIP domain containing 6	-146.299	1.09014e-06	6.748e-06	1.4038	0
BZRAP1	benzodiazepine receptor (peripheral) associated protein 1	-138.227	2.08478e-06	1.22501e-05	1.32581	0
CPED1	cadherin-like and PC-esterase domain containing 1	-138.227	2.08478e-06	1.22501e-05	1.32581	0
LRFN1	leucine rich repeat and fibronectin type III domain containing 1	-138.227	2.08478e-06	1.22501e-05	1.32581	0
CCDC180	coiled-coil domain containing 180	-130.155	4.00897e-06	2.2327e-05	1.24782	0
SENP3-EIF4A1	SENP3-EIF4A1 readthrough (NMD candidate)	-122.083	7.75355e-06	4.07686e-05	1.16983	0
DRP2	dystrophin related protein 2	-114.01	1.50863e-05	7.4038e-05	1.09184	0
PCDHB10	protocadherin beta 10	-114.01	1.50863e-05	7.4038e-05	1.09184	0
UGT2B10	UDP glucuronosyltransferase 2 family, polypeptide B10	-114.01	1.50863e-05	7.4038e-05	1.09184	0
CLIC5	chloride intracellular channel 5	-105.938	2.95404e-05	0.000135777	1.01385	0
GLI1	GLI family zinc finger 1	-105.938	2.95404e-05	0.000135777	1.01385	0
HOXA6	homeobox A6	-105.938	2.95404e-05	0.000135777	1.01385	0
NAV3	neuron navigator 3	-69.7223	1.41859e-18	3.96326e-17	6.00514	0.0825143
KREMEN2	kringle containing transmembrane protein 2	-47.9421	1.85418e-21	6.7357e-20	7.79888	0.165029
INHBA	inhibin, beta A	-43.5054	1.60263e-12	2.34257e-11	3.74346	0.0825143
GPR68	G protein-coupled receptor 68	-42.1962	2.55027e-19	7.545e-18	6.86302	0.165029
TMEM200B	transmembrane protein 200B	-42.0644	1.73799e-37	2.35498e-35	19.7312	0.495086
LINC00704	long intergenic non-protein coding RNA 704	-38.9853	2.17745e-11	2.76518e-10	3.35352	0.0825143
IL7R	interleukin 7 receptor	-36.9275	8.50022e-50	4.79908e-47	37.1227	1.07269
CXorf49	chromosome X open reading frame 49	-36.2732	1.07618e-10	1.25062e-09	3.11955	0.0825143
CXorf49B	chromosome X open reading frame 49B	-36.2732	1.07618e-10	1.25062e-09	3.11955	0.0825143
C9orf84	chromosome 9 open reading frame 84	-33.5611	5.45373e-10	5.76878e-09	2.88559	0.0825143
FAM171A1	family with sequence similarity 171, member A1	-33.2574	1.22689e-20	4.12516e-19	7.95486	0.247543
ZBED2	zinc finger, BED-type containing 2	-32.6571	9.42089e-10	9.6342e-09	2.8076	0.0825143
FST	follistatin	-32.0498	5.09736e-53	4.0629e-50	46.9493	1.56777
LOX	lysyl oxidase	-29.0185	5.98842e-31	4.45841e-29	15.8317	0.5776
KCNC4	potassium channel, voltage gated Shaw related subfamily C, member 4	-28.1369	1.51342e-08	1.30202e-07	2.41765	0.0825143
LINC00925	long intergenic non-protein coding RNA 925	-26.3289	4.69101e-08	3.69984e-07	2.26168	0.0825143
LINC01116	long intergenic non-protein coding RNA 1116	-26.3289	4.69101e-08	3.69984e-07	2.26168	0.0825143
SYT16	synaptotagmin XVI	-25.6907	6.03922e-20	1.92092e-18	8.11084	0.330057
CXCL6	chemokine (C-X-C motif) ligand 6	-25.4248	8.296e-08	6.27642e-07	2.18369	0.0825143
TNC	tenascin C	-25.3933	1.53438e-44	4.42359e-42	35.2509	1.48526
IVL	involucrin	-23.043	2.33313e-11	2.95733e-10	3.74346	0.165029
ACSL5	acyl-CoA synthetase long-chain family member 5	-22.1305	2.18321e-30	1.56521e-28	17.1575	0.825143
FAP	fibroblast activation protein, alpha	-21.8594	2.8903e-14	5.18722e-13	5.22525	0.247543
C10orf25	chromosome 10 open reading frame 25	-21.8087	8.36332e-07	5.29052e-06	1.87173	0.0825143
NMU	neuromedin U	-21.5337	4.53291e-14	7.85434e-13	5.14726	0.247543
RAD54L	RAD54-like (S. cerevisiae)	-21.0917	3.41917e-43	8.42358e-41	37.3566	1.89783
HOXA7	homeobox A7	-20.9047	1.50156e-06	9.07096e-06	1.79374	0.0825143
PDCD1LG2	programmed cell death 1 ligand 2	-20.9047	1.50156e-06	9.07096e-06	1.79374	0.0825143
PERM1	PPARGC1 and ESRR induced regulator, muscle 1	-20.9047	1.50156e-06	9.07096e-06	1.79374	0.0825143
CDC42EP5	CDC42 effector protein (Rho GTPase binding) 5	-20.1701	4.87376e-10	5.1877e-09	3.27553	0.165029
DOK7	docking protein 7	-20.0007	2.70409e-06	1.55718e-05	1.71575	0.0825143
LOC730102	NA	-20.0007	2.70409e-06	1.55718e-05	1.71575	0.0825143
KCTD15	potassium channel tetramerization domain containing 15	-19.9623	1.10444e-20	3.72269e-19	9.35866	0.495086
CDCA7	cell division cycle associated 7	-19.7309	8.67543e-58	1.30613e-54	105.987	5.776
CLCA2	chloride channel accessory 2	-19.2541	1.11388e-12	1.67887e-11	4.60134	0.247543
E2F8	E2F transcription factor 8	-18.5388	1.14164e-48	5.33421e-46	59.8174	3.4656
BGN	biglycan	-18.1926	8.84915e-06	4.59762e-05	1.55978	0.0825143
PHF19	PHD finger protein 19	-17.8791	8.08413e-57	1.0954e-53	119.323	7.17874
EPGN	epithelial mitogen	-17.7759	6.52827e-09	5.94876e-08	2.88559	0.165029
SERPINB7	serpin peptidase inhibitor, clade B (ovalbumin), member 7	-17.6063	4.14186e-25	1.91543e-23	13.648	0.825143
ARID3A	AT rich interactive domain 3A (BRIGHT-like)	-17.5794	1.92416e-26	9.87591e-25	14.9739	0.907657
SH3RF2	SH3 domain containing ring finger 2	-17.5014	2.51816e-16	5.51229e-15	6.86302	0.412571
APLN	apelin	-17.3618	1.38173e-33	1.27363e-31	24.0985	1.48526
IL36RN	interleukin 36 receptor antagonist	-17.3002	1.86371e-11	2.39822e-10	4.13341	0.247543
KRT6A	keratin 6A, type II	-17.2971	1.10439e-08	9.68578e-08	2.8076	0.165029
FMN1	formin 1	-17.2886	1.608e-05	7.84037e-05	1.48179	0.0825143
LRRC34	leucine rich repeat containing 34	-17.2886	1.608e-05	7.84037e-05	1.48179	0.0825143
MCM5	minichromosome maintenance complex component 5	-16.539	1.06356e-55	1.20094e-52	129.383	8.41645
GRIA1	glutamate receptor, ionotropic, AMPA 1	-16.3845	2.93054e-05	0.000134881	1.4038	0.0825143
AOX1	aldehyde oxidase 1	-16.3395	3.18187e-08	2.58015e-07	2.65162	0.165029
SHROOM2	shroom family member 2	-16.3395	3.18187e-08	2.58015e-07	2.65162	0.165029
CT62	cancer/testis antigen 62	-16.3232	7.82064e-11	9.26309e-10	3.89944	0.247543
FANCD2	Fanconi anemia, complementation group D2	-15.9297	9.15194e-54	7.75055e-51	117.295	7.92137
LINC00312	long intergenic non-protein coding RNA 312	-15.8606	5.41878e-08	4.22952e-07	2.57363	0.165029
ARHGAP11B	Rho GTPase activating protein 11B	-15.5154	1.45518e-14	2.70476e-13	6.08313	0.412571
CCDC19	NA	-15.4805	5.35636e-05	0.000232624	1.32581	0.0825143
CHRFAM7A	CHRNA7 (cholinergic receptor, nicotinic, alpha 7, exons 5-10) and FAM7A (family with sequence similarity 7A, exons A-E) fusion	-15.4805	5.35636e-05	0.000232624	1.32581	0.0825143
DEPDC4	DEP domain containing 4	-15.4805	5.35636e-05	0.000232624	1.32581	0.0825143
2021-03-01	membrane-associated ring finger (C3HC4) 1, E3 ubiquitin protein ligase	-15.4805	5.35636e-05	0.000232624	1.32581	0.0825143
ZNF367	zinc finger protein 367	-15.1881	2.60335e-39	4.15005e-37	39.6963	2.80548
UGT2B7	UDP glucuronosyltransferase 2 family, polypeptide B7	-15.0206	5.43521e-10	5.75368e-09	3.58749	0.247543
ZIC5	Zic family member 5	-14.5895	4.49066e-17	1.08658e-15	7.95486	0.5776
ARNT2	aryl-hydrocarbon receptor nuclear translocator 2	-14.4241	2.71145e-07	1.86973e-06	2.33966	0.165029
NRG1	neuregulin 1	-14.4113	7.40739e-50	4.36392e-47	101.697	7.59131
E2F2	E2F transcription factor 2	-14.2202	6.30784e-30	4.33864e-28	21.9149	1.65029
SEMA6B	sema domain, transmembrane domain (TM), and cytoplasmic domain, (semaphorin) 6B	-14.0436	2.37258e-09	2.30364e-08	3.35352	0.247543
HOXA2	homeobox A2	-13.9453	4.65734e-07	3.0694e-06	2.26168	0.165029
FOXM1	forkhead box M1	-13.6968	1.2526e-55	1.30559e-52	264.538	20.7936
BRSK1	BR serine/threonine kinase 1	-13.6724	0.00018046	0.000688605	1.16983	0.0825143
CRYAB	crystallin, alpha B	-13.6724	0.00018046	0.000688605	1.16983	0.0825143
EDN1	endothelin 1	-13.6724	0.00018046	0.000688605	1.16983	0.0825143
IL24	interleukin 24	-13.6724	0.00018046	0.000688605	1.16983	0.0825143
SLC19A3	solute carrier family 19 (thiamine transporter), member 3	-13.6724	0.00018046	0.000688605	1.16983	0.0825143
APOBEC3B	apolipoprotein B mRNA editing enzyme, catalytic polypeptide-like 3B	-13.671	4.62174e-25	2.13009e-23	15.8317	1.23771
HOXA11	homeobox A11	-13.5849	7.41301e-20	2.33596e-18	10.5285	0.825143
SPC24	SPC24, NDC80 kinetochore complex component	-13.5364	7.70789e-25	3.46983e-23	15.6758	1.23771
CCNA2	cyclin A2	-13.5192	2.54778e-52	1.91791e-49	164.79	13.1198
CDC45	cell division cycle 45	-13.4344	3.54678e-37	4.6659e-35	39.2284	3.13554
TBKBP1	TBK1 binding protein 1	-13.4205	3.89892e-17	9.51898e-16	8.3448	0.660114
RAD51AP1	RAD51 associated protein 1	-13.3001	2.63121e-41	5.32132e-39	55.1381	4.45577
LIF	leukemia inhibitory factor	-13.2789	1.49741e-20	4.9975e-19	11.3084	0.907657
MACC1	metastasis associated in colon cancer 1	-13.0612	3.17834e-38	4.68114e-36	44.1417	3.63063
PKMYT1	protein kinase, membrane associated tyrosine/threonine 1	-12.9926	2.08479e-47	8.82779e-45	102.633	8.49897
SLC19A1	solute carrier family 19 (folate transporter), member 1	-12.8633	1.03133e-23	4.20918e-22	14.8959	1.23771
TGFB1I1	transforming growth factor beta 1 induced transcript 1	-12.8428	1.18063e-28	7.37212e-27	21.7589	1.81531
NRG4	neuregulin 4	-12.741	1.73636e-08	1.47694e-07	3.04156	0.247543
PRC1	protein regulator of cytokinesis 1	-12.7081	5.01701e-54	4.53204e-51	309.694	26.2395
PBK	PDZ binding kinase	-12.6468	4.64483e-39	7.23419e-37	49.5229	4.20823
MYH15	myosin, heavy chain 15	-12.5088	2.38882e-06	1.3904e-05	2.02771	0.165029
TM4SF1	transmembrane 4 L six family member 1	-12.5088	2.38882e-06	1.3904e-05	2.02771	0.165029
BUB1B	BUB1 mitotic checkpoint serine/threonine kinase B	-12.4481	4.09355e-49	2.2187e-46	145.059	12.5422
POLE2	polymerase (DNA directed), epsilon 2, accessory subunit	-12.4	3.05177e-32	2.58447e-30	29.5578	2.55794
PYCR1	pyrroline-5-carboxylate reductase 1	-12.3711	3.75113e-38	5.40721e-36	47.4952	4.12571
ZNF618	zinc finger protein 618	-12.37	1.10933e-39	1.85572e-37	54.1242	4.70331
FCHO1	FCH domain only 1	-12.318	4.35899e-13	6.83615e-12	5.77117	0.495086
RTKN2	rhotekin 2	-12.3037	1.87873e-14	3.45412e-13	6.70704	0.5776
LIMD2	LIM domain containing 2	-12.1204	8.23308e-10	8.48352e-09	3.82145	0.330057
SYNGR3	synaptogyrin 3	-12.03	4.13546e-06	2.29842e-05	1.94972	0.165029
CDT1	chromatin licensing and DNA replication factor 1	-11.9202	1.09909e-45	3.72316e-43	107.859	9.73668
UHRF1	ubiquitin-like with PHD and ring finger domains 1	-11.9021	3.64926e-50	2.47237e-47	210.726	19.0608
NUF2	NUF2, NDC80 kinetochore complex component	-11.8698	1.9787e-36	2.4374e-34	43.7517	3.96068
COL8A2	collagen, type VIII, alpha 2	-11.8644	0.000614493	0.00206354	1.01385	0.0825143
LOC101927865	NA	-11.8644	0.000614493	0.00206354	1.01385	0.0825143
NKX2-8	NK2 homeobox 8	-11.8644	0.000614493	0.00206354	1.01385	0.0825143
TDO2	tryptophan 2,3-dioxygenase	-11.8644	0.000614493	0.00206354	1.01385	0.0825143
RAD51	RAD51 recombinase	-11.8183	3.107e-37	4.12744e-35	47.1832	4.29074
FLI1	Fli-1 proto-oncogene, ETS transcription factor	-11.764	7.86903e-08	5.98682e-07	2.8076	0.247543
PLK1	polo-like kinase 1	-11.7062	5.43358e-50	3.40893e-47	224.296	20.6286
FAM72C	family with sequence similarity 72, member C	-11.7025	1.39929e-39	2.31224e-37	59.2715	5.44594
GINS2	GINS complex subunit 2 (Psf2 homolog)	-11.6255	3.63878e-43	8.80455e-41	86.4896	8.00388
VIT	vitrin	-11.5512	7.17198e-06	3.80502e-05	1.87173	0.165029
WIPF3	WAS/WASL interacting protein family, member 3	-11.5434	7.52437e-11	8.92778e-10	4.52335	0.412571
THBD	thrombomodulin	-11.3522	2.13922e-39	3.49235e-37	61.8451	5.85851
DGKG	diacylglycerol kinase, gamma 90kDa	-11.3448	1.17158e-10	1.35221e-09	4.44536	0.412571
LMNB1	lamin B1	-11.2936	8.13498e-49	4.08255e-46	219.85	20.9586
PLK4	polo-like kinase 4	-11.25	3.43816e-36	3.9818e-34	46.6373	4.45577
H2AFY2	H2A histone family, member Y2	-11.1951	5.01503e-40	8.60172e-38	67.8503	6.51863
BDKRB2	bradykinin receptor B2	-11.1774	2.49906e-37	3.3527e-35	52.3305	5.03337
DEPDC1	DEP domain containing 1	-11.1719	5.50784e-44	1.52309e-41	107.079	10.3143
NEIL3	nei-like DNA glycosylase 3	-11.1452	2.80516e-26	1.40777e-24	20.589	1.98034
KRTAP2-3	keratin associated protein 2-3	-11.1127	2.17279e-07	1.53181e-06	2.65162	0.247543
KBTBD11	kelch repeat and BTB (POZ) domain containing 11	-11.0924	3.62185e-18	9.64168e-17	10.2945	0.990171
UBE2C	ubiquitin-conjugating enzyme E2C	-11.0409	5.42452e-46	1.93427e-43	148.959	14.5225
IFI44	interferon-induced protein 44	-10.9885	1.20875e-11	1.58861e-10	5.14726	0.495086
LIN9	lin-9 DREAM MuvB core complex component	-10.9138	1.32714e-29	9.03655e-28	27.686	2.72297
SORBS3	sorbin and SH3 domain containing 3	-10.8878	7.0777e-37	9.1336e-35	52.6425	5.1984
ARHGAP11A	Rho GTPase activating protein 11A	-10.8872	4.9503e-48	2.16376e-45	235.292	23.269
SERPINE1	serpin peptidase inhibitor, clade E (nexin, plasminogen activator inhibitor type 1), member 1	-10.882	9.50383e-41	1.86633e-38	78.4568	7.75634
PRR11	proline rich 11	-10.8776	9.57212e-49	4.63222e-46	280.916	27.8073
SGOL1	shugoshin-like 1 (S. pombe)	-10.8274	2.28515e-31	1.77953e-29	32.4433	3.21806
SFTA1P	surfactant associated 1, pseudogene	-10.7896	8.87801e-14	1.49916e-12	6.70704	0.660114
CENPK	centromere protein K	-10.773	1.28546e-29	8.79694e-28	28.154	2.80548
CYP24A1	cytochrome P450, family 24, subfamily A, polypeptide 1	-10.6378	3.47332e-42	7.4704e-40	99.5137	10.0667
HSF2BP	heat shock transcription factor 2 binding protein	-10.5935	2.1678e-05	0.000102777	1.71575	0.165029
MYBL2	v-myb avian myeloblastosis viral oncogene homolog-like 2	-10.5524	1.13895e-46	4.40937e-44	214.313	21.8663
MELK	maternal embryonic leucine zipper kinase	-10.479	4.25618e-45	1.34119e-42	163.855	16.8329
WNT3	wingless-type MMTV integration site family, member 3	-10.4682	2.32423e-15	4.67953e-14	8.11084	0.825143
C1orf112	chromosome 1 open reading frame 112	-10.4643	2.60587e-32	2.22073e-30	36.9667	3.79566
FAM72B	family with sequence similarity 72, member B	-10.4278	1.05359e-24	4.68071e-23	19.2632	1.98034
DIAPH3	diaphanous-related formin 3	-10.3671	7.9673e-42	1.66088e-39	103.335	10.7269
SLCO1B3	solute carrier organic anion transporter family, member 1B3	-10.3546	1.90283e-30	1.37145e-28	31.8194	3.30057
BIRC5	baculoviral IAP repeat containing 5	-10.3017	1.26156e-43	3.2253e-41	138.196	14.44
TRIP13	thyroid hormone receptor interactor 13	-10.2962	6.44789e-43	1.53279e-40	123.924	12.9547
BDKRB1	bradykinin receptor B1	-10.2885	4.09334e-13	6.44189e-12	6.39508	0.660114
CENPA	centromere protein A	-10.1784	1.74989e-35	1.91218e-33	52.3305	5.52846
F12	coagulation factor XII (Hageman factor)	-10.1727	6.75656e-21	2.33549e-19	14.116	1.48526
KCNQ5	potassium channel, voltage gated KQT-like subfamily Q, member 5	-10.1689	1.2091e-16	2.7535e-15	9.43665	0.990171
TPX2	TPX2, microtubule-associated	-10.1402	7.7629e-49	4.04566e-46	689.889	73.2727
NDC80	NDC80 kinetochore complex component	-10.1257	4.59998e-40	7.99099e-38	88.5173	9.40663
PKDCC	protein kinase domain containing, cytoplasmic	-10.1147	3.77728e-05	0.000169309	1.63777	0.165029
WDR76	WD repeat domain 76	-10.0816	2.45489e-38	3.65535e-36	72.6856	7.75634
C17orf53	chromosome 17 open reading frame 53	-10.0764	1.18739e-15	2.44888e-14	8.57877	0.907657
HMMR	hyaluronan-mediated motility receptor (RHAMM)	-10.0722	3.58754e-35	3.73932e-33	51.7846	5.52846
KIF14	kinesin family member 14	-10.0666	1.02376e-42	2.39172e-40	131.957	14.1099
CCNB2	cyclin B2	-10.0491	4.80765e-44	1.35716e-41	167.91	17.9881
EME1	essential meiotic structure-specific endonuclease 1	-10.0481	7.5431e-24	3.12566e-22	18.5613	1.98034
ESPL1	extra spindle pole bodies like 1, separase	-9.97346	5.32129e-38	7.51078e-36	71.9057	7.75634
MYB	v-myb avian myeloblastosis viral oncogene homolog	-9.91268	1.30303e-12	1.94451e-11	6.16112	0.660114
ZNF630	zinc finger protein 630	-9.89983	5.92255e-08	4.59889e-07	3.11955	0.330057
MTBP	MDM2 binding protein	-9.89065	6.08027e-29	3.90463e-27	29.6358	3.21806
NRP1	neuropilin 1	-9.82526	2.36811e-10	2.60877e-09	4.60134	0.495086
RMI2	RecQ mediated genome instability 2	-9.79046	1.73298e-29	1.16825e-27	31.5855	3.4656
MMS22L	MMS22-like, DNA repair protein	-9.72435	2.40906e-36	2.91453e-34	63.4049	7.01371
DTL	denticleless E3 ubiquitin protein ligase homolog (Drosophila)	-9.69447	3.47181e-38	5.05839e-36	79.5486	8.82903
TOMM40L	translocase of outer mitochondrial membrane 40 homolog (yeast)-like	-9.6845	1.50062e-26	7.7821e-25	24.5665	2.72297
DSCAM	Down syndrome cell adhesion molecule	-9.63587	6.59025e-05	0.000280106	1.55978	0.165029
MCM10	minichromosome maintenance 10 replication initiation factor	-9.59791	7.64794e-36	8.56443e-34	61.8451	6.9312
TERT	telomerase reverse transcriptase	-9.58938	3.64213e-11	4.51105e-10	5.22525	0.5776
TROAP	trophinin associated protein	-9.58409	9.04505e-37	1.14542e-34	69.0981	7.75634
RAPGEF4	Rap guanine nucleotide exchange factor (GEF) 4	-9.48441	2.82449e-06	1.62031e-05	2.26168	0.247543
CDCA3	cell division cycle associated 3	-9.48072	2.14523e-33	1.95086e-31	48.743	5.52846
CKAP2L	cytoskeleton associated protein 2-like	-9.47534	1.16768e-40	2.13811e-38	122.754	13.9449
LOXL1-AS1	LOXL1 antisense RNA 1	-9.44652	5.48925e-11	6.61149e-10	5.14726	0.5776
C12orf75	chromosome 12 open reading frame 75	-9.41536	4.59545e-24	1.92781e-22	20.2771	2.3104
TRIM47	tripartite motif containing 47	-9.35461	7.97823e-21	2.73683e-19	15.1298	1.7328
CSTA	cystatin A (stefin A)	-9.33597	2.77278e-26	1.3967e-24	25.1124	2.888
MKI67	marker of proliferation Ki-67	-9.32996	1.42676e-46	5.37018e-44	1046.45	120.801
SPAG5	sperm associated antigen 5	-9.31619	3.3247e-41	6.62495e-39	146.385	16.9154
TOP2A	topoisomerase (DNA) II alpha	-9.31508	3.47955e-46	1.27427e-43	785.035	90.7657
GINS1	GINS complex subunit 1 (Psf1 homolog)	-9.30257	1.60854e-37	2.20158e-35	82.7461	9.57165
FAM64A	family with sequence similarity 64, member A	-9.27649	2.57417e-35	2.76825e-33	63.3269	7.34377
SYDE1	synapse defective 1, Rho GTPase, homolog 1 (C. elegans)	-9.21503	1.78077e-19	5.3621e-18	13.4921	1.56777
RUNX2	runt-related transcription factor 2	-9.1608	1.25109e-10	1.43542e-09	4.99128	0.5776
HOXA13	homeobox A13	-9.15704	0.000115109	0.00045888	1.48179	0.165029
LINC01204	long intergenic non-protein coding RNA 1204	-9.15704	0.000115109	0.00045888	1.48179	0.165029
LOC100288637	NA	-9.08403	1.87383e-22	7.17243e-21	18.1714	2.14537
DBNDD2	dysbindin (dystrobrevin binding protein 1) domain containing 2	-9.06814	4.90514e-30	3.44376e-28	37.5906	4.45577
CENPF	centromere protein F, 350/400kDa	-9.06119	8.58797e-44	2.32734e-41	356.175	42.3298
C11orf82	NA	-9.06062	3.03862e-29	1.97001e-27	34.783	4.12571
WDHD1	WD repeat and HMG-box DNA binding protein 1	-9.04796	3.61024e-39	5.68822e-37	117.217	13.9449
KIF20A	kinesin family member 20A	-9.01699	9.70854e-41	1.8793e-38	159.643	19.0608
HMGB2	high mobility group box 2	-8.97525	7.31554e-42	1.54884e-39	213.221	25.5794
ITGB3BP	integrin beta 3 binding protein (beta3-endonexin)	-8.95914	1.15368e-26	6.01247e-25	27.5301	3.30057
SERPINB13	serpin peptidase inhibitor, clade B (ovalbumin), member 13	-8.94848	4.21794e-26	2.07829e-24	26.1263	3.13554
IL27RA	interleukin 27 receptor, alpha	-8.92639	5.81207e-30	4.03864e-28	38.3705	4.6208
KIF2C	kinesin family member 2C	-8.89779	1.1315e-40	2.10025e-38	170.484	20.6286
GTSE1	G-2 and S-phase expressed 1	-8.86914	1.02176e-35	1.13482e-33	75.4932	9.15908
C18orf54	chromosome 18 open reading frame 54	-8.84604	5.27296e-17	1.26012e-15	10.9184	1.32023
ORC1	origin recognition complex, subunit 1	-8.82792	1.73738e-32	1.48997e-30	51.4726	6.27108
DSCC1	DNA replication and sister chromatid cohesion 1	-8.75875	2.89034e-31	2.21266e-29	45.7014	5.61097
ADAT2	adenosine deaminase, tRNA-specific 2	-8.75782	3.19072e-16	6.93969e-15	10.1385	1.23771
KIF18B	kinesin family member 18B	-8.75378	1.05182e-35	1.15872e-33	78.5347	9.65417
TCF19	transcription factor 19	-8.73324	2.87678e-36	3.41933e-34	85.7097	10.5618
MAD2L1	MAD2 mitotic arrest deficient-like 1 (yeast)	-8.6363	3.13611e-35	3.29413e-33	76.819	9.57165
SCMH1	sex comb on midleg homolog 1 (Drosophila)	-8.60975	1.33988e-19	4.07987e-18	14.5839	1.81531
LOC400043	NA	-8.50744	1.33533e-05	6.63988e-05	2.02771	0.247543
TMPO-AS1	TMPO antisense RNA 1	-8.4635	2.18263e-14	3.96442e-13	8.50078	1.07269
ARHGEF39	Rho guanine nucleotide exchange factor (GEF) 39	-8.45395	6.17128e-26	2.98646e-24	27.92	3.54811
ITPRIPL1	inositol 1,4,5-trisphosphate receptor interacting protein-like 1	-8.4465	9.99944e-10	1.02027e-08	4.60134	0.5776
CDC25A	cell division cycle 25A	-8.434	6.60019e-28	3.95719e-26	34.3151	4.37326
MMP3	matrix metallopeptidase 3	-8.43163	2.97721e-17	7.34811e-16	11.6983	1.48526
FANCI	Fanconi anemia, complementation group I	-8.42754	3.25526e-40	5.80378e-38	225.388	28.7975
CENPW	centromere protein W	-8.42635	3.8788e-25	1.79992e-23	25.8923	3.30057
POLQ	polymerase (DNA directed), theta	-8.41376	1.32674e-32	1.15239e-30	58.7256	7.5088
B4GALNT1	beta-1,4-N-acetyl-galactosaminyl transferase 1	-8.40587	1.30317e-13	2.16132e-12	7.79888	0.990171
SHCBP1	SHC SH2-domain binding protein 1	-8.39167	1.21284e-36	1.50771e-34	106.143	13.6149
HOXA4	homeobox A4	-8.38594	3.03359e-14	5.41569e-13	8.42279	1.07269
ZNF519	zinc finger protein 519	-8.38028	2.41535e-11	3.05305e-10	5.84916	0.742628
MTL5	metallothionein-like 5, testis-specific (tesmin)	-8.36338	1.30022e-17	3.31789e-16	12.2442	1.56777
SKA3	spindle and kinetochore associated complex subunit 3	-8.29536	2.29753e-34	2.20791e-32	77.5989	10.0667
HJURP	Holliday junction recognition protein	-8.29043	7.44012e-36	8.40113e-34	97.876	12.7072
IQGAP3	IQ motif containing GTPase activating protein 3	-8.28224	2.81581e-35	3.00427e-33	89.5312	11.6345
IL1B	interleukin 1, beta	-8.24374	2.86127e-31	2.20285e-29	52.4865	6.84868
TCOF1	Treacher Collins-Franceschetti syndrome 1	-8.227	1.85719e-40	3.35532e-38	311.409	40.762
WDR66	WD repeat domain 66	-8.22431	4.11263e-29	2.65362e-27	41.0221	5.36343
MND1	meiotic nuclear divisions 1	-8.21063	2.98985e-16	6.51325e-15	10.7625	1.40274
PCDHGA4	protocadherin gamma subfamily A, 4	-8.19939	0.000352052	0.001257	1.32581	0.165029
TNNI2	troponin I type 2 (skeletal, fast)	-8.19939	0.000352052	0.001257	1.32581	0.165029
B4GALNT4	beta-1,4-N-acetyl-galactosaminyl transferase 4	-8.19343	4.86511e-19	1.41464e-17	14.5059	1.89783
COL8A1	collagen, type VIII, alpha 1	-8.18178	2.24508e-05	0.000106107	1.94972	0.247543
LINC00669	long intergenic non-protein coding RNA 669	-8.18178	2.24508e-05	0.000106107	1.94972	0.247543
HNF4G	hepatocyte nuclear factor 4, gamma	-8.16718	1.67073e-07	1.20392e-06	3.19754	0.412571
SERPINB2	serpin peptidase inhibitor, clade B (ovalbumin), member 2	-8.13389	3.56086e-31	2.69551e-29	53.6563	7.09623
KIF4A	kinesin family member 4A	-8.11751	6.91783e-38	9.66357e-36	162.373	21.5362
ASPM	abnormal spindle microtubule assembly	-8.09964	1.44151e-38	2.19466e-36	196.142	26.0745
CEP55	centrosomal protein 55kDa	-8.06098	5.15215e-39	7.93313e-37	232.875	31.1079
CXCL1	chemokine (C-X-C motif) ligand 1 (melanoma growth stimulating activity, alpha)	-8.02051	5.91964e-36	6.77648e-34	115.579	15.5127
BCAT1	branched chain amino-acid transaminase 1, cytosolic	-8.01464	5.43924e-32	4.54949e-30	62.0791	8.33394
KIF23	kinesin family member 23	-7.97316	1.79233e-38	2.69846e-36	217.511	29.3751
DDN	dendrin	-7.96858	2.65587e-07	1.83607e-06	3.11955	0.412571
IL32	interleukin 32	-7.96739	2.31523e-29	1.53031e-27	45.2335	6.10606
P2RX5	purinergic receptor P2X, ligand gated ion channel, 5	-7.9443	1.02789e-23	4.20785e-22	24.4105	3.30057
PCDHB13	protocadherin beta 13	-7.90819	7.36294e-10	7.64505e-09	4.9133	0.660114
MTFR2	mitochondrial fission regulator 2	-7.86279	2.39893e-21	8.62214e-20	19.3412	2.64046
PADI3	peptidyl arginine deiminase, type III	-7.85613	3.77703e-05	0.000169309	1.87173	0.247543
PHEX	phosphate regulating endopeptidase homolog, X-linked	-7.85613	3.77703e-05	0.000169309	1.87173	0.247543
TTK	TTK protein kinase	-7.83203	1.21194e-34	1.18998e-32	101.463	13.9449
TNNT1	troponin T type 1 (skeletal, slow)	-7.73639	1.39148e-24	6.14153e-23	27.92	3.87817
NCAPG	non-SMC condensin I complex, subunit G	-7.72884	1.85135e-34	1.79184e-32	104.271	14.5225
BRCA1	breast cancer 1, early onset	-7.72871	1.62869e-33	1.49113e-31	88.2833	12.2946
TMEM98	transmembrane protein 98	-7.72215	1.02052e-23	4.19033e-22	25.5023	3.54811
CHST4	carbohydrate (N-acetylglucosamine 6-O) sulfotransferase 4	-7.72056	0.000616114	0.00206796	1.24782	0.165029
LY6G5C	lymphocyte antigen 6 complex, locus G5C	-7.72056	0.000616114	0.00206796	1.24782	0.165029
KIFC1	kinesin family member C1	-7.68531	7.18094e-35	7.20754e-33	116.047	16.2553
CDCA8	cell division cycle associated 8	-7.64609	6.23115e-35	6.34828e-33	120.727	16.9979
ZNF532	zinc finger protein 532	-7.62892	5.60389e-25	2.5653e-23	29.8697	4.20823
CCDC18	coiled-coil domain containing 18	-7.58517	4.22518e-24	1.79471e-22	27.3741	3.87817
ZWINT	ZW10 interacting kinetochore protein	-7.49402	3.10754e-36	3.66149e-34	189.513	27.2297
RRM2	ribonucleotide reductase M2	-7.46501	4.04919e-38	5.77543e-36	421.53	60.813
AURKA	aurora kinase A	-7.42728	6.40467e-35	6.47636e-33	142.876	20.7111
CDCA5	cell division cycle associated 5	-7.42322	1.80498e-34	1.75954e-32	129.149	18.7307
DLGAP5	discs, large (Drosophila) homolog-associated protein 5	-7.42089	1.77914e-35	1.92858e-33	165.492	24.0116
KIAA1524	KIAA1524	-7.42077	6.91329e-32	5.64308e-30	79.0807	11.4695
AURKB	aurora kinase B	-7.40307	2.68815e-33	2.42829e-31	102.711	14.9351
OAS3	2'-5'-oligoadenylate synthetase 3, 100kDa	-7.37626	2.44474e-36	2.93153e-34	226.09	33.0057
PLEKHA4	pleckstrin homology domain containing, family A (phosphoinositide binding specific) member 4	-7.36451	6.83179e-15	1.31493e-13	10.2165	1.48526
CIT	citron rho-interacting serine/threonine kinase	-7.34823	7.57679e-34	7.03189e-32	119.401	17.493
COL9A2	collagen, type IX, alpha 2	-7.32487	4.00171e-21	1.40474e-19	20.823	3.05303
SUV39H1	suppressor of variegation 3-9 homolog 1 (Drosophila)	-7.32418	2.10858e-26	1.07411e-24	38.2145	5.61097
RFC3	replication factor C (activator 1) 3, 38kDa	-7.28245	6.92921e-33	6.05747e-31	102.711	15.1826
IL1A	interleukin 1, alpha	-7.27814	1.00202e-31	8.08177e-30	83.1361	12.2946
ERCC6L	excision repair cross-complementation group 6-like	-7.25331	6.23621e-29	3.98588e-27	54.5142	8.0864
BEST4	bestrophin 4	-7.24173	0.00107827	0.00339544	1.16983	0.165029
EFNB3	ephrin-B3	-7.24173	0.00107827	0.00339544	1.16983	0.165029
ARL10	ADP-ribosylation factor-like 10	-7.20481	0.000107025	0.000430708	1.71575	0.247543
FAM181B	family with sequence similarity 181, member B	-7.20481	0.000107025	0.000430708	1.71575	0.247543
NUDT17	nudix (nucleoside diphosphate linked moiety X)-type motif 17	-7.20481	0.000107025	0.000430708	1.71575	0.247543
CDK1	cyclin-dependent kinase 1	-7.20396	3.01256e-35	3.18908e-33	197.078	29.4576
CDC6	cell division cycle 6	-7.19402	3.0352e-33	2.72364e-31	117.997	17.6581
LOXL3	lysyl oxidase-like 3	-7.17418	1.70916e-06	1.02158e-05	2.8076	0.412571
LIMS2	LIM and senescent cell antigen-like domains 2	-7.16637	2.6211e-07	1.81574e-06	3.35352	0.495086
LOC102723854	NA	-7.16637	2.6211e-07	1.81574e-06	3.35352	0.495086
LRRCC1	leucine rich repeat and coiled-coil centrosomal protein 1	-7.16507	1.46568e-27	8.45107e-26	46.7153	7.01371
SLC35G2	solute carrier family 35, member G2	-7.1532	1.73794e-09	1.72143e-08	4.99128	0.742628
MCM2	minichromosome maintenance complex component 2	-7.13557	3.43417e-36	3.9818e-34	314.919	47.5282
DCLRE1A	DNA cross-link repair 1A	-7.12923	2.45161e-27	1.36145e-25	45.9354	6.9312
EFCAB4B	NA	-7.09783	1.12031e-17	2.89147e-16	14.7399	2.22789
TICRR	TOPBP1-interacting checkpoint and replication regulator	-7.0611	1.36496e-29	9.24763e-28	65.5106	9.98423
ZGRF1	zinc finger, GRF-type containing 1	-7.04856	4.84972e-20	1.5609e-18	19.4972	2.97051
LRFN4	leucine rich repeat and fibronectin type III domain containing 4	-7.03128	7.06375e-27	3.75349e-25	44.7656	6.84868
VEGFC	vascular endothelial growth factor C	-7.0188	3.87641e-17	9.49826e-16	14.038	2.14537
GSG2	germ cell associated 2 (haspin)	-7.00313	9.22738e-25	4.1401e-23	34.3931	5.28091
GTF3C6	general transcription factor IIIC, polypeptide 6, alpha 35kDa	-6.9823	1.08436e-26	5.69501e-25	44.4536	6.84868
CA9	carbonic anhydrase IX	-6.96083	5.9289e-16	1.25919e-14	12.3222	1.89783
CDC20	cell division cycle 20	-6.94659	4.34238e-35	4.49154e-33	273.585	42.4123
IRX3	iroquois homeobox 3	-6.94062	1.52254e-12	2.23514e-11	8.03285	1.23771
GLYCTK	glycerate kinase	-6.93905	2.05989e-05	9.80728e-05	2.18369	0.330057
ANLN	anillin actin binding protein	-6.90305	5.9513e-36	6.77648e-34	491.33	76.6557
CDKN2C	cyclin-dependent kinase inhibitor 2C (p18, inhibits CDK4)	-6.90143	2.38845e-19	7.09726e-18	18.5613	2.888
TYRO3	TYRO3 protein tyrosine kinase	-6.90061	6.94905e-27	3.72173e-25	47.1052	7.34377
FANCA	Fanconi anemia, complementation group A	-6.89683	1.60556e-31	1.27973e-29	102.555	16.0078
PRDM1	PR domain containing 1, with ZNF domain	-6.87915	0.000180183	0.000688518	1.63777	0.247543
PRSS12	protease, serine, 12 (neurotrypsin, motopsin)	-6.87915	0.000180183	0.000688518	1.63777	0.247543
LPAR1	lysophosphatidic acid receptor 1	-6.84875	2.00001e-18	5.47478e-17	16.8456	2.64046
SMC2	structural maintenance of chromosomes 2	-6.84756	3.95256e-34	3.74525e-32	219.85	34.5735
RACGAP1	Rac GTPase activating protein 1	-6.82894	6.75445e-32	5.54684e-30	117.763	18.5657
KCNS1	potassium voltage-gated channel, modifier subfamily S, member 1	-6.78236	4.04133e-10	4.34259e-09	5.77117	0.907657
GPM6A	glycoprotein M6A	-6.78067	2.8897e-08	2.36732e-07	4.2114	0.660114
TLE2	transducin-like enhancer of split 2	-6.77698	4.35108e-06	2.40543e-05	2.65162	0.412571
BUB1	BUB1 mitotic checkpoint serine/threonine kinase	-6.77396	5.8901e-33	5.18252e-31	164.556	26.157
TRIML2	tripartite motif family-like 2	-6.76273	1.25037e-17	3.20273e-16	15.5978	2.47543
CCDC150	coiled-coil domain containing 150	-6.7484	1.77529e-09	1.75329e-08	5.22525	0.825143
TACC3	transforming, acidic coiled-coil containing protein 3	-6.74126	1.34425e-32	1.16016e-30	153.95	24.5892
ECT2	epithelial cell transforming 2	-6.71641	5.95977e-34	5.60798e-32	255.257	40.9271
ZNF300	zinc finger protein 300	-6.71332	8.15542e-14	1.38132e-12	9.82659	1.56777
ANKRD22	ankyrin repeat domain 22	-6.70699	8.43071e-09	7.5603e-08	4.67933	0.742628
TFAP4	transcription factor AP-4 (activating enhancer binding protein 4)	-6.70036	1.87019e-24	8.17455e-23	36.4988	5.85851
RTP4	receptor (chemosensory) transporter protein 4	-6.69232	3.36815e-05	0.00015279	2.1057	0.330057
CHEK1	checkpoint kinase 1	-6.68446	4.96353e-27	2.67697e-25	52.7984	8.49897
ATAD5	ATPase family, AAA domain containing 5	-6.67452	1.56657e-27	8.99451e-26	57.3218	9.2416
EFS	embryonal Fyn-associated substrate	-6.60994	2.51301e-16	5.50992e-15	13.726	2.22789
KNSTRN	kinetochore-localized astrin/SPAG5 binding protein	-6.60978	5.09866e-31	3.83816e-29	116.515	18.9783
SASS6	SAS-6 centriolar assembly protein	-6.5922	1.13098e-25	5.43433e-24	44.9995	7.34377
SH2D5	SH2 domain containing 5	-6.54547	2.91379e-17	7.20472e-16	15.5978	2.55794
HOXA10-AS	HOXA10 antisense RNA	-6.53011	6.58381e-08	5.06304e-07	4.05542	0.660114
SLC6A11	solute carrier family 6 (neurotransmitter transporter), member 11	-6.52454	1.02986e-10	1.19987e-09	6.55106	1.07269
MRPL23	mitochondrial ribosomal protein L23	-6.51753	3.18104e-22	1.20064e-20	29.0118	4.78583
EXO1	exonuclease 1	-6.49853	7.37137e-27	3.90164e-25	56.3079	9.32411
CCDC15	coiled-coil domain containing 15	-6.4695	1.4845e-11	1.93414e-10	7.48693	1.23771
MAMDC2	MAM domain containing 2	-6.46328	5.77295e-14	9.88919e-13	10.4505	1.7328
EREG	epiregulin	-6.44559	5.50726e-05	0.000238109	2.02771	0.330057
PDX1	pancreatic and duodenal homeobox 1	-6.44559	5.50726e-05	0.000238109	2.02771	0.330057
NAGS	N-acetylglutamate synthase	-6.423	5.37223e-11	6.48208e-10	6.94101	1.1552
CENPM	centromere protein M	-6.40122	3.69751e-14	6.5321e-13	10.8404	1.81531
TEAD2	TEA domain family member 2	-6.39101	1.5333e-16	3.45695e-15	14.7399	2.47543
KIF15	kinesin family member 15	-6.38879	5.10036e-28	3.08403e-26	73.4655	12.3771
XRCC4	X-ray repair complementing defective repair in Chinese hamster cells 4	-6.38727	9.14831e-20	2.84311e-18	22.0708	3.71314
BLM	Bloom syndrome, RecQ helicase-like	-6.36814	3.34374e-26	1.66572e-24	54.2022	9.15908
MAGOHB	mago homolog B, exon junction complex core component	-6.36471	1.09257e-19	3.357e-18	21.9928	3.71314
DEPDC1B	DEP domain containing 1B	-6.36375	9.33904e-25	4.17637e-23	43.4398	7.34377
FJX1	four jointed box 1	-6.35898	3.65414e-26	1.81369e-24	54.1242	9.15908
MTMR2	myotubularin related protein 2	-6.33663	3.46109e-28	2.12207e-26	78.6907	13.3673
CKAP4	cytoskeleton-associated protein 4	-6.32917	2.87305e-13	4.64557e-12	9.7486	1.65029
RNASE7	ribonuclease, RNase A family, 7	-6.31871	1.33775e-13	2.21596e-12	10.2165	1.7328
RRM1	ribonucleotide reductase M1	-6.31554	5.37645e-32	4.5249e-30	233.732	39.8544
LACE1	lactation elevated 1	-6.30842	4.61757e-12	6.3715e-11	8.26682	1.40274
CENPU	centromere protein U	-6.30677	2.5352e-28	1.56145e-26	82.6682	14.1099
CENPH	centromere protein H	-6.30296	2.5098e-23	1.01516e-21	36.2648	6.18857
HS6ST2	heparan sulfate 6-O-sulfotransferase 2	-6.28856	8.2614e-24	3.40249e-22	39.0724	6.68366
CRISPLD1	cysteine-rich secretory protein LCCL domain containing 1	-6.28408	0.0032972	0.0090918	1.01385	0.165029
KCNJ5	potassium channel, inwardly rectifying subfamily J, member 5	-6.28408	0.0032972	0.0090918	1.01385	0.165029
PCDHGB7	protocadherin gamma subfamily B, 7	-6.28408	0.0032972	0.0090918	1.01385	0.165029
ADCY7	adenylate cyclase 7	-6.26162	1.25198e-27	7.37577e-26	74.4013	12.7897
CCDC34	coiled-coil domain containing 34	-6.23657	7.22284e-25	3.27323e-23	46.8713	8.0864
C2orf88	chromosome 2 open reading frame 88	-6.22784	0.000510159	0.00175048	1.48179	0.247543
RLTPR	RGD motif, leucine rich repeats, tropomodulin domain and proline-rich containing	-6.22784	0.000510159	0.00175048	1.48179	0.247543
HDGFRP3	hepatoma-derived growth factor, related protein 3	-6.20234	5.12109e-28	3.08403e-26	84.1499	14.605
GRIN2D	glutamate receptor, ionotropic, N-methyl D-aspartate 2D	-6.19886	9.00305e-05	0.000369	1.94972	0.330057
PSMC3IP	PSMC3 interacting protein	-6.1971	3.69694e-15	7.29164e-14	12.8682	2.22789
NEK2	NIMA-related kinase 2	-6.19685	6.99331e-27	3.73068e-25	67.4603	11.717
LSM11	LSM11, U7 small nuclear RNA associated	-6.19457	2.14257e-11	2.72855e-10	7.6429	1.32023
NEURL1B	neuralized E3 ubiquitin protein ligase 1B	-6.18853	3.69018e-25	1.71828e-23	50.3028	8.74651
RFTN1	raftlin, lipid raft linker 1	-6.17687	4.2848e-17	1.04235e-15	16.6116	2.888
PRIM1	primase, DNA, polypeptide 1 (49kDa)	-6.17653	8.31618e-22	3.06207e-20	30.8056	5.36343
THBS1	thrombospondin 1	-6.1678	6.1727e-32	5.1313e-30	318.038	55.5321
INCENP	inner centromere protein antigens 135/155kDa	-6.16471	1.94762e-29	1.30645e-27	122.364	21.3712
STEAP2	STEAP family member 2, metalloreductase	-6.16072	8.98376e-07	5.64087e-06	3.35352	0.5776
COQ3	coenzyme Q3 methyltransferase	-6.14905	8.78883e-17	2.04972e-15	16.0657	2.80548
NFATC4	nuclear factor of activated T-cells, cytoplasmic, calcineurin-dependent 4	-6.13144	2.95389e-11	3.69918e-10	7.56492	1.32023
HMGA2	high mobility group AT-hook 2	-6.12688	7.47085e-28	4.43991e-26	86.4116	15.1826
HIPK2	homeodomain interacting protein kinase 2	-6.12596	4.13144e-13	6.49431e-12	9.90458	1.7328
MEX3A	mex-3 RNA binding family member A	-6.12516	1.92365e-13	3.16328e-12	10.3725	1.81531
CHAF1A	chromatin assembly factor 1, subunit A (p150)	-6.11453	1.31945e-28	8.20116e-27	104.037	18.3182
BRIP1	BRCA1 interacting protein C-terminal helicase 1	-6.08941	2.10069e-26	1.07411e-24	66.2905	11.717
FANCB	Fanconi anemia, complementation group B	-6.07625	1.21903e-12	1.82518e-11	9.35866	1.65029
PIF1	PIF1 5'-to-3' DNA helicase	-6.07458	2.7911e-12	3.96015e-11	8.89073	1.56777
CCNB1	cyclin B1	-6.06496	2.00651e-31	1.57157e-29	312.735	55.5321
BORA	bora, aurora kinase A activator	-6.05829	5.3927e-26	2.62845e-24	62.703	11.1394
TIMM21	translocase of inner mitochondrial membrane 21 homolog (yeast)	-6.04464	1.921e-14	3.52227e-13	12.0883	2.14537
SMO	smoothened, frizzled class receptor	-6.04464	4.64451e-18	1.22438e-16	19.4972	3.4656
NEK3	NIMA-related kinase 3	-6.04211	3.78846e-14	6.67538e-13	11.6203	2.06286
AADAT	aminoadipate aminotransferase	-6.01786	1.38108e-06	8.40305e-06	3.27553	0.5776
JAZF1	JAZF zinc finger 1	-6.0031	5.98773e-06	3.23113e-05	2.8076	0.495086
ARHGAP19	Rho GTPase activating protein 19	-5.9652	4.34147e-24	1.83834e-22	47.5732	8.58148
KCNIP3	Kv channel interacting protein 3, calsenilin	-5.95213	0.000147115	0.000571997	1.87173	0.330057
SLC12A8	solute carrier family 12, member 8	-5.9468	1.01646e-18	2.86939e-17	21.9149	3.96068
KIF24	kinesin family member 24	-5.9366	6.10856e-20	1.93843e-18	25.9703	4.70331
PDE4A	phosphodiesterase 4A, cAMP-specific	-5.93568	3.92193e-17	9.55793e-16	17.7815	3.21806
SALL2	spalt-like transcription factor 2	-5.9332	1.28607e-12	1.92131e-11	9.59262	1.7328
DBF4B	DBF4 zinc finger B	-5.91773	2.66613e-18	7.19642e-17	20.901	3.79566
OIP5	Opa interacting protein 5	-5.90997	9.28216e-22	3.40849e-20	34.0031	6.18857
WEE1	WEE1 G2 checkpoint kinase	-5.90457	8.65365e-23	3.42856e-21	39.8523	7.26125
INHBE	inhibin, beta E	-5.90218	0.000857393	0.00277205	1.4038	0.247543
NKX2-2	NK2 homeobox 2	-5.90218	0.000857393	0.00277205	1.4038	0.247543
ESCO2	establishment of sister chromatid cohesion N-acetyltransferase 2	-5.89302	9.67531e-23	3.78903e-21	39.7743	7.26125
FAM83D	family with sequence similarity 83, member D	-5.84879	3.72067e-28	2.27095e-26	124.158	22.8565
FOXD2-AS1	FOXD2 antisense RNA 1 (head to head)	-5.83692	9.37065e-06	4.83889e-05	2.72961	0.495086
REEP2	receptor accessory protein 2	-5.82651	2.40197e-09	2.32476e-08	5.84916	1.07269
TYMS	thymidylate synthetase	-5.82613	4.41992e-28	2.68565e-26	125.016	23.104
BCL2	B-cell CLL/lymphoma 2	-5.81457	2.04201e-07	1.44562e-06	4.05542	0.742628
TMPO	thymopoietin	-5.80471	1.04716e-30	7.75354e-29	464.735	86.2274
MCM7	minichromosome maintenance complex component 7	-5.80403	3.692e-30	2.61919e-28	310.396	57.595
DLX6	distal-less homeobox 6	-5.80327	7.42348e-09	6.73281e-08	5.38123	0.990171
[truncated: 3,196 more rows]
