# Supplementary material for: Transcriptional super-enhancers control cancer stemness and metastasis genes in squamous cell carcinoma
Source: Nat Commun. 2021 Jun 25;12:3974. doi: 10.1038/s41467-021-24137-1 (PMC8233332; doi:10.1038/s41467-021-24137-1)
Supplement: Supplementary file 5 — Source Data [file 41467_2021_24137_MOESM5_ESM.xlsx]

## Sheet: Figure 1
Fig. 1a		Fig. 1b			Fig. 1d					Fig. 1c		Control				JQ1				P-value			Fig. 1e		Control				JQ1				P-value			Fig. 1f		Control				JQ1				P-value
The source data of this figure is in supplymentary data 1		The RNA-seq data was deposited to GEO GSE131967			The RNA-seq data was deposited to GEO GSE131967					SCC1	IL1A	0.968121	0.886008	1.14587		0.031845	0.038959	0.049976		0.000237			SCC1	AURKB	1.00798	0.955283	1.03673		0.093612	0.125986	0.122271		4e-06			ALDH high CD44 high SCC1	IL6	0.955658	1.05533	0.989011		0.167978	0.26855	0.211471		4.5e-05
The RNA-seq data was deposited to GEO GSE131967		NF-kB target genes for GSEA			Cancer stemness genes used for GSEA						IL1B	0.928734	0.884393	1.18687		0.023997	0.031653	0.042338		0.000513				BANF1	1.15414	0.951191	0.894672		0.366277	0.396056	0.494045		0.002692				IL8	0.882073	1.03279	1.08513		0.187851	0.132921	0.164559		0.000183
		ABCA1			ABCB7						IL6	1.0178	0.982198	1.00026		0.124108	0.123374	0.100852		<0.000001				BUB1B	1.10083	1.00167	0.897503		0.18469	0.106434	0.146476		0.00017				MET	1.06279	0.979306	0.9579		0.324458	0.301463	0.379185		7.3e-05
		ABCB1			ADH5						IL8	1.18521	0.848038	0.966755		0.07133	0.053865	0.087379		0.000724				CCND2	1.07923	1.02672	0.894053		0.387941	0.414911	0.3521		0.000448				TP63	0.896686	1.03956	1.06376		0.341183	0.237591	0.299526		0.0003
		ABCB4			PARP1						CXCL1	0.920242	0.939487	1.14027		0.154785	0.139358	0.190286		0.00031				CDC20	1.12537	0.846021	1.02861		0.11698	0.135051	0.127186		0.000441				FOSL1	1.07919	1.00922	0.911583		0.224673	0.227483	0.270374		0.000117
		ABCC6			ADSL						TNFAIP3	0.857819	1.19947	0.942712		0.277659	0.342773	0.24636		0.002621				CHAF1A	0.901964	1.01637	1.08167		0.0616	0.071555	0.108474		7.2e-05				CD44	0.999894	1.01379	0.98632		0.447758	0.479513	0.330403		0.000227
		ADAM19			AK3L1						BCL2	0.972906	1	1.02709		0.251733	0.137396	0.151062		3.1e-05				CKS1B	0.727689	1.1873	1.08501		0.143598	0.187071	0.314141		0.006131				BMI1	1.03975	1.01653	0.943719		0.524503	0.421325	0.353504		0.000594
		ADORA1			ALDOC						BCL3	0.971178	0.971834	1.05699		0.254455	0.271379	0.35695		7.8e-05				KIF22	0.898084	1.04994	1.05197		0.116202	0.14886	0.115321		7.5e-05
		ADORA2A			SLC25A5						BIRC3	0.994066	1.00593	1.00002		0.334405	0.381042	0.398455		5e-06				MCM5	0.853514	0.941642	1.20484		0.01461	0.024539	0.027998		0.000757
		ADRA2B			APEX1						MMP3	1.00957	1.01081	0.979621		0.212256	0.284987	0.29662		1.3e-05				NCAPD2	0.727689	1.1873	1.08501		0.143598	0.187071	0.314141		0.006131			Fig. 1g		Control				JQ1				P-value
		AGER			BIRC5																			YAP1	1.02284	1.05419	0.922969		0.263104	0.305628	0.309324		7.5e-05			EpCAM+ ALDH high CD44 high	IL6	1.0329	0.823622	1.14348		0.076282	0.08926	0.104353		0.000641
		AHCTF1			ALDH7A1																			MET	1.09934	0.975795	0.924864		0.344315	0.362081	0.35541		0.000242				IL8	0.964879	0.948358	1.08676		0.169288	0.160966	0.175506		4.6e-05
		ANGPT1			ATP5J					SCC22B	IL1A	1.00953	1.01375	0.976717		0.062072	0.044423	0.079823		<0.000001				CD44	1.03745	1.07335	0.889198		0.101055	0.105297	0.143312		0.000108				MET	0.955352	0.983461	1.06119		0.340716	0.349545	0.356348		3.4e-05
		AR			ATP5O						IL1B	1.09453	0.973919	0.931553		0.057175	0.037986	0.072263		4.6e-05				TP63	1.02299	1.08047	0.896541		0.139611	0.189927	0.202375		0.00014				TP63	1.07215	0.984922	0.942928		0.073324	0.069689	0.069157		1.7e-05
		BCL3			BAX						IL6	0.979232	1.02077	1.0007		0.17149	0.164512	0.154867		<0.000001				FOSL1	1.02564	1.00174	0.972619		0.372127	0.372632	0.311808		1.4e-05				FOSL1	0.987198	0.960649	1.05215		0.283056	0.233822	0.289497		2.3e-05
		BDKRB1			BCAT1						IL8	1.10287	0.847486	1.04964		0.069408	0.078308	0.128295		0.000342																	CD44	1.17478	0.925648	0.899568		0.157403	0.147048	0.131431		0.00063
		BDNF			CCND1						CXCL1	1.08071	0.993817	0.925469		0.07101	0.092892	0.136774		5.1e-05																	BMI1	1.00774	0.977838	1.01442		0.342063	0.358764	0.339141		<0.000001
		BLNK			BLM						TNFAIP3	1.06601	1.01629	0.917705		0.392569	0.384958	0.323977		0.000202			SCC22B	AURKB	1.21545	0.776914	1.00764		0.268835	0.314705	0.179845		0.004933
		BMI1			BTF3						BCL2	1.00857	1.13054	0.860885		0.346681	0.36348	0.153812		0.002295				BANF1	0.989593	0.972538	1.03787		0.310119	0.351459	0.269051		2.4e-05
		BMP2			BUB1						BCL3	1.05167	0.885487	1.06284		0.350484	0.345552	0.541021		0.00242				BUB1B	1.03643	1.05691	0.906661		0.307228	0.238883	0.150951		0.000299
		BMP4			BUB1B						BIRC3	1.03006	0.959255	1.01069		0.485988	0.452583	0.428875		3.5e-05				CCND2	1.14129	0.910088	0.948616		0.271599	0.182163	0.326798		0.000876
		C69			SERPINH1						MMP3	1.09834	0.891201	1.01046		0.143872	0.101704	0.197438		0.000209				CDC20	1.13032	0.822006	1.04768		0.090086	0.169123	0.13717		0.000795
		CALCB			CCNA2																			CHAF1A	0.937606	0.91536	1.14703		0.223411	0.187212	0.327555		0.00089
		CCL1			CCNC																			CKS1B	0.997016	0.970093	1.03289		0.232914	0.348755	0.329299		6.5e-05
		CCL15			CCND2					FaDu	IL1A	1.0197	0.936141	1.04416		0.075987	0.095323	0.131969		1.6e-05				KIF22	0.922299	0.935998	1.1417		0.140601	0.107905	0.143372		0.000268
		CCL17			CCNF						IL1B	1.13028	0.903926	0.965798		0.063312	0.126878	0.138813		0.000239				MCM5	0.981682	0.765206	1.25311		0.100191	0.074806	0.179135		0.003655
		CCL19			CDC2						IL6	1.03855	0.961445	1.00012		0.289903	0.268379	0.275376		6e-06				NCAPD2	0.997016	0.970093	1.03289		0.232914	0.348755	0.329299		6.5e-05
		CCL2			CDC6						IL8	0.953225	0.922007	1.12477		0.423482	0.510134	0.524425		0.00188				YAP1	1.00369	0.982969	1.01334		0.341167	0.344357	0.41038		1.3e-05
		CCL20			CDC20						CXCL1	0.950071	1.00416	1.04577		0.206708	0.411787	0.444547		0.001245				MET	1.07187	0.965913	0.962215		0.369378	0.343357	0.44762		0.000211
		CCL22			CDC34						TNFAIP3	0.981504	1.11896	0.899538		0.395303	0.405005	0.558874		0.002758				CD44	1.11616	0.865999	1.01784		0.297061	0.241724	0.301356		0.000667
		CCL23			CDK4						BCL2	0.939798	0.934751	1.12545		0.437594	0.398601	0.303173		0.00113				TP63	1.11719	0.967939	0.914876		0.21915	0.137731	0.227449		0.000275
		CCL28			CDKN1C						BCL3	1.00239	0.95736	1.04025		0.389086	0.54056	0.47492		0.000441				FOSL1	1.09815	1.03539	0.866468		0.372807	0.378173	0.377495		0.000838
		CCL3			CDKN3						BIRC3	1.07404	0.925955	0.999998		0.413068	0.382399	0.457367		0.000264
		CCL4			CTSC						MMP3	1.03211	0.890556	1.07733		0.226175	0.247988	0.271466		0.000201
		CCL5			RCC1																		FaDu	AURKB	0.980162	0.892529	1.12731		0.363998	0.297701	0.298554		0.000699
		CD209			CHEK1																			BANF1	0.870288	0.881733	1.24798		0.369743	0.37423	0.370091		0.00714
		CD44			CKS1B																			BUB1B	1.01285	1.00969	0.97746		0.117591	0.097485	0.136695		<0.000001
		CD54			CKS2																			CCND2	0.934605	1.08034	0.985057		0.473744	0.440761	0.461402		0.000246
		CDX1			COX5B																			CDC20	0.857611	1.07005	1.07234		0.253397	0.246937	0.163854		0.000533
		CEBPD			CRABP2																			CHAF1A	1.00928	0.961577	1.02914		0.30445	0.332574	0.511692		0.000814
		CREB3			CSE1L																			CKS1B	0.974619	0.979877	1.0455		0.286363	0.306632	0.3209		1e-05
		CSF1			CSRP2																			KIF22	0.874582	0.862313	1.2631		0.359791	0.324402	0.338714		0.00753
		CSF2			CTNNA1																			MCM5	0.929995	1.01857	1.05144		0.049001	0.133574	0.098914		3.2e-05
		CSF3			DHX9																			NCAPD2	0.974619	0.979877	1.0455		0.286363	0.306632	0.3209		1e-05
		CXCL1			TIMM8A																			YAP1	1.15969	0.910735	0.929572		0.46924	0.678857	0.620497		0.015563
		CXCL10			DLAT																			MET	0.979697	1.05879	0.961512		0.388608	0.529633	0.547166		0.000936
		CXCL11			DNMT1																			CD44	1.01069	0.986796	1.00252		0.253776	0.256503	0.33233		1.1e-05
		CXCL3			DTYMK																			TP63	1.09155	0.86335	1.0451		0.162931	0.206157	0.242625		0.000409
		CXCL5			E2F3																			FOSL1	0.970582	1.00383	1.02558		0.331298	0.282388	0.39759		5.7e-05
		CXCL6			ECHS1
		CXCL9			PHC1
		DMP1			EEF2
		E2F3			EIF2S3
		EBI3			EIF4A1
		EGFR			EIF4B
		ELF3			EIF4EBP1
		ENG			ENO1
		EPO			FBL
		ERBB2			ETFA
		FCER2			FARSA
		FGF8			FDPS
		FN1			FGFR1
		FOS			FH
		FSTL3			GARS
		GATA3			GART
		GRIN1			GJA1
		GRIN2A			GLDC
		GRM2			GLO1
		HGF			HADH
		HIF1A			HDAC1
		HOXA9			HELLS
		ICOS			HMGB2
		IER2			HNRNPA1
		IFNB1			HNRPAB
		IFNG			HNRPK
		IGFBP1			HNRPL
		IGFBP2			PRMT1
		Iigp1			HSPA9
		IL10			HSPE1
		IL11			IARS
		IL12A			ITGB4BP
		IL12B			KIF11
		IL13			KIF22
		IL15			KPNA2
		IL17			KRAS
		IL1A			RPSA
		IL1B			LMNB1
		IL1RN			MAD2L1
		IL2			MCM2
		IL23A			MCM3
		IL27			MCM4
		IL6			MCM5
		IL8			MCM7
		IL9			MSH2
		INHBA			MYBL2
		IRF1			MYC
		IRF2			NAP1L1
		IRF4			NASP
		IRF7			NCL
		JMJD3			NDUFA9
		JUNB			NDUFAB1
		KC			NDUFB7
		KISS1			NDUFB8
		KITLG			NDUFB10
		KLRA1			NDUFS2
		LEF1			RPL10A
		LTA			NEK2
		LTB			NME2
		MADCAM1			NME4
		MDK			NOL1
		MYB			NONO
		MYC			NTHL1
		NCAM			ORC1L
		NFKB1			OTX2
		NFKB2			PA2G4
		NFKBIA			PRDX1
		NFKBIE			PCNA
		NFKBIZ			PDCD2
		NGFB			PDHA1
		NK4			PHB
		NLRP2			PLK1
		NPY1R			POLD1
		NR3C1			POLE2
		NR4A2			POLR2F
		NRG1			PPM1G
		OLR1			PPP4C
		OPRD1			PRIM1
		OPRM1			PRIM2
		OXTR			MAPK13
		PDGFB			PRPS1
		PENK			PSMA5
		PGR			PSMA7
		PI3KAP1			PSMB5
		PIGF			PSMB6
		PRDM1			RAD23B
		PRL			RCN2
		PTAFR			RFC3
		REL			RPA2
		RELB			RPA3
		RPF2			RPL13
		SCNN1A			RPL22
		SELE			RPL27A
		SELP			MRPL12
		SNAI1			RPS3
		SOX9			RPS5
		SP7			RPS8
		SPI1			RPS12
		SPP1			RPS16
		STAT5A			RPS19
		TACR1			RPS23
		TFEC			RPS27
		TFF3			RRM1
		THBS1			RRM2
		THBS2			SARS
		TNC			SDHC
		TNF			SDHD
		TNFAIP3			SET
		TNFSF10			SLC2A1
		TNFSF13B			SLC16A1
		TNFSF13B			SNRPA
		TNFSF15			SNRPA1
		TNIP3			SNRPD1
		TP53			SOX2
		TWIST1			SQLE
		VCAM1			SSB
		VEGFC			SS18
		WNT10B			AURKA
		WT1			TCF19
		YY1			TCOF1
		ZNF366			TERF1
					TGIF1
					TOP2A
					TP53
					TRIP6
					TTK
					U2AF1
					UBE2G1
					UBE2V2
					SUMO1
					UGDH
					UQCRH
					VBP1
					VRK1
					WEE1
					XPO1
					XRCC5
					YY1
					ZIC3
					ZNF22
					DAP3
					DEK
					CLPP
					CDC7
					TEAD2
					SIP1
					NIPSNAP1
					HAT1
					TMEFF1
					RUVBL1
					EIF3S10
					EIF3S2
					BANF1
					PROM1
					DDX18
					EIF2S2
					CCNB2
					EXO1
					BUB3
					AURKB
					TRIP13
					WDR57
					KIF23
					EEF1E1
					PDIA4
					GNA14
					DLG7
					NCAPD2
					GNPDA1
					CHAF1A
					SMC4
					DPP3
					KIF20A
					G3BP1
					PRMT3
					PSME3
					PSMD14
					POP7
					COX4NB
					NDC80
					YAP1
					LYPLA1
					TIMM44
					SMC2
					SPAG5
					PDPN
					PLK4
					FUSIP1
					MTHFD2
					RPP40
					RUVBL2
					MRPS30
					RNPS1
					DBF4
					ERP29
					STIP1
					EBNA1BP2
					UQCR
					WDHD1
					CHEK2
					CBX3
					MTF2
					NCBP2
					SEPHS2
					CCT5
					EXOSC7
					NCAPH
					KPNA6
					LSM5
					GSPT2
					KIF4A
					LSM4
					GNL3
					TIMM13
					TIMM8B
					CKAP2
					PABPC1
					ACAD8
					SNX5
					EIF3S12
					MRPS28
					MRPS18B
					MRPL13
					MRPL15
					RACGAP1
					STOML2
					GMNN
					MRPL4
					UTP18
					MRPS2
					MRTO4
					HN1
					HSPA14
					NUSAP1
					MRPL37
					PIPOX
					MRPS17
					EIF3S6IP
					NIP7
					AMOTL2
					GTSE1
					DTL
					POLR3K
					WBP11
					COQ3
					MRPL39
					CYCS
					ERCC6L
					MRPL16
					CDCA8
					DARS2
					BXDC2
					NOLA3
					NOLA2
					IPO9
					ZCD1
					RCC2
					RAD18
					NUP107
					NLN
					LSM2
					FAM60A
					MID1IP1
					TGIF2
					NT5DC2
					MRPL11
					ELOVL6
					C11orf48
					WDR77
					NSBP1
					C2orf47
					GEMIN6
					PUS1
					ANP32E
					TCF7L1
					CDCA3
					RAB34
					CDCA7
					THOC3
					MKI67IP
					PHF5A
					FAM136A
					LSM10
					MRPS36
					CDCA5
					CCDC5
					NDUFA11
					NUDCD2
					TP63
					CD44
					FOSL1
					YAP1

## Sheet: Figure 2
	Fig. 2a						Fig. 2b							Fig. 2c			Fig. 2d				Fig. 2e					Fig. 2.f							Fig. 2i
	The ChIP-seq data was deposited to GEO GSE131967.						control			JQ1					Log10P-Value		Gene name	type	Log2 Normalized gene expression		Gene name	type	Log2 fold change			control			JQ1
							MED1 signal at enhancers	Enhancer Rank		MED1 signal at enhancers	Enhancer Rank			ErbB signaling pathway	1.90736		A1BG-AS1	ALL	-2.63284		AADAT	ALL	-2.45799			BRD4 signal at enhancers	Enhancer Rank		BRD4 signal at enhancers	Enhancer Rank			608 super-enhancers
							81240	1		132168	1			Pathways in cancer	2.1638		A1CF	ALL	-4.04909		AAED1	ALL	-0.738306			154979	1		346062	1			MED1	608
	Fig. 2g and 2h						78402.3	2		63543.6	2			NF-kB signaling pathway	2.21707		A2M-AS1	ALL	-2.63284		AAGAB	ALL	-0.125755			102786	2		216439	2			BRD4	605
	The ChIP-seq data was deposited to GEO GSE131967.						74505.4	3		59219	3			Proteoglycans in cancer	2.35776		A2ML1	ALL	-1.93211		AAK1	ALL	-0.276971			101190	3		198209	3			overlap	605
							67845.1	4		42735.9	4			Focal adhesion	2.45841		A4GALT	ALL	3.1009		AARS2	ALL	-1.23315			98201.7	4		145161	4
							61268.7	5		33064.2	5			TNF signaling pathway	2.5646		AAAS	ALL	3.97152		AARSD1	ALL	-0.0865799			98122.8	5		124794	5
							60435.3	6		31988.3	6			Regulation of actin cytoskeleton	2.59096		AACS	ALL	5.96152		AASDHPPT	ALL	-0.101835			97740.6	6		116220	6			608 super-enhancers
							54635.4	7		26008.7	7			Rap1 signaling pathway	2.62291		AACSP1	ALL	-2.24034		AATF	ALL	-0.66169			95473.2	7		110775	7			MED1	608
							47623	8		25617.8	8			PI3K-Akt signaling pathway	3.0622		AADAC	ALL	1.21959		ABCA12	ALL	-1.02454			93020.8	8		105705	8			BRD4	580
							45865.4	9		24490.7	9			Transcriptional misregulation in cancer	5.17187		AADACP1	ALL	2.73638		ABCB10	ALL	-0.193392			92374.9	9		102887	9			overlap	580
							42665.4	10		23988	10						AADAT	ALL	1.97889		ABCB7	ALL	-0.649824			88723.3	10		85796.6	10
							37451	11		23256.3	11						AAED1	ALL	4.70997		ABCC2	ALL	-0.922655			86952	11		84516.4	11
							37233.1	12		21084.8	12						AAGAB	ALL	6.01423		ABCC4	ALL	-1.165			85601.6	12		82188.2	12			608 super-enhancers
							35904.8	13		18540.5	13						AAK1	ALL	6.86612		ABCC9	ALL	-0.210605			78959.2	13		80460.7	13			p65	580
							35428	14		18539.6	14						AAMDC	ALL	1.55273		ABCE1	ALL	-0.865897			74302.9	14		80173.9	14			BRD4	605
							34914.2	15		18532.4	15						AAMP	ALL	7.14062		ABCF2	ALL	-0.638631			73612.7	15		77068.1	15			overlap	570
							33297.6	16		18011	16						AANAT	ALL	-3.17374		ABHD11	ALL	-0.23867			72912	16		73925.9	16
							33284.9	17		17040.7	17						AAR2	ALL	5.11441		ABHD16B	ALL	-0.378465			72425.2	17		72494.9	17
							33172.2	18		16872.7	18						AARD	ALL	-1.93211		ABHD17C	ALL	-0.408767			70079.5	18		70735.6	18
							32980.3	19		16661.1	19						AARS	ALL	8.16687		ABHD2	ALL	-0.31847			66979.7	19		70237.5	19
							32554.3	20		16629.7	20						AARS2	ALL	4.94296		ABHD8	ALL	-0.260589			64428.3	20		69815.4	20
							32444.2	21		16414.4	21						AARSD1	ALL	4.13773		ABI2	ALL	-0.427421			64427.6	21		66806.6	21
							32185.7	22		16010.1	22						AASDH	ALL	4.36295		ABL1	ALL	-0.375311			63778.8	22		66233.1	22
							32123.5	23		15521.9	23						AASDHPPT	ALL	7.22568		ABL2	ALL	-0.591391			63329.4	23		65618.3	23
							32040.2	24		14642.1	24						AASS	ALL	5.60451		ABLIM1	ALL	-0.631593			61854.4	24		65320.6	24
							31910	25		14178.6	25						AATF	ALL	6.27121		ABLIM3	ALL	-0.277944			61268.7	25		63171.8	25
							31902.1	26		13854	26						AATK	ALL	-0.587887		ABR	ALL	-2.2256			61059.3	26		63047	26
							31869.8	27		13370.8	27						ABAT	ALL	4.22587		ABRACL	ALL	-0.379967			60979.4	27		62935.5	27
							31516.2	28		12996.1	28						ABCA1	ALL	4.04385		ABT1	ALL	-0.56968			59168.3	28		62730.6	28
							31232.8	29		12497.2	29						ABCA10	ALL	0.0957062		ACAA2	ALL	-0.93654			58152.9	29		62082.1	29
							30890.7	30		12318.2	30						ABCA11P	ALL	3.00451		ACACA	ALL	-0.0424471			57480.6	30		61466.3	30
							30680	31		12312.5	31						ABCA12	ALL	1.76018		ACACB	ALL	-0.139906			56442.9	31		59221.2	31
							30637.6	32		11730	32						ABCA13	ALL	-2.24034		ACAD9	ALL	-0.163634			55218.7	32		58966.2	32
							30121.3	33		11635.5	33						ABCA17P	ALL	-2.24034		ACAT2	ALL	-1.4614			55200.7	33		58250.1	33
							30075.9	34		11375	34						ABCA2	ALL	5.65445		ACBD6	ALL	-0.510387			55150	34		58145.8	34
							29576	35		11285.1	35						ABCA3	ALL	1.47638		ACD	ALL	-1.15652			54940.3	35		57622.5	35
							29172.8	36		11268.3	36						ABCA4	ALL	-2.63284		ACIN1	ALL	-0.142205			54907	36		57231.2	36
							29033.8	37		11191.1	37						ABCA5	ALL	2.90121		ACKR3	ALL	-0.274131			54632.5	37		56664.5	37
							28839.2	38		11105.3	38						ABCA7	ALL	4.60331		ACOT13	ALL	-0.0302497			54435.6	38		55750	38
							28830.8	39		10602.1	39						ABCA9	ALL	-0.205975		ACOT2	ALL	-0.027891			54334.4	39		54987.7	39
							28503.2	40		10523.5	40						ABCB1	ALL	-4.04909		ACOT7	ALL	-1.02848			54272.1	40		54296.9	40
							28284.3	41		10493.6	41						ABCB10	ALL	4.9287		ACOT9	ALL	-0.718493			53405.2	41		53898.2	41
							28199.1	42		9658.86	42						ABCB11	ALL	-3.17374		ACP1	ALL	-0.0714679			53114.7	42		52955.8	42
							28126.5	43		9519.26	43						ABCB4	ALL	-4.04909		ACP6	ALL	-0.794958			52912.8	43		52743.2	43
							27802.2	44		9420.66	44						ABCB5	ALL	-0.482522		ACPP	ALL	-0.791848			51656.2	44		52328.9	44
							27800.8	45		9305.05	45						ABCB6	ALL	5.3159		ACSF3	ALL	-0.417487			50485	45		51494.5	45
							27394.8	46		9288.67	46						ABCB7	ALL	5.62381		ACSL5	ALL	-3.72705			50479.8	46		49325.6	46
							27209.3	47		9210.7	47						ABCB8	ALL	5.40955		ACSM3	ALL	-0.160043			50361.3	47		48456.1	47
							27203.8	48		8818.6	48						ABCB9	ALL	3.41228		ACSS1	ALL	-0.135078			50088.1	48		47610.3	48
							27061.3	49		8654.97	49						ABCC1	ALL	6.22432		ACTA2	ALL	-1.2953			49811.5	49		47120.4	49
							26524.8	50		8568.46	50						ABCC10	ALL	4.47183		ACTB	ALL	-0.942715			49526.5	50		46775.6	50
							26493.8	51		8494.25	51						ABCC11	ALL	-1.93211		ACTG1	ALL	-1.75668			49355.3	51		46141	51
							26447.4	52		8463.24	52						ABCC13	ALL	-3.17374		ACTL6A	ALL	-0.736082			49223.5	52		45638.5	52
							25297.2	53		8448.92	53						ABCC2	ALL	3.07524		ACTN1	ALL	-1.16055			49053.4	53		45215.7	53
							25071.3	54		8410.92	54						ABCC3	ALL	1.67164		ACTN4	ALL	-0.00308442			48292.2	54		44836.1	54
							25039.8	55		8347.72	55						ABCC4	ALL	5.37667		ACTR1A	ALL	-0.0110796			47894.1	55		44325.1	55
							24904.7	56		8132.46	56						ABCC5	ALL	5.58494		ACTR2	ALL	-0.107577			47892.9	56		43966.3	56
							24888.6	57		7982.51	57						ABCC5-AS1	ALL	-4.04909		ACTR3	ALL	-0.732176			47816.8	57		43947.6	57
							24786	58		7979.04	58						ABCC6	ALL	1.08894		ACTR3B	ALL	-0.120896			46548.4	58		43893.9	58
							24657.7	59		7922.97	59						ABCC6P1	ALL	-2.24034		ACTR3C	ALL	-0.794576			45567.1	59		43720.7	59
							24508.8	60		7905.07	60						ABCC6P2	ALL	-1.67829		ACTR5	ALL	-0.628638			45204.2	60		43511.9	60
							24380.7	61		7784.42	61						ABCC9	ALL	5.51351		ACTR6	ALL	-0.203868			45199.3	61		43399.3	61
							24230.4	62		7664.65	62						ABCD1	ALL	2.95847		ACTRT3	ALL	-0.247586			45196.4	62		43395.3	62
							24025.2	63		7622.89	63						ABCD2	ALL	-4.04909		ACVR1	ALL	-0.105241			44700.2	63		43302.5	63
							23996.8	64		7620.37	64						ABCD3	ALL	6.54485		ACVR1B	ALL	-0.0499454			44556.5	64		42977.7	64
							23859.2	65		7538.31	65						ABCD4	ALL	5.48456		ACVR2B	ALL	-0.209287			44508.9	65		42971.1	65
							23645	66		7513.59	66						ABCE1	ALL	7.3588		ACY1	ALL	-0.125557			44486	66		42336.2	66
							23505.9	67		7435.24	67						ABCF1	ALL	7.33647		ACYP1	ALL	-0.16593			44269	67		41997.6	67
							23323.1	68		7409.96	68						ABCF2	ALL	6.97765		ADA	ALL	-2.12979			44240	68		41728.4	68
							23106.3	69		7333.93	69						ABCF3	ALL	5.78812		ADAL	ALL	-0.0642154			43725.3	69		41634.1	69
							23009.2	70		7233.48	70						ABCG1	ALL	1.52773		ADAM17	ALL	-0.257842			43428.5	70		41556	70
							22454.4	71		7048.17	71						ABCG2	ALL	3.87072		ADAM19	ALL	-2.58725			42453	71		40722.2	71
							22414.1	72		7043.76	72						ABCG4	ALL	-1.67829		ADAM9	ALL	-0.149283			41923.8	72		40419.2	72
							22240.6	73		7043.57	73						ABHD1	ALL	-3.17374		ADAMTSL5	ALL	-0.0366051			41702	73		40171.7	73
							22223.5	74		7042.67	74						ABHD10	ALL	5.42318		ADAP1	ALL	-0.139575			41437.1	74		39913	74
							22082.6	75		7026.58	75						ABHD11	ALL	3.3707		ADAP2	ALL	-0.622808			41349.7	75		39371.2	75
							21982.8	76		6961.08	76						ABHD12	ALL	5.65734		ADAR	ALL	-0.138523			40642.3	76		39192.8	76
							21482.4	77		6956.06	77						ABHD12B	ALL	-1.67829		ADAT2	ALL	-2.38687			40485.2	77		38498.3	77
							21279.2	78		6935.43	78						ABHD13	ALL	4.30526		ADAT3	ALL	-0.426686			40406.5	78		38454.6	78
							20955.7	79		6917.12	79						ABHD14A	ALL	1.90314		ADCK2	ALL	-0.455443			40396.7	79		38274.5	79
							20844.3	80		6790.17	80						ABHD14B	ALL	3.90995		ADCY3	ALL	-2.07443			39993.2	80		38230.2	80
							20830	81		6762.31	81						ABHD15	ALL	4.75914		ADCY6	ALL	-0.0584439			39718	81		37932.3	81
							20817.4	82		6629.45	82						ABHD16A	ALL	4.88998		ADCY7	ALL	-1.92167			39584.9	82		37875.8	82
							20431.3	83		6556.02	83						ABHD16B	ALL	2.87171		ADD1	ALL	-0.0995533			39415.6	83		37584	83
							20401.5	84		6495.43	84						ABHD17A	ALL	5.86998		ADD2	ALL	-2.1326			39067.1	84		36961.2	84
							20375.6	85		6479.97	85						ABHD17B	ALL	4.50744		ADD3	ALL	-0.247514			38628.5	85		36856.7	85
							20359.3	86		6450.39	86						ABHD17C	ALL	4.78574		ADH5	ALL	-0.538772			37961.6	86		36831.5	86
							20314.6	87		6448.03	87						ABHD2	ALL	6.78073		ADM2	ALL	-1.72651			37909.6	87		36814.7	87
							20190.7	88		6421.24	88						ABHD3	ALL	5.58343		ADM5	ALL	-0.889472			37648.6	88		36632.3	88
							20190.4	89		6188.25	89						ABHD4	ALL	5.98926		ADNP	ALL	-0.978147			37192.7	89		36253.4	89
							20020.6	90		6136.74	90						ABHD5	ALL	4.83499		ADNP2	ALL	-0.47017			37104.9	90		35931.3	90
							19998	91		6131.27	91						ABHD6	ALL	3.01354		ADO	ALL	-0.0306907			36539.4	91		35796.2	91
							19882.9	92		6061.68	92						ABHD8	ALL	4.64169		ADORA2B	ALL	-2.0185			36488.7	92		35594.8	92
							19780	93		6027.56	93						ABI1	ALL	6.08771		ADPGK	ALL	-0.00215306			36344.3	93		34835.3	93
							19607.6	94		5971.6	94						ABI2	ALL	5.98352		ADPRH	ALL	-0.215576			36208.9	94		34379.6	94
							19593.1	95		5929.78	95						ABI3	ALL	-4.04909		ADPRHL2	ALL	-0.269141			35722.7	95		34325.1	95
							19566.6	96		5929.59	96						ABI3BP	ALL	-0.124438		ADRB1	ALL	-0.0193196			35457	96		34121.1	96
							19431.3	97		5893.33	97						ABL1	ALL	7.03201		ADRB2	ALL	-0.79921			35445.9	97		33987.7	97
							19424.9	98		5789.66	98						ABL2	ALL	5.64721		ADRBK1	ALL	-0.506149			35340.6	98		33887.4	98
							19403.7	99		5782.8	99						ABLIM1	ALL	6.92236		ADRBK2	ALL	-0.518778			35322.1	99		33633.3	99
							19240.5	100		5679.15	100						ABLIM2	ALL	1.92245		ADRM1	ALL	-0.169855			35199.6	100		33457.9	100
							19238.7	101		5673.82	101						ABLIM3	ALL	2.61105		ADSL	ALL	-0.130707			35189.8	101		33327.3	101
							19090.2	102		5654.85	102						ABO	ALL	-4.04909		ADSS	ALL	-0.224033			35187.8	102		33306.8	102
							18983.1	103		5563.53	103						ABR	ALL	6.10155		ADTRP	ALL	-2.22154			35039	103		33221.9	103
							18898	104		5554.26	104						ABRACL	ALL	5.29011		AEBP2	ALL	-0.378701			34924.8	104		33140.6	104
							18784.4	105		5536.56	105						ABT1	ALL	5.31772		AEN	ALL	-1.13611			34661.9	105		33074.8	105
							18775.4	106		5467.7	106						ABTB1	ALL	3.07524		AES	ALL	-0.740193			34593.2	106		32838.9	106
							18539.8	107		5430.98	107						ABTB2	ALL	3.19919		AFAP1	ALL	-0.437823			34257.6	107		32799.7	107
							18473.1	108		5355.3	108						AC093375.1	ALL	-0.124438		AFAP1-AS1	ALL	-0.39183			34223.2	108		32771.8	108
							18435.3	109		5326.6	109						ACAA1	ALL	5.91768		AFAP1L1	ALL	-0.813418			34042.8	109		32769.2	109
							18376.5	110		5313.19	110						ACAA2	ALL	2.0332		AFAP1L2	ALL	-0.243761			33903.2	110		32686	110
							18348	111		5241.07	111						ACACA	ALL	7.85417		AFG3L1P	ALL	-0.584828			33732.4	111		32644.1	111
							18210.4	112		5235.28	112						ACACB	ALL	3.44604		AGAP2	ALL	-0.415163			33563.2	112		32631.2	112
							17979.5	113		5222.35	113						ACAD10	ALL	4.53594		AGAP2-AS1	ALL	-0.823955			33479.1	113		32554	113
							17969.4	114		5200.79	114						ACAD11	ALL	4.05701		AGAP6	ALL	-0.0810225			33385.8	114		32167.9	114
							17969	115		5118.21	115						ACAD8	ALL	3.65098		AGBL3	ALL	-0.192691			33384.4	115		32033.6	115
							17911.1	116		5023.63	116						ACAD9	ALL	5.98122		AGBL5	ALL	-1.35475			33295.9	116		32031.3	116
							17759.4	117		5014.44	117						ACADL	ALL	-1.93211		AGER	ALL	-0.282335			33081.4	117		31793.9	117
							17677.6	118		4971.77	118						ACADM	ALL	6.03988		AGFG1	ALL	-0.545804			32860	118		31672.5	118
							17629.6	119		4908.68	119						ACADS	ALL	3.46592		AGMAT	ALL	-1.30567			32609.2	119		31561.3	119
							17608.7	120		4884.73	120						ACADSB	ALL	4.93585		AGO2	ALL	-0.990351			32512.8	120		31338	120
							17556.6	121		4833.45	121						ACADVL	ALL	6.6398		AGO4	ALL	-0.845738			32482.6	121		31324.6	121
							17537.5	122		4788.92	122						ACAP1	ALL	-1.67829		AGPAT1	ALL	-0.0268907			32398.4	122		31091.5	122
							17526.2	123		4782.84	123						ACAP2	ALL	6.79127		AGPAT2	ALL	-1.82854			32394.2	123		31035.5	123
							17321.2	124		4755.82	124						ACAP3	ALL	4.68191		AGPAT3	ALL	-1.55499			32277.7	124		30929.2	124
							17312	125		4731.87	125						ACAT1	ALL	5.40269		AGPAT4	ALL	-0.0665618			31736.2	125		30727.8	125
							17306.2	126		4714.54	126						ACAT2	ALL	6.29271		AGPAT5	ALL	-0.9416			31673.4	126		30724	126
							17266.5	127		4682.36	127						ACBD3	ALL	6.34016		AGPS	ALL	-0.521348			31552.3	127		30641.9	127
							17221.7	128		4664.51	128						ACBD4	ALL	3.75698		AGTRAP	ALL	-0.420245			31471.4	128		30586.9	128
							17200	129		4606.23	129						ACBD5	ALL	4.76984		AHCTF1	ALL	-0.416684			31261.8	129		30321.3	129
							17183	130		4516.82	130						ACBD6	ALL	5.54032		AHCYL1	ALL	-0.175697			31224.2	130		30152	130
							17169	131		4513.47	131						ACBD7	ALL	3.98536		AHSA1	ALL	-0.567697			31033.1	131		29854.5	131
							17070.2	132		4505.22	132						ACCS	ALL	2.08554		AIDA	ALL	-0.361055			30806.7	132		29834.8	132
							17042.4	133		4496.6	133						ACCSL	ALL	-4.04909		AIFM1	ALL	-0.400502			30692.4	133		29793.9	133
							16926.1	134		4470.52	134						ACD	ALL	5.32136		AIFM2	ALL	-1.21905			30268.6	134		29727.1	134
							16921	135		4440.31	135						ACE	ALL	-1.93211		AIFM3	ALL	-1.22609			30251.7	135		29689.3	135
							16852.4	136		4435.24	136						ACE2	ALL	-1.4625		AIM1	ALL	-0.37379			30231.8	136		29466.2	136
							16740	137		4411.66	137						ACER2	ALL	2.63466		AIM1L	ALL	-0.0723938			30206.2	137		29185.4	137
							16612.7	138		4372.66	138						ACER3	ALL	4.63585		AIMP1	ALL	-0.956491			29562.6	138		29181	138
							16573.2	139		4323.28	139						ACHE	ALL	-1.93211		AIMP2	ALL	-0.171213			29531.3	139		29111.6	139
							16562.2	140		4314.68	140						ACIN1	ALL	7.87104		AIP	ALL	-0.406447			29499.2	140		29047.9	140
							16511.7	141		4288.94	141						ACKR2	ALL	-0.205975		AK2	ALL	-1.06927			29436.9	141		29011.2	141
							16437.2	142		4278.75	142						ACKR3	ALL	1.8436		AK4	ALL	-3.3581			29390.9	142		28810.3	142
							16142.1	143		4253.94	143						ACKR4	ALL	-2.24034		AK6	ALL	-0.0292537			29288.6	143		28688.3	143
							16076.4	144		4233.78	144						ACLY	ALL	8.74886		AKAP10	ALL	-0.0641365			29259	144		28592	144
							16032.1	145		4197.75	145						ACN9	ALL	3.79415		AKAP11	ALL	-0.00379357			29182.3	145		28583.1	145
							15906.2	146		4182.4	146						ACO1	ALL	5.72764		AKAP17A	ALL	-0.00114451			29082.4	146		28577.6	146
							15895.7	147		4163.97	147						ACO2	ALL	6.20473		AKAP2	ALL	-2.49			29076.3	147		28094.3	147
							15869.7	148		4154.88	148						ACOT1	ALL	2.72543		AKAP5	ALL	-0.697365			29065.9	148		27951	148
							15833.6	149		4120.99	149						ACOT11	ALL	3.07524		AKAP6	ALL	-0.572032			28886.2	149		27798	149
							15752.1	150		4074.69	150						ACOT13	ALL	5.19007		AKAP7	ALL	-0.522652			28793.1	150		27796.9	150
							15749.9	151		3986.82	151						ACOT2	ALL	4.20236		AKAP8	ALL	-0.284298			28713.9	151		27759.5	151
							15680.2	152		3979.39	152						ACOT4	ALL	1.42313		AKIP1	ALL	-1.03471			28590.9	152		27662.5	152
							15594.4	153		3949.43	153						ACOT6	ALL	-3.17374		AKIRIN2	ALL	-0.477499			28589.8	153		27479.6	153
							15562.5	154		3946.65	154						ACOT7	ALL	5.65734		AKNA	ALL	-0.236504			28092.1	154		27422.2	154
							15359.2	155		3945.93	155						ACOT8	ALL	4.06138		AKR1B1	ALL	-0.454122			28021.8	155		27182.1	155
							15300.4	156		3910.75	156						ACOT9	ALL	4.83499		AKT1	ALL	-1.058			27842.9	156		27125.1	156
							15297.2	157		3901.22	157						ACOX1	ALL	5.30674		AKT2	ALL	-0.41206			27832.6	157		27053.3	157
							15200.2	158		3889.25	158						ACOX2	ALL	-1.67829		AKT3	ALL	-1.10411			27580.7	158		26971.9	158
							15065.9	159		3885.52	159						ACOX3	ALL	3.42588		ALDH16A1	ALL	-0.0368783			27572.5	159		26909.9	159
							15035.7	160		3875.53	160						ACP1	ALL	6.66151		ALDH18A1	ALL	-0.0487085			27569.5	160		26891.4	160
							14999.3	161		3856.12	161						ACP2	ALL	5.20788		ALDH1B1	ALL	-1.43449			27561.5	161		26792.7	161
							14978.4	162		3850.18	162						ACP5	ALL	5.32136		ALDH1L1	ALL	-0.131041			27487.3	162		26773.2	162
							14962.8	163		3830.97	163						ACP6	ALL	3.78363		ALDH1L2	ALL	-0.889484			27328.3	163		26672.9	163
							14854.8	164		3829.69	164						ACPP	ALL	1.52773		ALG10	ALL	-1.69418			27267.8	164		26579	164
							14826.5	165		3819.18	165						ACPT	ALL	-2.63284		ALG10B	ALL	-1.13331			27247.1	165		26485.3	165
							14818.3	166		3801.1	166						ACR	ALL	-4.04909		ALG14	ALL	-1.29945			27152.3	166		26392.4	166
							14802.5	167		3792.49	167						ACRBP	ALL	-1.27484		ALG1L	ALL	-0.788394			27100.8	167		26254.9	167
							14720.1	168		3788.33	168						ACRC	ALL	-0.587887		ALG3	ALL	-0.274339			27035.3	168		26182.7	168
							14718.2	169		3731.4	169						ACRV1	ALL	-3.17374		ALG5	ALL	-0.688981			27024.7	169		26162.8	169
							14702.4	170		3713	170						ACSBG1	ALL	-1.93211		ALG8	ALL	-1.13542			26897.2	170		26147	170
							14673.6	171		3694.49	171						ACSBG2	ALL	-3.17374		ALG9	ALL	-0.513879			26872.7	171		26097	171
							14634.4	172		3692.34	172						ACSF2	ALL	5.28078		ALKBH1	ALL	-0.379447			26862.8	172		26039.8	172
							14600.4	173		3678.63	173						ACSF3	ALL	4.97569		ALKBH2	ALL	-1.26808			26850.8	173		25961.9	173
							14554.5	174		3657.42	174						ACSL1	ALL	6.00859		ALKBH3	ALL	-1.11623			26822.8	174		25869.6	174
							14524.8	175		3657.21	175						ACSL3	ALL	7.611		ALKBH4	ALL	-0.851848			26677	175		25789.7	175
							14404.3	176		3641.93	176						ACSL4	ALL	6.91274		ALKBH6	ALL	-0.356881			26553.9	176		25767.2	176
							14348.9	177		3639.23	177						ACSL5	ALL	2.66937		ALKBH8	ALL	-2.22229			26553.1	177		25725.1	177
							14272.9	178		3628.39	178						ACSL6	ALL	-1.93211		ALMS1	ALL	-0.694275			26544.4	178		25665.3	178
							14232.4	179		3625.96	179						ACSM1	ALL	-2.24034		ALOX12B	ALL	-0.0680804			26466.5	179		25625	179
							14214.3	180		3625.24	180						ACSM2A	ALL	-4.04909		ALOX12P2	ALL	-0.662538			26445.3	180		25607	180
							14207.7	181		3587	181						ACSM3	ALL	0.0957062		ALOX15	ALL	-1.47192			26351.7	181		25499.5	181
							14169.9	182		3562.09	182						ACSS1	ALL	4.05701		ALPK1	ALL	-0.51167			26239.1	182		25362.1	182
							14168.9	183		3559.85	183						ACSS2	ALL	6.06725		ALPK2	ALL	-0.902413			26137.8	183		25321.4	183
							14116.5	184		3557.56	184						ACTA1	ALL	-3.17374		ALYREF	ALL	-1.77			26123.3	184		25254.1	184
							14101.7	185		3554.06	185						ACTA2	ALL	2.92055		AMD1	ALL	-0.317949			25947.8	185		25251	185
							14058.7	186		3553.83	186						ACTB	ALL	12.2646		AMDHD1	ALL	-0.041636			25934.9	186		25223.7	186
							14030.5	187		3527.26	187						ACTG1	ALL	10.9756		AMER1	ALL	-1.33018			25889.8	187		25158	187
							14009	188		3524.24	188						ACTG1P4	ALL	-3.17374		AMH	ALL	-1.76373			25744	188		25155.9	188
							13900.9	189		3513.48	189						ACTG2	ALL	-0.701558		AMIGO3	ALL	-0.241936			25688.7	189		24964.2	189
							13787.1	190		3507.14	190						ACTL10	ALL	-1.27484		AMMECR1	ALL	-0.955282			25603	190		24954.2	190
							13778.5	191		3497.08	191						ACTL6A	ALL	6.63028		AMMECR1L	ALL	-0.110013			25600.1	191		24938.9	191
							13716.9	192		3473.21	192						ACTL7B	ALL	-4.04909		AMPD2	ALL	-0.465115			25539.2	192		24674.4	192
							13694.6	193		3470.37	193						ACTN1	ALL	9.76415		AMPD3	ALL	-0.584204			25441.1	193		24647.7	193
							13684.7	194		3443.81	194						ACTN1-AS1	ALL	-3.17374		AMZ2	ALL	-0.618405			25229	194		24632.4	194
							13554	195		3431.26	195						ACTN2	ALL	-4.04909		ANAPC1	ALL	-0.951582			25161.5	195		24514.5	195
							13477.2	196		3424.82	196						ACTN4	ALL	8.91476		ANAPC10	ALL	-0.834022			25120.3	196		24462.6	196
							13352.1	197		3415.78	197						ACTR10	ALL	6.41536		ANAPC11	ALL	-0.0187883			25023.7	197		24448.6	197
							13326.5	198		3394.16	198						ACTR1A	ALL	7.68035		ANAPC15	ALL	-0.868396			24968.2	198		24428	198
							13315.8	199		3385.2	199						ACTR1B	ALL	5.83982		ANAPC4	ALL	-0.525716			24827.6	199		24332.1	199
							13286.8	200		3383.53	200						ACTR2	ALL	8.8404		ANAPC7	ALL	-0.185405			24526.6	200		24235.2	200
							13272.8	201		3375.86	201						ACTR3	ALL	8.6925		ANGEL2	ALL	-0.08138			24515.5	201		24201.3	201
							13210.3	202		3375.14	202						ACTR3B	ALL	3.45269		ANKAR	ALL	-1.01152			24478.9	202		23981.8	202
							13189	203		3374.25	203						ACTR3C	ALL	1.36785		ANKEF1	ALL	-0.261401			24467.6	203		23928	203
							13170.2	204		3373.5	204						ACTR5	ALL	4.44537		ANKH	ALL	-0.0757745			24466.3	204		23887.9	204
							13138.5	205		3359.13	205						ACTR6	ALL	4.45203		ANKHD1	ALL	-0.0533321			24367.8	205		23844.6	205
							13086.6	206		3355.52	206						ACTR8	ALL	4.10006		ANKIB1	ALL	-0.0363053			24349.4	206		23770.6	206
							13061.8	207		3329.7	207						ACTRT3	ALL	2.21649		ANKLE1	ALL	-1.09812			24243.8	207		23629.3	207
							13046.2	208		3312.28	208						ACVR1	ALL	4.33079		ANKLE2	ALL	-0.486151			24227.9	208		23457.9	208
							12986	209		3289.01	209						ACVR1B	ALL	4.6475		ANKMY2	ALL	-0.229089			24218.9	209		23346	209
							12979	210		3267.04	210						ACVR1C	ALL	-0.482522		ANKRD1	ALL	-0.364013			24024.6	210		23288.1	210
							12965.9	211		3266.02	211						ACVR2A	ALL	3.04031		ANKRD11	ALL	-0.278632			24008.9	211		23266	211
							12958.9	212		3265.03	212						ACVR2B	ALL	3.93869		ANKRD13B	ALL	-1.65351			23977.2	212		23215.5	212
							12953.9	213		3260.8	213						ACVR2B-AS1	ALL	-0.124438		ANKRD18A	ALL	-0.276157			23884.3	213		23192	213
							12951.6	214		3246.84	214						ACVRL1	ALL	-3.17374		ANKRD18B	ALL	-1.93619			23809.6	214		23064.6	214
							12941.8	215		3242.14	215						ACY1	ALL	4.16636		ANKRD2	ALL	-1.14297			23787	215		22943.5	215
							12924.7	216		3240.51	216						ACY3	ALL	-0.824958		ANKRD22	ALL	-1.65667			23712.4	216		22913.1	216
							12903.9	217		3237.39	217						ACYP1	ALL	2.44736		ANKRD26	ALL	-0.0171382			23685.8	217		22778.1	217
							12758	218		3231.71	218						ACYP2	ALL	2.86174		ANKRD27	ALL	-0.371622			23466.8	218		22761.4	218
							12738.9	219		3228.74	219						ADA	ALL	3.83549		ANKRD28	ALL	-0.886475			23421.6	219		22737.6	219
							12595	220		3221.93	220						ADAD2	ALL	0.455273		ANKRD34A	ALL	-0.0436131			23421.1	220		22703.7	220
							12543.3	221		3204.75	221						ADAL	ALL	3.03144		ANKRD34B	ALL	-0.282685			23303.8	221		22586.9	221
							12526.5	222		3202.16	222						ADAM10	ALL	8.12737		ANKRD36	ALL	-0.820749			23281.7	222		22571.9	222
							12508.4	223		3196.79	223						ADAM11	ALL	1.78149		ANKRD39	ALL	-0.183741			23106.9	223		22556.7	223
							12506.3	224		3191.81	224						ADAM12	ALL	-2.24034		ANKRD40	ALL	-0.94226			23041	224		22551	224
							12470.3	225		3160.25	225						ADAM15	ALL	6.67936		ANKRD44	ALL	-0.387589			22979.5	225		22550.4	225
							12413.3	226		3142.18	226						ADAM17	ALL	6.00407		ANKRD49	ALL	-0.196899			22974.3	226		22512.7	226
							12352.3	227		3129.3	227						ADAM18	ALL	-4.04909		ANKRD54	ALL	-0.0492366			22963.2	227		22454.7	227
							12350.4	228		3106.78	228						ADAM19	ALL	1.12273		ANKRD6	ALL	-0.372893			22924.5	228		22249.1	228
							12344.8	229		3103.99	229						ADAM1A	ALL	-0.701558		ANKRD9	ALL	-0.6376			22800.3	229		22051.7	229
							12335.1	230		3097	230						ADAM20	ALL	-4.04909		ANKS3	ALL	-0.235971			22764.5	230		22009.7	230
							12322.4	231		3091.32	231						ADAM20P1	ALL	-2.24034		ANKS6	ALL	-0.638803			22695	231		21984.1	231
							12256.5	232		3089.41	232						ADAM21	ALL	0.653223		ANP32A	ALL	-1.37539			22662.9	232		21938.5	232
							12224	233		3087.63	233						ADAM21P1	ALL	-3.17374		ANP32B	ALL	-2.36983			22652.8	233		21912.8	233
							12197.8	234		3058.18	234						ADAM22	ALL	3.54904		ANP32E	ALL	-2.35994			22648.3	234		21775	234
							12167.4	235		3057.21	235						ADAM23	ALL	-4.04909		ANTXR1	ALL	-0.498533			22534.9	235		21744.4	235
							12133.9	236		3045.52	236						ADAM32	ALL	-2.24034		ANXA1	ALL	-0.837679			22509.6	236		21686.7	236
							12081.7	237		3039.58	237						ADAM33	ALL	-2.63284		ANXA11	ALL	-0.220711			22430.7	237		21674.4	237
							12035	238		2980.97	238						ADAM8	ALL	0.742865		ANXA2R	ALL	-1.58664			22426	238		21666.9	238
							11966.2	239		2925.85	239						ADAM9	ALL	7.41357		ANXA6	ALL	-0.572341			22354.3	239		21637.9	239
							11957.1	240		2911.57	240						ADAMTS1	ALL	-4.04909		ANXA8L1	ALL	-0.153438			22311.9	240		21637.6	240
							11944.9	241		2885.61	241						ADAMTS13	ALL	1.64863		AOC2	ALL	-0.89831			22169.5	241		21563.6	241
							11921.7	242		2870.75	242						ADAMTS15	ALL	-1.27484		AOC3	ALL	-0.262326			22136.7	242		21511	242
							11874.9	243		2843.41	243						ADAMTS16	ALL	-2.24034		AP1M1	ALL	-0.174346			22118.7	243		21504.6	243
							11863.7	244		2833.38	244						ADAMTS17	ALL	1.05434		AP1S1	ALL	-0.475514			22114.4	244		21495.9	244
							11857.2	245		2830.01	245						ADAMTS2	ALL	-4.04909		AP1S2	ALL	-0.0692415			22104	245		21494.9	245
							11830.4	246		2778.38	246						ADAMTS3	ALL	-1.93211		AP2B1	ALL	-0.215156			22089.9	246		21450.3	246
							11814.5	247		2770.66	247						ADAMTS4	ALL	0.0957062		AP2M1	ALL	-0.00666568			22078.4	247		21378.1	247
							11799.8	248		2759.05	248						ADAMTS6	ALL	0.345083		AP3M1	ALL	-0.212623			22053.6	248		21366	248
							11741.4	249		2753.89	249						ADAMTS7	ALL	1.31036		AP3S2	ALL	-0.211077			22050.1	249		21273	249
							11721.2	250		2743.44	250						ADAMTS7P1	ALL	-4.04909		AP4B1	ALL	-0.242214			21998.7	250		21260.6	250
							11689.1	251		2717.32	251						ADAMTSL2	ALL	-1.67829		AP4E1	ALL	-0.116948			21937.7	251		21183.5	251
							11679.7	252		2716.99	252						ADAMTSL4	ALL	5.21769		AP4M1	ALL	-0.412859			21874.7	252		21083.9	252
							11656.2	253		2681.22	253						ADAMTSL4-AS1	ALL	-1.1088		AP4S1	ALL	-0.0232532			21802.8	253		21044.9	253
							11650.2	254		2626.58	254						ADAMTSL5	ALL	3.60987		AP5B1	ALL	-0.774921			21667.3	254		20987.7	254
							11600.2	255		2601.1	255						ADAP1	ALL	4.86525		AP5M1	ALL	-0.522521			21610	255		20937.4	255
							11593.4	256		2592.51	256						ADAP2	ALL	4.01265		APAF1	ALL	-0.366234			21575.4	256		20690.1	256
							11586.8	257		2586.16	257						ADAR	ALL	8.49863		APBA3	ALL	-0.1552			21488.9	257		20589.5	257
							11548.8	258		2586.13	258						ADARB1	ALL	4.12944		APBB1IP	ALL	-1.38942			21473.3	258		20531.7	258
							11527	259		2557.7	259						ADARB2	ALL	-2.63284		APC	ALL	-0.160334			21443.2	259		20520.6	259
							11519.5	260		2557.3	260						ADAT1	ALL	5.41297		APCDD1L	ALL	-2.02053			21401.9	260		20485.7	260
							11515.2	261		2550.02	261						ADAT2	ALL	3.59791		APEH	ALL	-0.00971562			21374.3	261		20485.3	261
							11483.5	262		2547.3	262						ADAT3	ALL	2.72543		APEX1	ALL	-0.316017			21340.7	262		20469	262
							11462.3	263		2541.19	263						ADC	ALL	0.0957062		APEX2	ALL	-0.174447			21249.6	263		20463.2	263
							11450	264		2535.78	264						ADCK1	ALL	3.06659		APH1A	ALL	-0.128825			21216	264		20461.5	264
							11412.3	265		2519.6	265						ADCK2	ALL	5.07396		APH1B	ALL	-1.10589			21211	265		20431.9	265
							11373.8	266		2504.9	266						ADCK3	ALL	4.3126		APIP	ALL	-0.455307			21171.5	266		20371.9	266
							11335.3	267		2496.61	267						ADCK4	ALL	3.41228		APITD1-CORT	ALL	-1.40963			21125.8	267		20170.3	267
							11311.8	268		2469	268						ADCK5	ALL	3.51127		APLF	ALL	-0.500586			21039.7	268		20147.7	268
							11289.7	269		2460.08	269						ADCY1	ALL	-0.587887		APOBEC3C	ALL	-0.565246			21038.9	269		20123.5	269
							11214.7	270		2451.89	270						ADCY10	ALL	-4.04909		APOBEC3D	ALL	-0.110987			21018.7	270		20093.7	270
							11186.5	271		2441.62	271						ADCY10P1	ALL	0.455273		APOBEC3F	ALL	-0.145308			20986.7	271		20046.4	271
							11167.4	272		2435.51	272						ADCY2	ALL	-2.63284		APOL3	ALL	-1.09773			20858.6	272		20006	272
							11155.5	273		2431.42	273						ADCY3	ALL	6.35356		APOL6	ALL	-1.35469			20836.6	273		19997.5	273
							11084	274		2427.06	274						ADCY4	ALL	-2.63284		APOLD1	ALL	-0.778805			20835.1	274		19948	274
							11071.3	275		2418.11	275						ADCY5	ALL	-2.63284		APOO	ALL	-1.05726			20815.3	275		19846	275
							11015.2	276		2411.83	276						ADCY6	ALL	5.96269		APOPT1	ALL	-0.517062			20722.2	276		19798.4	276
							11008.5	277		2396.07	277						ADCY7	ALL	6.35889		APPL1	ALL	-0.459257			20710	277		19779.8	277
							10991.7	278		2391.44	278						ADCY9	ALL	5.87122		APPL2	ALL	-0.189696			20577.6	278		19752.5	278
							10974.3	279		2389.44	279						ADCYAP1	ALL	-4.04909		APTR	ALL	-0.483863			20514.5	279		19693.8	279
							10969.8	280		2380.17	280						ADD1	ALL	7.8304		APTX	ALL	-0.689491			20492.9	280		19663	280
							10964.2	281		2378.34	281						ADD2	ALL	4.57917		AQR	ALL	-0.0976541			20453	281		19632	281
							10941.7	282		2370	282						ADD3	ALL	6.47135		ARAP2	ALL	-0.0802835			20405.1	282		19583.8	282
							10939.8	283		2351.88	283						ADH4	ALL	-3.17374		AREG	ALL	-0.561417			20391.9	283		19576.8	283
							10934.3	284		2346.31	284						ADH5	ALL	6.93668		ARF1	ALL	-0.0548885			20352.6	284		19511.2	284
							10916.7	285		2340.69	285						ADH6	ALL	-1.67829		ARFGAP2	ALL	-0.524536			20351.1	285		19485.9	285
							10876.7	286		2338.48	286						ADHFE1	ALL	2.3791		ARFGEF1	ALL	-0.573811			20342	286		19478.2	286
							10858.8	287		2327.02	287						ADI1	ALL	7.16414		ARFRP1	ALL	-0.268845			20296.4	287		19459	287
							10836.6	288		2303.4	288						ADIPOQ	ALL	-1.4625		ARHGAP10	ALL	-0.32303			20267.7	288		19401.7	288
							10806	289		2292.11	289						ADIPOQ-AS1	ALL	-2.24034		ARHGAP11B	ALL	-3.73844			20220	289		19401.1	289
							10804.8	290		2276.36	290						ADIPOR1	ALL	6.82374		ARHGAP19	ALL	-3.45763			20173.1	290		19349.8	290
							10802.1	291		2275.62	291						ADIPOR2	ALL	7.63571		ARHGAP21	ALL	-0.738389			19941.8	291		19333	291
							10780.6	292		2249.97	292						ADIRF	ALL	6.48196		ARHGAP22	ALL	-2.38018			19898.4	292		19322.6	292
							10744.6	293		2245.54	293						ADK	ALL	7.19226		ARHGAP29	ALL	-0.894787			19844	293		19183.8	293
							10737.1	294		2229.48	294						ADM	ALL	4.48488		ARHGAP31	ALL	-0.0428762			19836.8	294		19162.5	294
							10692	295		2216.39	295						ADM2	ALL	1.97889		ARHGAP32	ALL	-0.276172			19811.3	295		19122.3	295
							10658.6	296		2203.38	296						ADM5	ALL	1.62525		ARHGAP33	ALL	-1.997			19805.1	296		19064.8	296
							10654	297		2190.42	297						ADNP	ALL	6.87234		ARHGAP35	ALL	-0.340069			19780.2	297		19017.9	297
							10633.3	298		2189.99	298						ADNP2	ALL	4.68191		ARHGAP44	ALL	-0.303295			19779.7	298		19008.2	298
							10602.2	299		2189.26	299						ADO	ALL	5.65589		ARHGDIA	ALL	-0.104869			19744.2	299		18957.8	299
							10587.1	300		2188.2	300						ADORA2A	ALL	-1.4625		ARHGDIB	ALL	-1.5801			19740.3	300		18929.2	300
							10584	301		2164.07	301						ADORA2A-AS1	ALL	-0.959908		ARHGEF1	ALL	-1.09528			19716.5	301		18928.8	301
							10582.6	302		2156.6	302						ADORA2B	ALL	5.12069		ARHGEF10	ALL	-0.336977			19669.2	302		18902.5	302
							10530.4	303		2130.6	303						ADPGK	ALL	5.51032		ARHGEF16	ALL	-1.34387			19665.6	303		18892	303
							10510.8	304		2116.7	304						ADPRH	ALL	1.18802		ARHGEF17	ALL	-0.520153			19652.1	304		18871.7	304
							10502.6	305		2115.11	305						ADPRHL1	ALL	2.16877		ARHGEF19	ALL	-0.666172			19649.1	305		18869	305
							10494.2	306		2108.54	306						ADPRHL2	ALL	5.21573		ARHGEF2	ALL	-0.866272			19647	306		18809.8	306
							10471.7	307		2102.32	307						ADPRM	ALL	1.39576		ARHGEF25	ALL	-1.55527			19628.7	307		18770.3	307
							10462.2	308		2100.23	308						ADRA1A	ALL	-2.24034		ARHGEF35	ALL	-0.266014			19603.1	308		18703.6	308
							10406	309		2084.11	309						ADRA2B	ALL	-1.67829		ARHGEF39	ALL	-2.87104			19568.1	309		18621.2	309
							10360.7	310		2054.49	310						ADRA2C	ALL	-0.587887		ARHGEF40	ALL	-2.00414			19564	310		18613.2	310
							10354.9	311		2053.23	311						ADRB1	ALL	1.80249		ARHGEF5	ALL	-0.0286788			19552.1	311		18601.1	311
							10344.1	312		2051.52	312						ADRB2	ALL	4.42859		ARHGEF6	ALL	-1.14978			19519.2	312		18601.1	312
							10328	313		2047.63	313						ADRBK1	ALL	7.53774		ARID1A	ALL	-0.794619			19506.8	313		18570.4	313
							10272.8	314		2045.18	314						ADRBK2	ALL	6.18488		ARID1B	ALL	-1.3182			19473.7	314		18533.7	314
							10242.3	315		2020.71	315						ADRM1	ALL	6.89513		ARID2	ALL	-1.71341			19430.5	315		18482.5	315
							10209.3	316		2015.99	316						ADSL	ALL	5.97083		ARID3A	ALL	-2.44888			19400.4	316		18429.4	316
							10183.1	317		1982.87	317						ADSS	ALL	6.2446		ARID3B	ALL	-0.843355			19396.9	317		18391.4	317
							10176.9	318		1981.85	318						ADSSL1	ALL	2.98627		ARID5A	ALL	-0.630243			19319.3	318		18348.1	318
							10176.1	319		1971.75	319						ADTRP	ALL	3.43263		ARID5B	ALL	-0.19896			19305.3	319		18333.1	319
							10167.4	320		1950.53	320						AEBP1	ALL	-2.63284		ARIH2	ALL	-0.111992			19302.8	320		18277	320
							10167.4	321		1948.07	321						AEBP2	ALL	6.43818		ARL10	ALL	-1.29995			19253.6	321		18258.1	321
							10136.8	322		1944.45	322						AEN	ALL	4.44203		ARL13B	ALL	-0.237207			19210.4	322		18197.3	322
							10121.5	323		1929.31	323						AES	ALL	6.97765		ARL17B	ALL	-0.8441			19184.9	323		18167.6	323
							10106.1	324		1928.18	324						AFAP1	ALL	6.14536		ARL2	ALL	-0.2334			19139	324		18139.3	324
							10071.6	325		1922.38	325						AFAP1-AS1	ALL	5.62381		ARL4A	ALL	-1.04981			19072.6	325		18127.6	325
							10052.4	326		1905.77	326						AFAP1L1	ALL	4.88998		ARL4C	ALL	-0.474861			19058.5	326		18102.1	326
							9998.75	327		1892.05	327						AFAP1L2	ALL	5.64285		ARL6IP4	ALL	-0.233282			19042.3	327		18070.4	327
							9989.14	328		1891.06	328						AFF1	ALL	6.18188		ARL6IP6	ALL	-0.553191			19033	328		18059.3	328
							9978.73	329		1885.69	329						AFF3	ALL	-0.482522		ARL8A	ALL	-0.414373			19028.9	329		18033	329
							9975.18	330		1875.23	330						AFF4	ALL	7.78595		ARMC1	ALL	-0.269563			18958.9	330		17984.7	330
							9975.11	331		1867.86	331						AFG3L1P	ALL	5.13938		ARMC10	ALL	-0.320904			18907.4	331		17949.4	331
							9969.95	332		1858.97	332						AFG3L2	ALL	7.1062		ARMC6	ALL	-0.37954			18769.4	332		17943.6	332
							9966.96	333		1836.19	333						AFMID	ALL	4.17846		ARMC7	ALL	-0.0770937			18731.3	333		17915.4	333
							9904.42	334		1833.8	334						AFTPH	ALL	5.89097		ARMC8	ALL	-0.0444413			18658.6	334		17912.6	334
							9896.81	335		1827.8	335						AGA	ALL	3.7677		ARMCX4	ALL	-1.21351			18556.9	335		17882.1	335
							9887.82	336		1824.61	336						AGAP1	ALL	5.75483		ARMCX5	ALL	-0.445078			18544	336		17838	336
							9876.11	337		1816.42	337						AGAP11	ALL	1.50228		ARNT	ALL	-0.0188187			18533.3	337		17821.1	337
							9870.07	338		1797.9	338						AGAP2	ALL	2.96779		ARNTL	ALL	-0.16193			18488.9	338		17818.9	338
							9864.6	339		1796.57	339						AGAP2-AS1	ALL	2.39301		ARNTL2	ALL	-0.37956			18450.5	339		17804.6	339
							9798.04	340		1761.57	340						AGAP3	ALL	6.31936		ARPC1A	ALL	-0.157352			18438	340		17804.5	340
							9740.16	341		1756.58	341						AGAP4	ALL	3.79415		ARPC2	ALL	-0.603173			18414	341		17714.8	341
							9719.61	342		1755.69	342						AGAP5	ALL	2.68076		ARPC5L	ALL	-0.358349			18405.4	342		17707	342
							9714.25	343		1720.99	343						AGAP6	ALL	4.07439		ARPP19	ALL	-0.109212			18365.4	343		17702.2	343
							9690.66	344		1707.53	344						AGAP9	ALL	3.75159		ARRB1	ALL	-1.72882			18353.3	344		17671.8	344
							9681.99	345		1679.31	345						AGBL2	ALL	0.982546		ARRDC2	ALL	-1.32911			18333	345		17668.6	345
							9673.3	346		1678.75	346						AGBL3	ALL	2.42044		ARSB	ALL	-0.0178808			18314.1	346		17667.5	346
							9672.76	347		1660.47	347						AGBL4	ALL	-3.17374		ARSG	ALL	-0.536305			18306.7	347		17610.1	347
							9664.22	348		1659.72	348						AGBL5	ALL	5.88359		ARSI	ALL	-2.00031			18222.9	348		17590.8	348
							9597.67	349		1654.91	349						AGER	ALL	1.01889		ARTN	ALL	-2.17412			18170.2	349		17551.6	349
							9582.95	350		1654.63	350						AGFG1	ALL	6.51415		AS3MT	ALL	-1.99856			18144.9	350		17530.4	350
							9543.51	351		1653.31	351						AGFG2	ALL	5.14761		ASAH2B	ALL	-0.162132			18142.1	351		17503.7	351
							9527.62	352		1631.22	352						AGGF1	ALL	5.82963		ASAP2	ALL	-0.335319			18103.5	352		17474.6	352
							9523.8	353		1627.66	353						AGK	ALL	4.96408		ASB1	ALL	-0.51432			18054.8	353		17462.5	353
							9513.98	354		1623.15	354						AGL	ALL	6.82117		ASB13	ALL	-0.394001			18015.8	354		17413.7	354
							9487.24	355		1612.79	355						AGMAT	ALL	3.20709		ASB7	ALL	-0.213416			18008.9	355		17373	355
							9472	356		1612.57	356						AGMO	ALL	-0.824958		ASCC2	ALL	-0.402031			18006.1	356		17370.6	356
							9459.54	357		1600.83	357						AGO1	ALL	6.28713		ASCC3	ALL	-0.59521			17998.9	357		17322.9	357
							9451.94	358		1596.96	358						AGO2	ALL	6.08664		ASCL2	ALL	-1.1678			17937.7	358		17305.6	358
							9443.59	359		1592.89	359						AGO3	ALL	4.20236		ASF1A	ALL	-0.876521			17903.4	359		17300.9	359
							9420	360		1564.99	360						AGO4	ALL	4.47511		ASF1B	ALL	-3.05584			17878	360		17250.7	360
							9409.14	361		1560.13	361						AGPAT1	ALL	6.07482		ASIC1	ALL	-0.0844335			17859.8	361		17244	361
							9403.67	362		1557.1	362						AGPAT2	ALL	4.81704		ASNA1	ALL	-0.0318468			17835.8	362		17229.5	362
							9402.8	363		1545.79	363						AGPAT3	ALL	6.14536		ASNS	ALL	-0.0586584			17689.6	363		17185.8	363
							9365.16	364		1533.51	364						AGPAT4	ALL	3.97152		ASNSD1	ALL	-0.261915			17675	364		17125.5	364
							9351.83	365		1529.06	365						AGPAT4-IT1	ALL	-1.27484		ASPG	ALL	-0.109046			17596.3	365		17074.6	365
							9349.69	366		1524.99	366						AGPAT5	ALL	6.19385		ASPHD1	ALL	-0.220913			17581.4	366		17043.1	366
							9329.35	367		1519.9	367						AGPAT6	ALL	5.10599		ASPHD2	ALL	-1.04295			17529.5	367		16963.1	367
							9325.12	368		1514.17	368						AGPAT9	ALL	-0.38433		ASPSCR1	ALL	-0.506825			17514.3	368		16922.7	368
							9293.11	369		1505.67	369						AGPS	ALL	6.94733		ASRGL1	ALL	-0.118983			17455.3	369		16905.2	369
							9290.46	370		1501.77	370						AGR2	ALL	0.345083		ASTE1	ALL	-0.315943			17404.2	370		16875.1	370
							9237.84	371		1498.09	371						AGRN	ALL	8.26872		ASTN2	ALL	-0.186818			17369.6	371		16762.5	371
							9237.15	372		1497.36	372						AGTPBP1	ALL	5.98926		ASUN	ALL	-0.161575			17345.8	372		16758.2	372
							9222.33	373		1493.4	373						AGTRAP	ALL	4.40818		ASXL1	ALL	-0.308556			17342.4	373		16704.4	373
							9211.91	374		1472.29	374						AHCTF1	ALL	7.5934		ATAD1	ALL	-0.0239342			17335.7	374		16573.1	374
							9160.65	375		1471.05	375						AHCTF1P1	ALL	-2.63284		ATAD2	ALL	-2.81853			17330.8	375		16559.7	375
							9142.74	376		1456.5	376						AHCY	ALL	8.19221		ATAD2B	ALL	-0.168737			17325.7	376		16530.5	376
							9137.07	377		1450.28	377						AHCYL1	ALL	7.42716		ATAD3A	ALL	-0.812735			17311.6	377		16524.1	377
							9091.67	378		1441.23	378						AHCYL2	ALL	4.70161		ATAD3B	ALL	-0.823123			17305.9	378		16503.4	378
							9088.31	379		1435.18	379						AHDC1	ALL	4.67623		ATAD5	ALL	-3.4782			17299.8	379		16456.8	379
							9084.19	380		1431.76	380						AHI1	ALL	4.11272		ATE1	ALL	-0.375684			17288.5	380		16456.4	380
							9064.2	381		1430.17	381						AHNAK	ALL	9.13719		ATF1	ALL	-0.224035			17218.6	381		16432.2	381
							9064.02	382		1429.1	382						AHNAK2	ALL	7.21348		ATF4	ALL	-0.793066			17216.7	382		16408.5	382
							9058.43	383		1423.84	383						AHR	ALL	3.99451		ATF6B	ALL	-0.338195			17203.9	383		16405	383
							8973.07	384		1414.55	384						AHRR	ALL	-0.0472632		ATF7IP	ALL	-0.105803			17181.4	384		16388.5	384
							8972.66	385		1412.78	385						AHSA1	ALL	7.84249		ATG10	ALL	-0.0906094			17154.4	385		16380.3	385
							8969.11	386		1411.91	386						AHSA2	ALL	3.80979		ATG101	ALL	-0.0828376			17149.2	386		16341.5	386
							8950.65	387		1407.23	387						AICDA	ALL	-3.17374		ATG16L1	ALL	-0.161526			17122.5	387		16308.4	387
							8947.55	388		1398.16	388						AIDA	ALL	6.71164		ATG16L2	ALL	-0.0549671			17105.8	388		16290.1	388
							8946.62	389		1396.25	389						AIF1L	ALL	5.38887		ATG3	ALL	-0.472142			17057.5	389		16241.9	389
							8929.52	390		1392.97	390						AIFM1	ALL	6.33296		ATG4C	ALL	-0.539322			16985.2	390		16227.2	390
							8926.73	391		1389.67	391						AIFM2	ALL	6.01085		ATG5	ALL	-0.319957			16923.2	391		16111	391
							8908.24	392		1386.76	392						AIFM3	ALL	2.61105		ATG9A	ALL	-0.0141455			16877.3	392		16066.7	392
							8870.4	393		1383.61	393						AIG1	ALL	4.66481		ATHL1	ALL	-0.531388			16835.3	393		16063	393
							8865.05	394		1382.6	394						AIM1	ALL	7.4402		ATIC	ALL	-0.648326			16827.3	394		16062.2	394
							8849.15	395		1381.12	395						AIM1L	ALL	3.7889		ATL1	ALL	-0.723903			16824.1	395		16059.8	395
							8780.17	396		1380.34	396						AIMP1	ALL	5.86375		ATL2	ALL	-0.69493			16789.2	396		16054.6	396
							8770.94	397		1374.22	397						AIMP2	ALL	5.58039		ATL3	ALL	-0.655038			16785.3	397		15987.4	397
							8765.77	398		1373.29	398						AIP	ALL	5.99839		ATN1	ALL	-0.406747			16775.9	398		15959.4	398
							8764.17	399		1369.18	399						AIPL1	ALL	-0.482522		ATP11C	ALL	-0.475511			16755.4	399		15949.9	399
							8760.42	400		1365.93	400						AIRE	ALL	-4.04909		ATP13A3	ALL	-0.338935			16717	400		15917.7	400
							8722.53	401		1363.01	401						AJUBA	ALL	8.48692		ATP1B1	ALL	-0.232594			16696	401		15906.9	401
							8707.25	402		1360.66	402						AK1	ALL	5.92128		ATP2A1	ALL	-0.443959			16691.4	402		15902.7	402
							8689.02	403		1350.8	403						AK2	ALL	7.86075		ATP2A2	ALL	-0.607456			16682.5	403		15873.8	403
							8679.18	404		1350.59	404						AK3	ALL	5.37492		ATP2A3	ALL	-1.17363			16671.7	404		15872.2	404
							8667.34	405		1349.82	405						AK4	ALL	6.32482		ATP2C1	ALL	-0.281605			16596.3	405		15871.5	405
							8656.05	406		1348.99	406						AK6	ALL	4.81187		ATP5C1	ALL	-0.115816			16583.7	406		15869	406
							8634.67	407		1342.89	407						AK7	ALL	1.69429		ATP5D	ALL	-0.282025			16553.7	407		15853.8	407
							8628.22	408		1332.64	408						AK8	ALL	-1.1088		ATP5F1	ALL	-0.524453			16533.5	408		15842	408
							8623.11	409		1332.54	409						AK9	ALL	2.33654		ATP5G1	ALL	-0.347014			16524.3	409		15810.9	409
							8621.53	410		1326.02	410						AKAP1	ALL	6.61032		ATP5G2	ALL	-0.401882			16483.3	410		15784	410
							8606.56	411		1311.99	411						AKAP10	ALL	5.72352		ATP5I	ALL	-0.0844773			16455.6	411		15781.4	411
							8605.52	412		1310.92	412						AKAP11	ALL	6.37825		ATP5J	ALL	-0.383256			16446.4	412		15766	412
							8585.28	413		1304.86	413						AKAP12	ALL	6.95556		ATP5J2	ALL	-0.132525			16421.6	413		15741.9	413
							8578.72	414		1304.83	414						AKAP13	ALL	7.44396		ATP5O	ALL	-0.137158			16400.9	414		15736.4	414
							8564.81	415		1302.53	415						AKAP14	ALL	-4.04909		ATP5SL	ALL	-0.0124452			16350.4	415		15657	415
							8554.05	416		1300.07	416						AKAP17A	ALL	4.46197		ATP6V0A2	ALL	-0.145767			16347.3	416		15642.7	416
							8517.65	417		1294.62	417						AKAP2	ALL	0.455273		ATP6V0E2-AS1	ALL	-0.56601			16332.2	417		15583.6	417
							8483.2	418		1293.49	418						AKAP3	ALL	1.97889		ATP8B1	ALL	-0.112645			16298.2	418		15580.4	418
							8468.84	419		1289.72	419						AKAP5	ALL	3.17524		ATP8B2	ALL	-0.173112			16271.9	419		15566.9	419
							8467.94	420		1289.29	420						AKAP6	ALL	2.47378		ATP8B3	ALL	-3.15641			16265.6	420		15539.2	420
							8450.85	421		1284	421						AKAP7	ALL	2.0332		ATP9A	ALL	-0.105589			16165.6	421		15538.6	421
							8443.48	422		1277.9	422						AKAP8	ALL	5.77357		ATP9B	ALL	-0.0906371			16154.1	422		15522.3	422
							8427.74	423		1273.31	423						AKAP8L	ALL	5.93323		ATPIF1	ALL	-0.0497103			16148.7	423		15510.6	423
							8422.34	424		1272.75	424						AKAP9	ALL	6.42808		ATRIP	ALL	-0.183741			16139.2	424		15506.6	424
							8388.96	425		1270.43	425						AKIP1	ALL	5.00089		ATXN10	ALL	-0.362214			16059.4	425		15502.2	425
							8364.37	426		1268.14	426						AKIRIN1	ALL	6.87048		ATXN1L	ALL	-0.179171			16052.2	426		15495.9	426
							8358.6	427		1264.71	427						AKIRIN2	ALL	5.52303		ATXN2	ALL	-0.0140104			16048.3	427		15482.8	427
							8323.32	428		1257.11	428						AKNA	ALL	4.29789		ATXN2L	ALL	-0.533524			16028.2	428		15460.8	428
							8317.11	429		1245.35	429						AKR1A1	ALL	5.9743		ATXN7	ALL	-0.346008			16012.4	429		15428.1	429
							8265.13	430		1244	430						AKR1B1	ALL	6.61849		ATXN7L2	ALL	-0.253706			15991	430		15418.3	430
							8230.59	431		1230.57	431						AKR1B10	ALL	3.98994		AUNIP	ALL	-1.61271			15985.5	431		15416.2	431
							8225.26	432		1226.35	432						AKR1B15	ALL	0.507365		AUP1	ALL	-0.0696994			15975	432		15406.4	432
							8213.23	433		1223.91	433						AKR1C1	ALL	2.64633		AURKAIP1	ALL	-0.36524			15954.8	433		15396.8	433
							8192.91	434		1221.95	434						AKR1C2	ALL	0.455273		AVEN	ALL	-0.138351			15939.4	434		15336.6	434
							8174.8	435		1216.54	435						AKR1C3	ALL	1.80249		AXIN1	ALL	-0.472189			15900.3	435		15330.8	435
							8173.29	436		1216.09	436						AKR1C4	ALL	-4.04909		AZI2	ALL	-0.164393			15873.4	436		15304	436
							8146.52	437		1213.37	437						AKR1D1	ALL	-1.27484		AZIN1	ALL	-0.473728			15867.7	437		15300.1	437
							8123.35	438		1209.84	438						AKR7A2	ALL	5.25245		B3GNT4	ALL	-1.12711			15831.4	438		15299.1	438
							8114.11	439		1204.8	439						AKR7A2P1	ALL	-3.17374		B3GNT5	ALL	-2.06663			15807.1	439		15297.4	439
							8105.15	440		1195.69	440						AKR7A3	ALL	-1.93211		B4GALNT1	ALL	-2.89985			15803.7	440		15286.2	440
							8093.36	441		1194.13	441						AKR7L	ALL	-3.17374		B4GALNT4	ALL	-2.50067			15786.9	441		15278.4	441
							8077.44	442		1185.08	442						AKT1	ALL	7.85793		B4GALT1	ALL	-0.0811354			15784.8	442		15230.7	442
							8065.21	443		1184.48	443						AKT1S1	ALL	5.90317		B4GALT2	ALL	-1.42018			15782.2	443		15143.2	443
							8061.56	444		1171.24	444						AKT2	ALL	6.44571		B4GALT5	ALL	-0.571977			15769.4	444		15089.3	444
							8055.96	445		1168.27	445						AKT3	ALL	6.13401		B4GALT6	ALL	-0.177612			15753.8	445		15085.3	445
							8045.85	446		1167.62	446						AKTIP	ALL	4.86025		BABAM1	ALL	-0.488932			15748.3	446		15038	446
							8037.16	447		1165.23	447						ALAD	ALL	6.03877		BACE2	ALL	-0.784614			15684.4	447		15023.8	447
							8024.14	448		1162.7	448						ALAS1	ALL	5.47805		BACH2	ALL	-0.523925			15673.3	448		15007	448
							7988.8	449		1160.02	449						ALAS2	ALL	-4.04909		BAD	ALL	-1.22913			15628.4	449		14965.2	449
							7970.34	450		1158.91	450						ALCAM	ALL	8.50825		BAG2	ALL	-0.640666			15559.5	450		14931.8	450
							7940.61	451		1157.68	451						ALDH16A1	ALL	5.44003		BAG5	ALL	-0.448844			15542.9	451		14906.5	451
							7935.76	452		1155.96	452						ALDH18A1	ALL	7.20464		BAHCC1	ALL	-0.382688			15541.2	452		14800.3	452
							7934.86	453		1137.05	453						ALDH1A2	ALL	-1.93211		BAHD1	ALL	-0.0604835			15529.6	453		14778.7	453
							7929.9	454		1124.29	454						ALDH1A3	ALL	8.01462		BAIAP2-AS1	ALL	-0.733069			15525.8	454		14708.5	454
							7910.35	455		1123.28	455						ALDH1B1	ALL	5.09113		BAIAP2L1	ALL	-0.211337			15507.5	455		14690.9	455
							7902.75	456		1121.04	456						ALDH1L1	ALL	1.45		BAK1	ALL	-0.662586			15502.7	456		14668.5	456
							7872.18	457		1120.59	457						ALDH1L2	ALL	6.44738		BANF1	ALL	-1.10557			15484.2	457		14659.4	457
							7869.54	458		1120.34	458						ALDH2	ALL	3.18327		BANK1	ALL	-1.02344			15473.9	458		14645.7	458
							7852.98	459		1117.65	459						ALDH3A1	ALL	4.11272		BANP	ALL	-0.448546			15465.1	459		14631.8	459
							7842.79	460		1114.98	460						ALDH3A2	ALL	7.62137		BAP1	ALL	-0.329354			15442.1	460		14616	460
							7837.23	461		1113.76	461						ALDH3B1	ALL	3.13441		BARD1	ALL	-2.20953			15415.6	461		14577.2	461
							7833.9	462		1109.27	462						ALDH3B2	ALL	4.22975		BARX2	ALL	-0.740677			15407.2	462		14572.6	462
							7833.1	463		1108.88	463						ALDH4A1	ALL	4.97799		BAZ1A	ALL	-0.100207			15377.3	463		14546.9	463
							7830.41	464		1105.36	464						ALDH5A1	ALL	4.79101		BAZ1B	ALL	-1.10927			15375.6	464		14514.6	464
							7830.28	465		1101.24	465						ALDH6A1	ALL	5.23131		BBOX1	ALL	-1.01856			15323.9	465		14502.3	465
							7824.91	466		1097.65	466						ALDH7A1	ALL	6.78337		BBS5	ALL	-0.372371			15269.3	466		14441.9	466
							7812.95	467		1096.57	467						ALDH8A1	ALL	-1.67829		BBX	ALL	-0.408798			15267.4	467		14430.2	467
							7775.86	468		1091.08	468						ALDH9A1	ALL	6.2126		BCAT1	ALL	-1.71197			15239.8	468		14405.1	468
							7749.54	469		1089.13	469						ALDOA	ALL	9.7729		BCCIP	ALL	-1.11399			15235	469		14400.2	469
							7731.57	470		1087.32	470						ALDOC	ALL	-0.824958		BCKDHA	ALL	-0.166943			15228.5	470		14365.2	470
							7723.42	471		1087.12	471						ALG1	ALL	5.19206		BCKDK	ALL	-0.0944413			15223.8	471		14348.5	471
							7714.63	472		1081.36	472						ALG10	ALL	3.54904		BCL10	ALL	-0.3956			15209.9	472		14347.1	472
							7713.85	473		1080.38	473						ALG10B	ALL	3.3423		BCL11A	ALL	-0.832118			15206.5	473		14322.8	473
							7701.05	474		1076.92	474						ALG11	ALL	4.30894		BCL2	ALL	-2.01796			15192.9	474		14309.8	474
							7700.37	475		1071.2	475						ALG12	ALL	4.6446		BCL2L12	ALL	-1.26121			15150	475		14268.2	475
							7694.56	476		1066.59	476						ALG13	ALL	4.80408		BCL2L13	ALL	-0.0624972			15137.3	476		14244.7	476
							7686.05	477		1065.4	477						ALG14	ALL	3.88063		BCL2L2-PABPN1	ALL	-0.189499			15122.7	477		14223.2	477
							7673.66	478		1062.67	478						ALG1L	ALL	1.76018		BCL3	ALL	-2.06192			15116	478		14197.4	478
							7634.74	479		1058.62	479						ALG1L2	ALL	-1.67829		BCL7C	ALL	-1.14515			15090.9	479		14191.8	479
							7621.37	480		1056.22	480						ALG1L9P	ALL	0.78568		BCL9	ALL	-0.457682			15079.1	480		14189.8	480
							7614.01	481		1052.46	481						ALG2	ALL	5.72077		BCL9L	ALL	-0.0540706			15066.6	481		14180.3	481
							7599.34	482		1043.54	482						ALG3	ALL	5.06312		BCLAF1	ALL	-0.0368471			15047.8	482		14150.3	482
							7562.54	483		1040.5	483						ALG5	ALL	5.11441		BCO2	ALL	-0.417913			15002.2	483		14130.8	483
							7536.7	484		1022.34	484						ALG6	ALL	4.22198		BCOR	ALL	-2.80352			14913.5	484		14128.4	484
							7531.62	485		1014.74	485						ALG8	ALL	4.517		BCS1L	ALL	-0.268747			14898.7	485		14119.6	485
							7510.9	486		1011.36	486						ALG9	ALL	4.12944		BCYRN1	ALL	-0.298898			14891.6	486		14094.8	486
							7484.14	487		1007.55	487						ALKBH1	ALL	4.41501		BDH1	ALL	-0.0867732			14884.1	487		14046.9	487
							7475.32	488		1003.79	488						ALKBH2	ALL	2.10258		BDH2	ALL	-1.40156			14883.6	488		14040.1	488
							7459.52	489		1000.27	489						ALKBH3	ALL	4.49782		BDKRB1	ALL	-3.83639			14873	489		14022.5	489
							7456.9	490		999.144	490						ALKBH3-AS1	ALL	-3.17374		BDKRB2	ALL	-3.15001			14868.3	490		14017.9	490
							7454.98	491		996.099	491						ALKBH4	ALL	4.01265		BDNF	ALL	-0.0421562			14819.9	491		14000.4	491
							7441.77	492		991.003	492						ALKBH5	ALL	7.29493		BDP1	ALL	-0.168036			14797.2	492		13987.7	492
							7438.77	493		984.762	493						ALKBH6	ALL	3.43935		BEND3	ALL	-1.45817			14784.5	493		13967.9	493
							7425.73	494		969.424	494						ALKBH7	ALL	4.48488		BEND3P3	ALL	-0.429681			14760.2	494		13954.1	494
							7425.44	495		966.548	495						ALKBH8	ALL	4.19046		BEND7	ALL	-0.365104			14727.8	495		13918.8	495
							7386.15	496		964.768	496						ALMS1	ALL	6.5284		BEST3	ALL	-0.68853			14717.4	496		13889.7	496
							7385.77	497		958.552	497						ALMS1-IT1	ALL	-2.63284		BET1	ALL	-0.488727			14691.6	497		13886.3	497
							7376.17	498		956.24	498						ALMS1P	ALL	-3.17374		BFAR	ALL	-0.501611			14686	498		13879.4	498
							7375.58	499		952.052	499						ALOX12	ALL	-0.0472632		BGN	ALL	-2.67176			14617.7	499		13866.6	499
							7369.29	500		949.523	500						ALOX12B	ALL	0.69874		BHLHB9	ALL	-1.3081			14604	500		13828.8	500
							7361.43	501		948.341	501						ALOX12P2	ALL	2.87171		BHLHE40	ALL	-1.24986			14601.6	501		13793.2	501
							7356.02	502		942.231	502						ALOX15	ALL	3.8046		BHLHE41	ALL	-0.554749			14562.4	502		13780.9	502
							7343.29	503		936.38	503						ALOX15B	ALL	-4.04909		BICD1	ALL	-0.605321			14552	503		13755.6	503
							7328.16	504		927.102	504						ALOX5AP	ALL	-4.04909		BID	ALL	-0.682965			14522	504		13751	504
							7302.7	505		921.746	505						ALOXE3	ALL	1.55273		BIVM	ALL	-0.855617			14519	505		13740.3	505
							7289.91	506		915.044	506						ALPK1	ALL	4.31626		BIVM-ERCC5	ALL	-1.45705			14491.8	506		13702.7	506
							7276.43	507		910.43	507						ALPK2	ALL	3.26875		BLACAT1	ALL	-1.44525			14488.2	507		13695.5	507
							7273.6	508		909.542	508						ALPK3	ALL	0.345083		BLACE	ALL	-0.633204			14469.5	508		13690	508
							7271.53	509		904.056	509						ALPP	ALL	3.93869		BLMH	ALL	-0.852139			14464.7	509		13684.6	509
							7270.08	510		903.318	510						ALPPL2	ALL	-0.824958		BLOC1S1	ALL	-0.776823			14436.2	510		13671.8	510
							7265.13	511		898.402	511						ALS2	ALL	5.64576		BLOC1S3	ALL	-0.612179			14417.6	511		13654.4	511
							7263.32	512		897.601	512						ALS2CL	ALL	5.67595		BLOC1S5-TXNDC5	ALL	-2.08123			14388.3	512		13652	512
							7244.51	513		891.878	513						ALS2CR12	ALL	-4.04909		BLOC1S6	ALL	-0.192807			14382	513		13630.1	513
							7238.25	514		890.542	514						ALX3	ALL	1.47638		BLVRA	ALL	-0.154469			14350.8	514		13623.3	514
							7221.21	515		887.096	515						ALX4	ALL	-0.124438		BLZF1	ALL	-0.0837446			14350.6	515		13556.6	515
							7219.82	516		885.891	516						ALYREF	ALL	6.68007		BMI1	ALL	-1.67945			14349.5	516		13524.7	516
							7187.2	517		885.411	517						AMACR	ALL	4.0261		BMP5	ALL	-2.09476			14290.8	517		13522.8	517
							7180.58	518		882.008	518						AMBP	ALL	-4.04909		BMPR1A	ALL	-0.423698			14230.5	518		13458.5	518
							7172.94	519		878.462	519						AMBRA1	ALL	5.34302		BMPR1B	ALL	-1.94286			14210.6	519		13451.3	519
							7165.85	520		875.288	520						AMD1	ALL	7.24259		BMS1P20	ALL	-0.178449			14205.4	520		13433.9	520
							7151.69	521		871.264	521						AMDHD1	ALL	0.557641		BNC1	ALL	-1.71251			14195.4	521		13416.8	521
							7144.68	522		866.851	522						AMDHD2	ALL	4.80928		BNC2	ALL	-1.54742			14187.6	522		13377.7	522
							7137.66	523		866.611	523						AMER1	ALL	4.46197		BNIP1	ALL	-1.76638			14146.4	523		13373.1	523
							7134.9	524		865.286	524						AMER2	ALL	-3.17374		BNIP2	ALL	-0.285208			14135.3	524		13246.5	524
							7124.19	525		864.182	525						AMER3	ALL	-0.587887		BOD1	ALL	-0.679079			14128.4	525		13217.9	525
							7108.09	526		861.302	526						AMFR	ALL	6.69629		BOK	ALL	-0.534965			14113.6	526		13206.4	526
							7103.08	527		860.329	527						AMH	ALL	2.21649		BOLA1	ALL	-0.0926865			14096.1	527		13204.5	527
							7093.95	528		858.468	528						AMIGO1	ALL	0.0259918		BOLA2	ALL	-0.71658			14072.6	528		13200.3	528
							7092.92	529		857.846	529						AMIGO2	ALL	5.41468		BOLA2B	ALL	-0.71658			14052.2	529		13165.5	529
							7090.66	530		854.319	530						AMIGO3	ALL	2.8517		BOLA3	ALL	-1.19173			14008	530		13133.7	530
							7086.96	531		850.783	531						AMMECR1	ALL	5.91286		BOP1	ALL	-0.0562853			14001.4	531		13104.9	531
							7071.03	532		849.317	532						AMMECR1L	ALL	5.78284		BORA	ALL	-3.22442			13949.9	532		13081.6	532
							7068.35	533		846.524	533						AMN	ALL	1.31036		BPGM	ALL	-1.0713			13941.4	533		13062.3	533
							7068.24	534		845.674	534						AMN1	ALL	2.97706		BPNT1	ALL	-0.172456			13940.1	534		13060.4	534
							7060.28	535		844.172	535						AMOT	ALL	-2.63284		BPTF	ALL	-0.153534			13939	535		13049.3	535
							7050	536		841.281	536						AMOTL1	ALL	7.31882		BRAF	ALL	-0.474563			13928.9	536		13019.4	536
							7042.44	537		837.753	537						AMOTL2	ALL	7.12664		BRCA1	ALL	-3.93269			13900.3	537		13016.2	537
							7035.5	538		834.926	538						AMPD2	ALL	5.48456		BRCA2	ALL	-2.55587			13896.8	538		13016.1	538
							7029.54	539		831.64	539						AMPD3	ALL	3.42588		BRD7	ALL	-0.778451			13888.1	539		13001.4	539
							7026.32	540		828.602	540						AMT	ALL	-0.205975		BRD9	ALL	-0.435305			13881.7	540		13000.9	540
							7016.47	541		826.654	541						AMTN	ALL	-2.24034		BRE	ALL	-0.499291			13855.1	541		12976.6	541
							7011.86	542		823.088	542						AMY2A	ALL	-4.04909		BRF2	ALL	-0.452587			13805.9	542		12970	542
							6980.43	543		822.998	543						AMY2B	ALL	-1.1088		BRI3BP	ALL	-0.40742			13801	543		12938.9	543
							6969.3	544		822.36	544						AMZ1	ALL	-1.4625		BRICD5	ALL	-0.946003			13774.9	544		12927.1	544
							6917.69	545		821.144	545						AMZ2	ALL	6.12466		BRIP1	ALL	-3.47071			13741.5	545		12914.5	545
							6906.71	546		821.036	546						AMZ2P1	ALL	1.80249		BRIX1	ALL	-2.15904			13723.7	546		12913.4	546
							6906.41	547		817.118	547						ANAPC1	ALL	7.46798		BRMS1	ALL	-0.473705			13691.8	547		12902.3	547
							6902.19	548		816.64	548						ANAPC10	ALL	3.49846		BRMS1L	ALL	-0.210536			13673.3	548		12899.9	548
							6862.3	549		814.326	549						ANAPC11	ALL	4.95708		BROX	ALL	-0.0406007			13656.5	549		12894.2	549
							6860.83	550		813.714	550						ANAPC13	ALL	4.79887		BRPF1	ALL	-0.198195			13649.2	550		12850.8	550
							6844.11	551		807.624	551						ANAPC15	ALL	5.63848		BRSK2	ALL	-0.924344			13639.2	551		12817.7	551
							6836.77	552		806.77	552						ANAPC16	ALL	6.98284		BRWD3	ALL	-0.27196			13639.1	552		12788.1	552
							6831.1	553		803.59	553						ANAPC1P1	ALL	-3.17374		BST2	ALL	-2.18773			13636.4	553		12787.1	553
							6826.81	554		802.368	554						ANAPC2	ALL	6.39908		BTBD10	ALL	-0.104325			13621.4	554		12781.6	554
							6819.46	555		800.932	555						ANAPC4	ALL	5.57124		BTBD11	ALL	-0.274001			13565.7	555		12738.4	555
							6813.11	556		798.248	556						ANAPC5	ALL	6.71372		BTBD3	ALL	-0.470125			13538.2	556		12724.6	556
							6807	557		795.663	557						ANAPC7	ALL	6.53704		BTBD6	ALL	-0.483034			13525.8	557		12715.9	557
							6803.65	558		795.051	558						ANG	ALL	-0.205975		BTBD7	ALL	-0.127985			13516.1	558		12715.4	558
							6779.48	559		789.463	559						ANGEL1	ALL	5.06963		BTF3	ALL	-0.345502			13498.2	559		12701.5	559
							6777.92	560		787.854	560						ANGEL2	ALL	4.54219		BTF3L4	ALL	-0.49261			13465.1	560		12696	560
							6773.66	561		785.552	561						ANGPT2	ALL	-1.67829		BTG3	ALL	-1.53905			13443.1	561		12687.2	561
							6765.82	562		784.804	562						ANGPTL4	ALL	0.69874		BTN2A1	ALL	-0.913519			13434.3	562		12684.8	562
							6763.79	563		783.729	563						ANK1	ALL	2.33654		BTN3A1	ALL	-0.195967			13422.2	563		12670.2	563
							6750.99	564		781.517	564						ANK2	ALL	0.982546		BTN3A2	ALL	-0.948806			13412.2	564		12665.2	564
							6743.06	565		779.314	565						ANK3	ALL	5.33944		BTN3A3	ALL	-0.570948			13349.1	565		12662.9	565
							6740.82	566		778.715	566						ANKAR	ALL	0.945264		BUB3	ALL	-1.34551			13346.9	566		12641.2	566
							6727.6	567		777.722	567						ANKDD1A	ALL	0.162207		BUD13	ALL	-1.03283			13331.1	567		12609.6	567
							6672.93	568		775.44	568						ANKEF1	ALL	4.46855		BUD31	ALL	-0.161777			13301.5	568		12609.3	568
							6662.86	569		768.942	569						ANKFY1	ALL	7.611		BVES	ALL	-0.563327			13254.5	569		12585.4	569
							6643.18	570		768.348	570						ANKH	ALL	4.91912		BYSL	ALL	-0.848946			13254	570		12579	570
							6626.5	571		767.166	571						ANKHD1	ALL	6.5772		BZRAP1	ALL	-3.63805			13243.6	571		12533.1	571
							6625.5	572		766.508	572						ANKHD1-EIF4EBP3	ALL	5.96385		BZW1	ALL	-0.170652			13237.2	572		12513.4	572
							6613.33	573		764.572	573						ANKIB1	ALL	6.66223		BZW2	ALL	-0.532639			13234.2	573		12493.3	573
							6584.73	574		764.068	574						ANKK1	ALL	-2.24034		C10orf10	ALL	-1.5103			13210.6	574		12486.6	574
							6576.07	575		763.353	575						ANKLE1	ALL	3.06659		C10orf11	ALL	-1.65667			13209.8	575		12486	575
							6567.22	576		761.285	576						ANKLE2	ALL	6.74049		C10orf2	ALL	-0.731687			13201.9	576		12474.5	576
							6558.21	577		754.081	577						ANKMY1	ALL	2.58705		C10orf25	ALL	-1.81564			13190.1	577		12465.5	577
							6555.22	578		751.913	578						ANKMY2	ALL	4.29047		C10orf35	ALL	-0.801159			13180.2	578		12449.6	578
							6553.56	579		750.685	579						ANKRA2	ALL	2.6579		C10orf55	ALL	-1.13816			13148.4	579		12416	579
							6541.14	580		746.541	580						ANKRD1	ALL	2.77939		C10orf67	ALL	-0.183192			13135.4	580		12390.8	580
							6530.66	581		745.423	581						ANKRD10	ALL	5.13938		C10orf76	ALL	-0.159817			13114.6	581		12383.5	581
							6507.2	582		739.593	582						ANKRD11	ALL	8.24614		C10orf88	ALL	-0.696372			13114.4	582		12381.8	582
							6498.13	583		738.116	583						ANKRD12	ALL	6.58176		C11orf24	ALL	-0.361835			13111.5	583		12332.3	583
							6491.43	584		737.615	584						ANKRD13A	ALL	6.95731		C11orf30	ALL	-0.586764			13102.3	584		12302.2	584
							6448.11	585		733.134	585						ANKRD13B	ALL	2.90121		C11orf45	ALL	-1.52609			13100	585		12296.7	585
							6442.08	586		732.15	586						ANKRD13C	ALL	5.16798		C11orf49	ALL	-0.937			13085.6	586		12274.6	586
							6441.18	587		730.33	587						ANKRD13D	ALL	5.40097		C11orf57	ALL	-0.343236			13084.9	587		12267.9	587
							6437.14	588		729.697	588						ANKRD16	ALL	3.0924		C11orf58	ALL	-0.390814			13052.8	588		12249.9	588
							6435	589		729.456	589						ANKRD17	ALL	7.68283		C11orf63	ALL	-1.35018			13039.5	589		12227.5	589
							6413.64	590		727.022	590						ANKRD18A	ALL	2.20076		C11orf73	ALL	-0.552274			13008.2	590		12199.9	590
							6406.53	591		725.431	591						ANKRD18B	ALL	3.44604		C11orf74	ALL	-0.0499602			13006.7	591		12180.7	591
							6366.17	592		724.108	592						ANKRD18DP	ALL	-2.24034		C11orf80	ALL	-0.542247			12957.3	592		12156.9	592
							6355.45	593		722.384	593						ANKRD19P	ALL	-0.482522		C11orf84	ALL	-0.644836			12949.7	593		12155.7	593
							6346.36	594		720.936	594						ANKRD2	ALL	4.00813		C11orf95	ALL	-0.255412			12937.2	594		12149.3	594
							6328.31	595		720.807	595						ANKRD20A1	ALL	-0.292398		C12orf10	ALL	-1.23368			12926.2	595		12147.9	595
							6326.27	596		720.579	596						ANKRD20A11P	ALL	-1.4625		C12orf4	ALL	-1.35207			12889.6	596		12136.5	596
							6301.94	597		718.984	597						ANKRD20A12P	ALL	-2.63284		C12orf43	ALL	-0.372294			12884.1	597		12098.7	597
							6296.02	598		718.332	598						ANKRD20A19P	ALL	-2.24034		C12orf45	ALL	-0.744816			12882.6	598		12082	598
							6285.51	599		715.575	599						ANKRD20A5P	ALL	-4.04909		C12orf56	ALL	-0.408724			12871.4	599		12064.5	599
							6276.54	600		713.988	600						ANKRD20A9P	ALL	4.48488		C12orf60	ALL	-0.142631			12851.8	600		12061.8	600
							6261.47	601		712.623	601						ANKRD22	ALL	1.05434		C12orf65	ALL	-0.554549			12849.5	601		12055.7	601
							6229.55	602		710.195	602						ANKRD23	ALL	1.55273		C12orf73	ALL	-0.746775			12842.1	602		12053.5	602
							6219.74	603		708.849	603						ANKRD24	ALL	-0.38433		C12orf75	ALL	-2.88873			12840.8	603		12045.7	603
							6216.65	604		707.386	604						ANKRD26	ALL	4.50103		C14orf159	ALL	-0.100977			12839.6	604		12022.5	604
							6190.3	605		700.942	605						ANKRD26P1	ALL	-4.04909		C14orf166	ALL	-0.481479			12839.1	605		11951.3	605
							6171.22	606		700.551	606						ANKRD27	ALL	6.20276		C14orf80	ALL	-2.91882			12768.9	606		11950.2	606
							6150.23	607		699.98	607						ANKRD28	ALL	6.20867		C15orf41	ALL	-0.661754			12762.4	607		11941.1	607
							6145.56	608		699.854	608						ANKRD29	ALL	-1.4625		C15orf52	ALL	-0.891044			12761.7	608		11939.1	608
							6125.74	609		696.413	609						ANKRD30BL	ALL	-3.17374		C15orf59	ALL	-1.18842			12759.9	609		11932.7	609
							6121.9	610		691.434	610						ANKRD30BP2	ALL	-2.63284		C15orf62	ALL	-0.764555			12722.9	610		11928.5	610
							6115.06	611		690.806	611						ANKRD31	ALL	-0.124438		C15orf65	ALL	-0.982132			12708.1	611		11905.7	611
							6108.57	612		690.467	612						ANKRD32	ALL	4.20236		C16orf59	ALL	-2.6489			12700.7	612		11903.6	612
							6100.01	613		687.869	613						ANKRD33B	ALL	5.23131		C16orf62	ALL	-1.21889			12688.5	613		11897.8	613
							6096.52	614		687.277	614						ANKRD34A	ALL	2.30745		C16orf72	ALL	-0.0503887			12677.9	614		11892.4	614
							6083.2	615		687.159	615						ANKRD34B	ALL	1.60148		C16orf74	ALL	-0.615373			12675.6	615		11891.7	615
							6072.78	616		686.79	616						ANKRD35	ALL	-2.24034		C16orf87	ALL	-0.0205875			12668.6	616		11889.6	616
							6068.39	617		685.97	617						ANKRD36	ALL	3.82013		C16orf91	ALL	-0.524803			12638.6	617		11881	617
							6048.14	618		682.273	618						ANKRD36B	ALL	3.37771		C17orf100	ALL	-0.121706			12607.1	618		11876.1	618
							6037.79	619		680.7	619						ANKRD36BP1	ALL	2.87171		C17orf107	ALL	-0.260838			12573.3	619		11865.2	619
							6037.16	620		680.318	620						ANKRD37	ALL	-0.292398		C17orf58	ALL	-0.445409			12551.1	620		11845	620
							6035.9	621		679.59	621						ANKRD39	ALL	3.59791		C17orf67	ALL	-1.17444			12546.2	621		11840.1	621
							6035.83	622		677.905	622						ANKRD40	ALL	6.1257		C17orf75	ALL	-0.687393			12545.6	622		11833.6	622
							6029.93	623		676.676	623						ANKRD42	ALL	1.45		C17orf80	ALL	-0.335859			12544	623		11825.5	623
							6027.62	624		674.601	624						ANKRD44	ALL	1.67164		C17orf85	ALL	-0.279366			12523.9	624		11824	624
							6027.23	625		673.252	625						ANKRD44-IT1	ALL	-3.17374		C17orf89	ALL	-0.698646			12477.6	625		11819.7	625
							6019.19	626		672.403	626						ANKRD45	ALL	-4.04909		C17orf96	ALL	-1.16919			12474.2	626		11810.9	626
							6009.81	627		668.636	627						ANKRD46	ALL	2.96779		C18orf21	ALL	-0.019594			12444.7	627		11789.9	627
							6004.15	628		667.277	628						ANKRD49	ALL	3.69656		C18orf25	ALL	-0.107185			12439.3	628		11762.7	628
							6001.19	629		665.445	629						ANKRD50	ALL	6.2126		C18orf54	ALL	-2.20275			12438.9	629		11749.1	629
							5992.66	630		664.711	630						ANKRD52	ALL	7.18728		C19orf12	ALL	-0.460846			12429.8	630		11737.8	630
							5980.38	631		664.366	631						ANKRD53	ALL	-3.17374		C19orf25	ALL	-0.494375			12429.8	631		11734.3	631
							5979.49	632		663.499	632						ANKRD54	ALL	4.99861		C19orf43	ALL	-0.136048			12409.4	632		11729.6	632
							5971.28	633		663.395	633						ANKRD6	ALL	0.827261		C19orf44	ALL	-1.2179			12401.1	633		11722.2	633
							5971.23	634		662.908	634						ANKRD61	ALL	-0.587887		C19orf47	ALL	-0.589535			12396.2	634		11712.6	634
							5962.32	635		661.555	635						ANKRD62	ALL	-4.04909		C19orf48	ALL	-1.46806			12389.6	635		11710.2	635
							5942.38	636		659.713	636						ANKRD63	ALL	-3.17374		C19orf53	ALL	-0.0675477			12375.7	636		11709.7	636
							5942	637		657.888	637						ANKRD65	ALL	5.36437		C19orf57	ALL	-0.942237			12367.9	637		11704.9	637
							5941.44	638		656.431	638						ANKRD9	ALL	4.84008		C19orf60	ALL	-0.383121			12362.5	638		11700	638
							5940.24	639		655.092	639						ANKS1A	ALL	6.15763		C19orf68	ALL	-0.615793			12320.9	639		11683.1	639
							5924.97	640		652.895	640						ANKS3	ALL	3.67395		C1D	ALL	-0.639141			12318.8	640		11681.2	640
							5920	641		652.43	641						ANKS4B	ALL	-0.38433		C1orf109	ALL	-0.881386			12297.1	641		11680.6	641
							5911.41	642		652.301	642						ANKS6	ALL	5.38366		C1orf112	ALL	-3.49801			12287.4	642		11669.7	642
							5904.1	643		652.185	643						ANKUB1	ALL	-4.04909		C1orf115	ALL	-0.329988			12278.2	643		11635.2	643
							5860.65	644		651.551	644						ANKZF1	ALL	5.00316		C1orf116	ALL	-0.893185			12270	644		11622.5	644
							5859.13	645		650.204	645						ANLN	ALL	8.86166		C1orf131	ALL	-0.468246			12264.6	645		11608.8	645
							5855.86	646		649.849	646						ANO1	ALL	-3.17374		C1orf159	ALL	-1.89908			12257.7	646		11605.7	646
							5853.61	647		648.159	647						ANO10	ALL	5.44337		C1orf174	ALL	-1.1947			12255.1	647		11596	647
							5843.25	648		648.038	648						ANO2	ALL	-2.63284		C1orf198	ALL	-0.656145			12250.4	648		11595.9	648
							5836.23	649		647.663	649						ANO3	ALL	-4.04909		C1orf21	ALL	-0.520979			12240.1	649		11587.4	649
							5827.55	650		646.174	650						ANO6	ALL	7.07687		C1orf216	ALL	-0.611408			12220.5	650		11564.8	650
							5823.17	651		645.579	651						ANO7	ALL	-0.959908		C1orf233	ALL	-0.0562974			12208.2	651		11555.2	651
							5818.46	652		643.765	652						ANO8	ALL	4.72104		C1orf35	ALL	-0.987703			12202.9	652		11554.9	652
							5812.27	653		643.747	653						ANO9	ALL	4.46197		C1QBP	ALL	-0.50975			12202.4	653		11522.5	653
							5804.98	654		642.315	654						ANP32A	ALL	7.51088		C1QL4	ALL	-3.01979			12196.8	654		11512.4	654
							5795.25	655		642.184	655						ANP32A-IT1	ALL	-0.205975		C1QTNF2	ALL	-0.523925			12195.4	655		11498.5	655
							5777.4	656		641.916	656						ANP32B	ALL	8.6375		C1R	ALL	-1.47313			12190.5	656		11495	656
							5762.22	657		641.799	657						ANP32E	ALL	7.31197		C1RL-AS1	ALL	-2.06228			12183.4	657		11487.9	657
							5721.92	658		641.568	658						ANPEP	ALL	-2.24034		C1S	ALL	-1.85504			12180.4	658		11471.2	658
							5703.88	659		639.722	659						ANTXR1	ALL	6.70049		C20orf194	ALL	-0.697131			12167.5	659		11459.4	659
							5700.2	660		636.917	660						ANTXR2	ALL	3.24593		C20orf196	ALL	-1.16763			12149.1	660		11444.4	660
							5699.35	661		636.437	661						ANTXRLP1	ALL	-4.04909		C20orf24	ALL	-0.516308			12132.7	661		11441.5	661
							5699.27	662		635.453	662						ANXA1	ALL	9.58447		C20orf27	ALL	-0.788412			12127.6	662		11425	662
							5692.99	663		632.295	663						ANXA10	ALL	-4.04909		C20orf96	ALL	-0.58636			12124.1	663		11395.2	663
							5670.8	664		632.038	664						ANXA11	ALL	7.56334		C21orf33	ALL	-0.234638			12115.9	664		11388.9	664
							5665.38	665		630.83	665						ANXA13	ALL	-4.04909		C21orf58	ALL	-1.83426			12106.3	665		11365.8	665
							5664.46	666		630.341	666						ANXA2	ALL	9.53719		C21orf59	ALL	-0.483202			12105.3	666		11343.3	666
							5662.68	667		629.845	667						ANXA2P2	ALL	-1.93211		C22orf23	ALL	-0.509374			12096.2	667		11338.9	667
							5662.36	668		627.418	668						ANXA2R	ALL	0.69874		C22orf46	ALL	-0.728989			12071.7	668		11336	668
							5660.66	669		626.808	669						ANXA3	ALL	8.33327		C2CD2	ALL	-0.275274			12021.6	669		11324	669
							5659.82	670		626.568	670						ANXA4	ALL	5.9685		C2CD5	ALL	-0.191423			12011.1	670		11318.2	670
							5654.51	671		623.9	671						ANXA5	ALL	7.20019		C2orf15	ALL	-0.00847291			11961.1	671		11314.7	671
							5648.51	672		623.509	672						ANXA6	ALL	3.42588		C2orf16	ALL	-0.37461			11913.8	672		11292.7	672
							5643.24	673		622.771	673						ANXA7	ALL	7.65315		C2orf47	ALL	-0.87606			11887.4	673		11231.4	673
							5636.59	674		621.686	674						ANXA8	ALL	9.07652		C2orf69	ALL	-0.420357			11853.3	674		11230.9	674
							5631.7	675		621.304	675						ANXA8L1	ALL	8.11719		C2orf74	ALL	-0.344334			11850.5	675		11226.4	675
							5629.49	676		618.633	676						ANXA9	ALL	3.6853		C2orf88	ALL	-1.75224			11849.3	676		11216	676
							5623.7	677		618.404	677						AOC2	ALL	1.52773		C3	ALL	-2.23607			11844.4	677		11193.8	677
							5615.77	678		616.915	678						AOC3	ALL	0.653223		C3orf17	ALL	-0.298832			11813.2	678		11193.6	678
							5585.81	679		612.92	679						AOC4P	ALL	-1.93211		C3orf33	ALL	-1.02172			11751.7	679		11174.8	679
							5579.16	680		612.292	680						AOX1	ALL	-0.701558		C3orf38	ALL	-0.451063			11726.7	680		11127.3	680
							5576.5	681		612.064	681						AOX2P	ALL	-3.17374		C3orf67	ALL	-3.17977			11723.3	681		11121.8	681
							5560.02	682		611.8	682						AP1AR	ALL	4.81962		C4A	ALL	-0.69679			11717.9	682		11120.5	682
							5549.26	683		611.559	683						AP1B1	ALL	8.34696		C4B	ALL	-0.856735			11717.7	683		11096.8	683
							5548.17	684		611.078	684						AP1G1	ALL	7.80526		C4B_2	ALL	-0.856735			11708.4	684		11082.3	684
							5543.95	685		610.97	685						AP1G2	ALL	7.09134		C4orf27	ALL	-0.314333			11706.4	685		11069.3	685
							5537.26	686		610.955	686						AP1M1	ALL	6.2067		C4orf33	ALL	-0.869541			11698.1	686		11052.6	686
							5527.88	687		610.702	687						AP1M2	ALL	7.20808		C4orf36	ALL	-0.764272			11693.6	687		11042.9	687
							5520.33	688		610.232	688						AP1S1	ALL	5.73449		C4orf46	ALL	-2.18589			11671.2	688		11042.2	688
							5516.67	689		607.782	689						AP1S2	ALL	2.56263		C5	ALL	-1.13509			11643.1	689		11031.2	689
							5508.89	690		607.654	690						AP1S3	ALL	4.40131		C5orf15	ALL	-0.0286687			11633.2	690		10982.8	690
							5500.4	691		607.303	691						AP2A1	ALL	7.0309		C5orf22	ALL	-0.00982112			11618.8	691		10966.2	691
							5496.18	692		605.71	692						AP2A2	ALL	6.27497		C5orf34	ALL	-1.72215			11617.7	692		10937	692
							5495.05	693		602.924	693						AP2B1	ALL	7.82142		C5orf38	ALL	-0.742342			11603.6	693		10931	693
							5482.85	694		601.814	694						AP2M1	ALL	8.80653		C5orf56	ALL	-0.802568			11603.1	694		10906.5	694
							5482.75	695		597.555	695						AP2S1	ALL	5.80122		C5orf66	ALL	-0.131041			11578.4	695		10902.8	695
							5479.15	696		595.715	696						AP3B1	ALL	6.90911		C6orf106	ALL	-0.195443			11574.4	696		10898.1	696
							5478.6	697		593.165	697						AP3B2	ALL	-1.67829		C6orf136	ALL	-0.490209			11562.6	697		10887.4	697
							5476.34	698		592.191	698						AP3D1	ALL	8.2746		C6orf141	ALL	-0.750376			11552.5	698		10886	698
							5452.47	699		591.826	699						AP3M1	ALL	6.92656		C6orf147	ALL	-1.11749			11551.3	699		10854.5	699
							5448.51	700		591.69	700						AP3M2	ALL	3.97614		C6orf48	ALL	-0.210206			11543.9	700		10832.9	700
							5446.61	701		591.57	701						AP3S1	ALL	5.82579		C6orf62	ALL	-0.00720014			11490.6	701		10818.1	701
							5444.97	702		589.991	702						AP3S2	ALL	4.36648		C7orf25	ALL	-0.00585141			11462.7	702		10807.5	702
							5435.7	703		589.509	703						AP4B1	ALL	3.45932		C7orf31	ALL	-2.45542			11457.2	703		10720.7	703
							5432.6	704		587.192	704						AP4B1-AS1	ALL	-0.292398		C7orf49	ALL	-0.499548			11454	704		10720	704
							5430.33	705		587.179	705						AP4E1	ALL	5.87742		C7orf55-LUC7L2	ALL	-0.793879			11428	705		10687.9	705
							5425.61	706		585.47	706						AP4M1	ALL	2.77939		C7orf57	ALL	-1.74951			11418.9	706		10680.5	706
							5424.03	707		583.166	707						AP4S1	ALL	4.34159		C8orf33	ALL	-0.588291			11414.4	707		10669.8	707
							5420.61	708		582.793	708						AP5B1	ALL	5.87122		C8orf46	ALL	-0.695939			11397.1	708		10664.6	708
							5408.32	709		582.308	709						AP5M1	ALL	5.74538		C8orf58	ALL	-0.0905938			11390.3	709		10650.3	709
							5404.16	710		580.73	710						AP5S1	ALL	4.38052		C8orf59	ALL	-0.181862			11382.6	710		10630.3	710
							5396.71	711		580.246	711						AP5Z1	ALL	6.00746		C9orf117	ALL	-1.03316			11379	711		10615.1	711
							5392.32	712		578.776	712						APAF1	ALL	5.545		C9orf142	ALL	-0.338046			11356.7	712		10610.1	712
							5387.16	713		578.402	713						APBA1	ALL	-0.124438		C9orf163	ALL	-0.352493			11314.9	713		10603.1	713
							5384.24	714		578.026	714						APBA3	ALL	4.27177		C9orf40	ALL	-2.72442			11314.6	714		10574.6	714
							5369.48	715		576.189	715						APBB1	ALL	3.53028		C9orf64	ALL	-1.63364			11313.8	715		10547.6	715
							5357.27	716		574.012	716						APBB1IP	ALL	4.6063		C9orf84	ALL	-2.83855			11298.2	716		10539	716
							5341.41	717		572.536	717						APBB2	ALL	5.40955		C9orf91	ALL	-1.35966			11270.6	717		10531.5	717
							5339.21	718		572.08	718						APBB3	ALL	2.5378		CA11	ALL	-0.932267			11256.7	718		10529.8	718
							5327.6	719		570.007	719						APC	ALL	6.44237		CA2	ALL	-0.792439			11253.3	719		10516.8	719
							5316.87	720		568.028	720						APC2	ALL	2.30745		CA5BP1	ALL	-0.389297			11245.4	720		10483.4	720
							5307.88	721		567.439	721						APCDD1L	ALL	2.70327		CA9	ALL	-1.76104			11236	721		10474.8	721
							5301.87	722		567.436	722						APCDD1L-AS1	ALL	-1.27484		CAB39	ALL	-0.221563			11223	722		10463.8	722
							5296.51	723		567.177	723						APEH	ALL	6.96082		CAB39L	ALL	-1.26852			11222.1	723		10460.2	723
							5286.29	724		565.727	724						APELA	ALL	-3.17374		CABLES2	ALL	-0.62357			11210.9	724		10458.8	724
							5285.53	725		563.53	725						APEX1	ALL	7.8098		CACNB1	ALL	-1.31376			11202.4	725		10458.8	725
							5279.12	726		563.297	726						APEX2	ALL	5.61345		CACNB3	ALL	-1.27592			11199.4	726		10416.6	726
							5278.88	727		563.19	727						APH1A	ALL	7.4157		CACNG4	ALL	-0.157747			11187.7	727		10401.9	727
							5270	728		563.037	728						APH1B	ALL	2.0332		CACYBP	ALL	-0.903534			11184.6	728		10392.4	728
							5264.23	729		562.804	729						API5	ALL	7.82239		CAD	ALL	-0.513971			11174.6	729		10388.3	729
							5257.64	730		560.118	730						APIP	ALL	4.94296		CAGE1	ALL	-0.433707			11168.9	730		10384.5	730
							5254.27	731		559.159	731						APITD1	ALL	2.8517		CALCRL	ALL	-1.38904			11167.9	731		10361.4	731
							5251.32	732		558.885	732						APITD1-CORT	ALL	1.25049		CALD1	ALL	-1.13773			11167	732		10351	732
							5247.86	733		558.646	733						APLF	ALL	2.44736		CALM2	ALL	-0.442			11166	733		10342.4	733
							5243.05	734		555.963	734						APLN	ALL	2.52522		CALM3	ALL	-0.737718			11162.7	734		10331.7	734
							5225.12	735		555.47	735						APLP1	ALL	2.71439		CALML3	ALL	-2.21897			11162.6	735		10323.3	735
							5223.67	736		555.251	736						APLP2	ALL	9.02245		CALML3-AS1	ALL	-1.16436			11155	736		10300.1	736
							5219.44	737		555.126	737						APMAP	ALL	6.76744		CALML4	ALL	-0.482921			11149.3	737		10293	737
							5217.37	738		554.866	738						APOA1BP	ALL	6.02655		CALML5	ALL	-1.12498			11141.9	738		10282.8	738
							5216.9	739		554.753	739						APOBEC2	ALL	-4.04909		CALR	ALL	-0.00724759			11141.4	739		10255	739
							5215.3	740		553.402	740						APOBEC3A	ALL	-0.38433		CAMK2G	ALL	-0.141845			11134.5	740		10225.9	740
							5214.28	741		552.448	741						APOBEC3B	ALL	2.68076		CAMK2N2	ALL	-0.198521			11131.4	741		10221.8	741
							5206.07	742		551.219	742						APOBEC3B-AS1	ALL	-1.4625		CAMKK1	ALL	-0.654295			11118.5	742		10215.4	742
							5192.67	743		550.732	743						APOBEC3C	ALL	4.66194		CAMKK2	ALL	-0.542635			11102.8	743		10211.8	743
							5191.4	744		550.119	744						APOBEC3D	ALL	1.8436		CAMSAP1	ALL	-0.269752			11090.9	744		10195	744
							5180.11	745		549.984	745						APOBEC3F	ALL	3.90024		CAMSAP2	ALL	-0.40326			11065	745		10190.9	745
							5175.9	746		549.626	746						APOBEC3G	ALL	1.55273		CAMTA1	ALL	-0.435301			11060.7	746		10153.3	746
							5169.78	747		549.278	747						APOBR	ALL	-0.482522		CAMTA2	ALL	-0.154802			11052.5	747		10151.2	747
							5166.28	748		549.125	748						APOC1	ALL	-0.959908		CAND1	ALL	-0.425541			11033.3	748		10143.6	748
							5162.54	749		547.92	749						APOC4	ALL	-4.04909		CANX	ALL	-0.0160648			11014.7	749		10135.1	749
							5138.85	750		547.914	750						APOD	ALL	-0.292398		CAP1	ALL	-0.31803			11011.6	750		10131	750
							5134.4	751		547.305	751						APOE	ALL	5.61047		CAP2	ALL	-0.958916			11004.6	751		10129.2	751
							5129.87	752		547.07	752						APOF	ALL	-2.63284		CAPG	ALL	-0.533476			10993	752		10126.8	752
							5127.08	753		546.337	753						APOL1	ALL	5.86		CAPN15	ALL	-1.0225			10987.2	753		10113.8	753
							5110.9	754		544.989	754						APOL2	ALL	5.80513		CAPZA1	ALL	-0.393778			10951.3	754		10111.2	754
							5100.57	755		544.761	755						APOL3	ALL	4.268		CAPZB	ALL	-0.516435			10947.9	755		10084.3	755
							5096.62	756		544.742	756						APOL4	ALL	4.01715		CARD10	ALL	-1.37379			10919.9	756		10080.1	756
							5094.75	757		544.122	757						APOL6	ALL	7.15702		CARD11	ALL	-2.06485			10919.4	757		10079	757
							5084.42	758		543.772	758						APOLD1	ALL	2.72543		CARD16	ALL	-1.48541			10900.8	758		10074.1	758
							5080.9	759		541.344	759						APOM	ALL	-1.93211		CARD6	ALL	-0.828276			10877	759		10071.2	759
							5067.72	760		539.885	760						APOO	ALL	3.32063		CARD8	ALL	-1.4657			10829	760		10062	760
							5062.15	761		539.642	761						APOOL	ALL	5.16596		CARKD	ALL	-0.245011			10818.5	761		10021.6	761
							5055.86	762		538.292	762						APOPT1	ALL	5.55741		CARM1	ALL	-0.521102			10817.5	762		10018.6	762
							5054.9	763		537.821	763						APP	ALL	9.04424		CARS	ALL	-0.598118			10814.9	763		9993.23	763
							5048.12	764		537.438	764						APPBP2	ALL	6.03877		CARS2	ALL	-0.00588803			10807.9	764		9983.54	764
							5043.7	765		535.133	765						APPL1	ALL	6.46395		CASC2	ALL	-1.66627			10805.3	765		9968.6	765
							5041.69	766		533.912	766						APPL2	ALL	4.62705		CASC3	ALL	-0.0550974			10802.3	766		9947.76	766
							5035.62	767		533.899	767						APRT	ALL	6.45154		CASC8	ALL	-2.66954			10800.9	767		9944.26	767
							5022.03	768		532.511	768						APTR	ALL	2.97706		CASC9	ALL	-1.82478			10796.7	768		9942.06	768
							5020.82	769		532.069	769						APTX	ALL	5.29752		CASKIN2	ALL	-0.803712			10776.1	769		9938.42	769
							5016.18	770		530.857	770						AQP1	ALL	-3.17374		CASP1	ALL	-1.89037			10771.4	770		9935.65	770
							4992.55	771		530.854	771						AQP10	ALL	-3.17374		CASP10	ALL	-0.023125			10770.6	771		9914.85	771
							4989.89	772		530.839	772						AQP11	ALL	0.455273		CASP14	ALL	-1.28169			10769.3	772		9888.82	772
							4989.04	773		530.367	773						AQP2	ALL	-4.04909		CASP2	ALL	-0.751457			10763.1	773		9868.03	773
							4988.62	774		529.507	774						AQP3	ALL	3.21494		CASP4	ALL	-0.243042			10759.4	774		9839.13	774
							4979.72	775		527.93	775						AQP4-AS1	ALL	-2.24034		CASP6	ALL	-0.170705			10721.5	775		9817.44	775
							4975.7	776		527.57	776						AQP6	ALL	0.0957062		CASP8AP2	ALL	-0.983443			10716.6	776		9814.28	776
							4969.99	777		527.076	777						AQP7P1	ALL	-2.63284		CAV1	ALL	-0.516793			10678.4	777		9793.06	777
							4968.81	778		526.353	778						AQP7P3	ALL	-3.17374		CBFB	ALL	-0.647722			10655.5	778		9791.71	778
							4967.96	779		525.254	779						AQP9	ALL	-3.17374		CBL	ALL	-0.436908			10631.8	779		9784.59	779
							4955.58	780		525.252	780						AQPEP	ALL	-1.93211		CBLC	ALL	-0.259802			10622.4	780		9761.17	780
							4955.31	781		525.123	781						AQR	ALL	7.09826		CBLL1	ALL	-0.186675			10617.3	781		9739.13	781
							4947.62	782		524.746	782						AR	ALL	-1.1088		CBLN3	ALL	-0.0441853			10611.8	782		9738.38	782
							4944.8	783		524.392	783						ARAF	ALL	5.39925		CBR3	ALL	-1.21137			10606.7	783		9730.13	783
							4936.9	784		524.269	784						ARAP1	ALL	6.43482		CBX1	ALL	-0.965007			10601.5	784		9691.94	784
							4931.67	785		524.03	785						ARAP2	ALL	5.25435		CBX2	ALL	-2.15535			10559.1	785		9691.41	785
							4927.45	786		523.408	786						ARAP3	ALL	4.60031		CBX3	ALL	-0.906728			10520.2	786		9674.82	786
							4926.48	787		521.826	787						ARC	ALL	-4.04909		CBX5	ALL	-0.596195			10515.8	787		9668.61	787
							4926.12	788		521.471	788						ARCN1	ALL	7.41868		CBX7	ALL	-0.244413			10515.3	788		9642.02	788
							4926.05	789		521.356	789						AREG	ALL	5.35017		CBX8	ALL	-0.301179			10496.2	789		9640.92	789
							4914.27	790		520.725	790						AREL1	ALL	6.52208		CBY1	ALL	-0.124867			10493.8	790		9639.6	790
							4911.01	791		520.366	791						ARF1	ALL	8.62631		CC2D1A	ALL	-0.454736			10493.5	791		9639.47	791
							4895.25	792		520.351	792						ARF3	ALL	8.12007		CC2D2A	ALL	-1.29517			10482.2	792		9622.24	792
							4885.95	793		519.398	793						ARF4	ALL	6.71164		CCAR1	ALL	-0.181811			10472.3	793		9621.61	793
							4880.62	794		519.14	794						ARF5	ALL	6.66151		CCAR2	ALL	-0.342798			10442	794		9621.11	794
							4877.12	795		517.935	795						ARF6	ALL	7.42927		CCBE1	ALL	-1.00511			10441.3	795		9621.02	795
							4848.52	796		517.809	796						ARFGAP1	ALL	5.92608		CCDC102A	ALL	-1.15153			10428.4	796		9618.93	796
							4846.01	797		516.47	797						ARFGAP2	ALL	6.69839		CCDC109B	ALL	-1.36157			10416.9	797		9611.47	797
							4843.6	798		516.222	798						ARFGAP3	ALL	4.12528		CCDC112	ALL	-0.0772088			10397.6	798		9603.41	798
							4832.78	799		515.985	799						ARFGEF1	ALL	7.76637		CCDC115	ALL	-0.215398			10391.6	799		9591.17	799
							4832.28	800		515.592	800						ARFGEF2	ALL	6.67936		CCDC117	ALL	-0.310604			10386.5	800		9577.08	800
							4831.53	801		514.646	801						ARFIP1	ALL	5.20394		CCDC12	ALL	-0.42278			10340.1	801		9571.85	801
							4829.82	802		514.398	802						ARFIP2	ALL	5.84109		CCDC121	ALL	-0.645208			10322.1	802		9567.82	802
							4824.01	803		513.766	803						ARFRP1	ALL	4.517		CCDC124	ALL	-0.285185			10302.9	803		9545.18	803
							4822.23	804		512.82	804						ARG1	ALL	-4.04909		CCDC136	ALL	-0.878837			10302.8	804		9543.11	804
							4813.16	805		512.428	805						ARG2	ALL	5.05876		CCDC137	ALL	-0.530114			10292.1	805		9542.87	805
							4800.69	806		511.715	806						ARGFX	ALL	0.906992		CCDC138	ALL	-1.06676			10289.2	806		9540.45	806
							4797.7	807		510.122	807						ARGFXP2	ALL	-1.93211		CCDC14	ALL	-1.0133			10250.9	807		9529.32	807
							4791.89	808		510.006	808						ARGLU1	ALL	5.76957		CCDC149	ALL	-0.445418			10229.5	808		9527.93	808
							4789.66	809		509.876	809						ARHGAP1	ALL	6.12882		CCDC15	ALL	-3.09058			10225.1	809		9523.74	809
							4778.11	810		509.758	810						ARHGAP10	ALL	4.23362		CCDC150	ALL	-2.84207			10219.9	810		9517.48	810
							4757.52	811		508.289	811						ARHGAP11A	ALL	7.81788		CCDC151	ALL	-0.764272			10211.5	811		9516.4	811
							4751.3	812		507.186	812						ARHGAP11B	ALL	2.68076		CCDC163P	ALL	-0.463417			10191.4	812		9477.85	812
							4750.47	813		506.966	813						ARHGAP12	ALL	5.1081		CCDC167	ALL	-1.81129			10181.5	813		9456.99	813
							4746.91	814		506.839	814						ARHGAP17	ALL	5.26006		CCDC174	ALL	-0.0642466			10179.8	814		9438.2	814
							4743.36	815		506.345	815						ARHGAP18	ALL	4.22198		CCDC176	ALL	-0.021528			10179.8	815		9418.49	815
							4741.81	816		505.382	816						ARHGAP19	ALL	5.70273		CCDC18	ALL	-3.23024			10171.7	816		9411.81	816
							4734.47	817		504.16	817						ARHGAP21	ALL	6.99941		CCDC22	ALL	-0.127367			10156.6	817		9373.1	817
							4730.89	818		502.442	818						ARHGAP22	ALL	3.62763		CCDC28B	ALL	-0.671151			10150.8	818		9371.35	818
							4712.19	819		501.967	819						ARHGAP23	ALL	7.94639		CCDC34	ALL	-2.78534			10132	819		9365.66	819
							4710.62	820		501.702	820						ARHGAP24	ALL	-4.04909		CCDC40	ALL	-1.02344			10126.1	820		9362.2	820
							4705.2	821		501.602	821						ARHGAP25	ALL	-1.27484		CCDC43	ALL	-0.489937			10125.2	821		9348.38	821
							4702.08	822		500.609	822						ARHGAP26	ALL	3.85573		CCDC50	ALL	-0.267496			10123.6	822		9328.31	822
							4683.61	823		500.368	823						ARHGAP27	ALL	5.73175		CCDC51	ALL	-0.785473			10119	823		9304.68	823
							4682.36	824		498.52	824						ARHGAP28	ALL	-4.04909		CCDC53	ALL	-0.495588			10114.7	824		9303.86	824
							4672.3	825		498.412	825						ARHGAP29	ALL	7.32473		CCDC58	ALL	-2.00591			10114.6	825		9298.37	825
							4670.93	826		497.089	826						ARHGAP30	ALL	-0.959908		CCDC59	ALL	-1.90694			10106.3	826		9297.78	826
							4665.15	827		496.966	827						ARHGAP31	ALL	1.39576		CCDC6	ALL	-0.0970392			10104	827		9287.82	827
							4663.31	828		496.341	828						ARHGAP32	ALL	5.05876		CCDC66	ALL	-0.538546			10088.5	828		9276.62	828
							4661.78	829		495.982	829						ARHGAP33	ALL	1.73855		CCDC68	ALL	-0.595903			10088.1	829		9253.86	829
							4650.37	830		495.506	830						ARHGAP35	ALL	7.15753		CCDC71L	ALL	-0.93282			10087.4	830		9250.85	830
							4647.72	831		495.242	831						ARHGAP39	ALL	4.76984		CCDC74A	ALL	-0.924668			10086.3	831		9243.18	831
							4645	832		494.987	832						ARHGAP4	ALL	0.982546		CCDC74B	ALL	-3.60152			10085.8	832		9233.73	832
							4640.42	833		494.896	833						ARHGAP40	ALL	3.59791		CCDC77	ALL	-1.43964			10075.1	833		9233.35	833
							4635.55	834		494.164	834						ARHGAP42	ALL	-1.93211		CCDC80	ALL	-2.2636			10064.9	834		9227.52	834
							4618.65	835		493.306	835						ARHGAP44	ALL	0.557641		CCDC85C	ALL	-0.186817			10060.5	835		9221.73	835
							4611.7	836		493.065	836						ARHGAP5	ALL	7.60727		CCDC86	ALL	-1.25199			10048.2	836		9218.75	836
							4602.64	837		492.708	837						ARHGAP5-AS1	ALL	1.69429		CCDC87	ALL	-0.452764			10046.7	837		9212.3	837
							4602.54	838		492.696	838						ARHGAP8	ALL	4.47837		CCDC88A	ALL	-0.622854			10025	838		9204.17	838
							4595.68	839		492.436	839						ARHGAP9	ALL	-1.27484		CCDC88C	ALL	-0.989381			10010.6	839		9202.75	839
							4594.69	840		491.597	840						ARHGDIA	ALL	8.09874		CCDC91	ALL	-0.664938			9996.92	840		9201	840
							4591.83	841		491.11	841						ARHGDIB	ALL	7.16312		CCDC94	ALL	-0.531581			9993.5	841		9195.64	841
							4591.35	842		490.974	842						ARHGDIG	ALL	-3.17374		CCHCR1	ALL	-0.877244			9985.91	842		9193.24	842
							4588.53	843		490.855	843						ARHGEF1	ALL	5.74808		CCM2	ALL	-0.468175			9975.67	843		9185.86	843
							4577.79	844		490.62	844						ARHGEF10	ALL	5.96734		CCNB1	ALL	-3.909			9973.44	844		9155.9	844
							4575.08	845		489.999	845						ARHGEF10L	ALL	4.22975		CCNB1IP1	ALL	-0.810588			9960.77	845		9152.68	845
							4574.43	846		489.897	846						ARHGEF11	ALL	6.18887		CCNC	ALL	-0.281384			9958.05	846		9152.17	846
							4565.27	847		489.891	847						ARHGEF12	ALL	7.27816		CCND2	ALL	-0.781396			9936.47	847		9147.89	847
							4562.61	848		488.66	848						ARHGEF16	ALL	4.94532		CCND3	ALL	-0.170483			9921.75	848		9147.45	848
							4554.83	849		488.297	849						ARHGEF17	ALL	4.99634		CCNE1	ALL	-0.555301			9901.79	849		9142.53	849
							4554.22	850		487.938	850						ARHGEF18	ALL	7.22617		CCNE2	ALL	-1.05825			9897.82	850		9136.19	850
							4544.78	851		487.437	851						ARHGEF19	ALL	4.36295		CCNF	ALL	-2.03346			9897.42	851		9130.29	851
							4544.07	852		486.972	852						ARHGEF2	ALL	5.08257		CCNG1	ALL	-0.407799			9896.16	852		9124.79	852
							4541.33	853		483.552	853						ARHGEF25	ALL	2.61105		CCNH	ALL	-0.325545			9893.58	853		9122.43	853
							4539.14	854		482.351	854						ARHGEF26	ALL	2.68076		CCNI2	ALL	-0.227239			9892.06	854		9121.89	854
							4536.46	855		480.512	855						ARHGEF26-AS1	ALL	2.10258		CCNJ	ALL	-1.09255			9884.35	855		9118.21	855
							4521.51	856		480.502	856						ARHGEF28	ALL	4.47183		CCNJL	ALL	-0.868495			9880.88	856		9069.83	856
							4516.26	857		480.366	857						ARHGEF3	ALL	4.40131		CCNK	ALL	-0.333077			9879.97	857		9066.43	857
							4510.45	858		479.886	858						ARHGEF33	ALL	-2.63284		CCNT2	ALL	-0.466885			9877.65	858		9028.96	858
							4510.26	859		479.643	859						ARHGEF34P	ALL	4.30894		CCNY	ALL	-0.146454			9856.53	859		9019.37	859
							4503.13	860		479.639	860						ARHGEF35	ALL	4.38748		CCP110	ALL	-1.00903			9841.06	860		9001.78	860
							4488.33	861		479.4	861						ARHGEF37	ALL	3.93394		CCR6	ALL	-1.00636			9833.09	861		8997.32	861
							4487.31	862		479.27	862						ARHGEF38	ALL	-3.17374		CCSAP	ALL	-0.536732			9831.96	862		8979.84	862
							4486.66	863		477.683	863						ARHGEF39	ALL	3.96687		CCT2	ALL	-0.370947			9830.65	863		8976.27	863
							4485.1	864		477.577	864						ARHGEF4	ALL	5.11231		CCT3	ALL	-0.428676			9830.32	864		8972.42	864
							4478.36	865		477.334	865						ARHGEF40	ALL	5.14556		CCT4	ALL	-0.609416			9819.04	865		8972.16	865
							4475.57	866		475.358	866						ARHGEF5	ALL	6.28527		CCT5	ALL	-1.14941			9817.56	866		8970.99	866
							4474.39	867		472.702	867						ARHGEF6	ALL	0.0957062		CCT6A	ALL	-0.788677			9816.02	867		8970.87	867
							4465.06	868		472.694	868						ARHGEF7	ALL	6.08557		CCT6P1	ALL	-0.567517			9778.87	868		8957.33	868
							4455.89	869		472.457	869						ARHGEF9	ALL	4.03056		CCT7	ALL	-0.107839			9761.99	869		8954.26	869
							4451	870		472.34	870						ARID1A	ALL	7.28657		CCT8	ALL	-0.407601			9761.17	870		8948.25	870
							4448.18	871		472.078	871						ARID1B	ALL	6.996		CCZ1	ALL	-0.532365			9757.45	871		8945.52	871
							4446	872		471.966	872						ARID2	ALL	5.42318		CCZ1B	ALL	-0.274699			9752.21	872		8944.17	872
							4437.59	873		471.73	873						ARID3A	ALL	3.86574		CD101	ALL	-0.425548			9751.56	873		8939.59	873
							4436.06	874		470.751	874						ARID3B	ALL	3.79939		CD109	ALL	-1.33505			9749.46	874		8934.73	874
							4427.03	875		469.399	875						ARID3C	ALL	-2.24034		CD14	ALL	-0.461322			9744.22	875		8934.28	875
							4408.95	876		468.666	876						ARID4A	ALL	5.47315		CD274	ALL	-0.351218			9718.85	876		8923.65	876
							4403.8	877		468.544	877						ARID4B	ALL	6.10789		CD276	ALL	-0.301295			9709.22	877		8921.45	877
							4401.92	878		468.31	878						ARID5A	ALL	2.33654		CD2AP	ALL	-0.234777			9691.93	878		8896.76	878
							4401.05	879		467.681	879						ARID5B	ALL	5.7749		CD2BP2	ALL	-0.0984375			9688.66	879		8893.46	879
							4399.89	880		467.098	880						ARIH1	ALL	6.64562		CD36	ALL	-2.99553			9654.15	880		8888.84	880
							4397.67	881		466.974	881						ARIH2	ALL	6.26082		CD3EAP	ALL	-0.660477			9637.58	881		8874.42	881
							4397.55	882		466.969	882						ARIH2OS	ALL	0.0259918		CD44	ALL	-0.93287			9627.81	882		8873.92	882
							4394.06	883		466.856	883						ARL1	ALL	6.29178		CD58	ALL	-0.347114			9614.03	883		8851.11	883
							4384.64	884		466.601	884						ARL10	ALL	1.55273		CD70	ALL	-1.67776			9613.76	884		8845.19	884
							4381.16	885		466.24	885						ARL11	ALL	0.742865		CD83	ALL	-1.33843			9598.84	885		8839.37	885
							4378.38	886		465.74	886						ARL13A	ALL	-3.17374		CD9	ALL	-0.0602374			9577.31	886		8837.54	886
							4341.84	887		465.249	887						ARL13B	ALL	5.41126		CDC123	ALL	-0.596489			9565.02	887		8837.15	887
							4333.42	888		464.657	888						ARL14	ALL	-3.17374		CDC16	ALL	-0.0438997			9551.61	888		8833.53	888
							4332.54	889		464.046	889						ARL14EP	ALL	3.23052		CDC23	ALL	-0.971029			9549.57	889		8826.28	889
							4330.34	890		463.935	890						ARL14EPL	ALL	-2.24034		CDC25B	ALL	-0.180321			9545.46	890		8824.59	890
							4329.18	891		463.923	891						ARL15	ALL	3.38469		CDC26	ALL	-0.821337			9523.53	891		8769.97	891
							4325.46	892		463.287	892						ARL16	ALL	3.84058		CDC27	ALL	-0.477476			9520.69	892		8764.41	892
							4324.34	893		462.688	893						ARL17A	ALL	5.41978		CDC40	ALL	-0.105449			9518.46	893		8758.74	893
							4319.23	894		462.679	894						ARL17B	ALL	2.55027		CDC42EP1	ALL	-1.08197			9508.68	894		8757.84	894
							4317.59	895		462.211	895						ARL2	ALL	4.384		CDC42EP2	ALL	-0.693051			9498.28	895		8751.34	895
							4310.93	896		462.074	896						ARL2BP	ALL	5.51351		CDC42EP4	ALL	-0.751836			9492.27	896		8740.14	896
							4298.32	897		461.131	897						ARL2-SNX15	ALL	2.0332		CDC42SE1	ALL	-0.06085			9489.72	897		8731.2	897
							4296.96	898		461.002	898						ARL3	ALL	5.52145		CDC5L	ALL	-0.279693			9485.56	898		8727.31	898
							4295	899		460.391	899						ARL4A	ALL	3.54281		CDC6	ALL	-3.94529			9480.1	899		8727.23	899
							4293.61	900		460.381	900						ARL4C	ALL	6.69067		CDC7	ALL	-1.32534			9451.43	900		8718.99	900
							4289	901		460.124	901						ARL4D	ALL	2.77939		CDCA2	ALL	-2.85988			9445.42	901		8715.17	901
							4288.74	902		459.654	902						ARL5A	ALL	5.69151		CDCA4	ALL	-1.5903			9430.94	902		8704.38	902
							4278.03	903		459.527	903						ARL5B	ALL	4.035		CDCA7L	ALL	-0.630124			9414.62	903		8700.57	903
							4271.45	904		459.048	904						ARL6	ALL	3.41228		CDCP1	ALL	-0.000856748			9413.79	904		8686.15	904
							4261.57	905		458.916	905						ARL6IP1	ALL	8.5271		CDH3	ALL	-0.085068			9412.63	905		8680.94	905
							4252.63	906		457.45	906						ARL6IP4	ALL	6.46395		CDH8	ALL	-0.880088			9403.09	906		8673.99	906
							4244.29	907		457.332	907						ARL6IP5	ALL	6.50376		CDK11A	ALL	-0.085311			9401.14	907		8655.59	907
							4242.37	908		455.994	908						ARL6IP6	ALL	5.0522		CDK11B	ALL	-0.387764			9398.78	908		8654.91	908
							4225.48	909		453.669	909						ARL8A	ALL	5.14966		CDK12	ALL	-0.434315			9393.15	909		8648.55	909
							4224.07	910		452.452	910						ARL8B	ALL	7.35436		CDK13	ALL	-0.0346372			9381.86	910		8647.82	910
							4221.45	911		452.206	911						ARL9	ALL	-4.04909		CDK16	ALL	-0.485087			9373.91	911		8647.81	911
							4216.3	912		450.873	912						ARMC1	ALL	7.05023		CDK17	ALL	-0.414834			9373.3	912		8633.34	912
							4212.23	913		450.628	913						ARMC10	ALL	5.88606		CDK2	ALL	-1.9047			9360.14	913		8631.5	913
							4210.74	914		450.622	914						ARMC12	ALL	-4.04909		CDK2AP1	ALL	-0.98682			9353.1	914		8630.01	914
							4210.2	915		450.615	915						ARMC2	ALL	1.01889		CDK2AP2	ALL	-0.273974			9352.03	915		8629.34	915
							4201.79	916		450.516	916						ARMC4	ALL	-2.63284		CDK4	ALL	-0.535496			9347.31	916		8628.3	916
							4199.97	917		450.26	917						ARMC5	ALL	3.6853		CDK5	ALL	-0.182624			9336.24	917		8613.72	917
							4195.17	918		450.019	918						ARMC6	ALL	4.89732		CDK5RAP1	ALL	-0.438465			9334.03	918		8612.33	918
							4191.18	919		447.834	919						ARMC7	ALL	4.21808		CDK5RAP2	ALL	-1.67413			9332.79	919		8611.17	919
							4189.4	920		447.206	920						ARMC8	ALL	5.38366		CDK6	ALL	-0.211376			9332.47	920		8604.16	920
							4187.94	921		446.843	921						ARMC9	ALL	4.51064		CDK7	ALL	-0.0556666			9331.89	921		8596.17	921
							4179.35	922		445.987	922						ARMCX2	ALL	0.40123		CDK8	ALL	-0.424111			9327.94	922		8587.43	922
							4169.18	923		445.972	923						ARMCX3	ALL	6.05746		CDKAL1	ALL	-0.536166			9326.29	923		8580.56	923
							4167.38	924		445.757	924						ARMCX4	ALL	3.24593		CDKL1	ALL	-1.75172			9319.48	924		8558.83	924
							4163.66	925		445.511	925						ARMCX5	ALL	4.17444		CDKL2	ALL	-1.4714			9312.1	925		8553.65	925
							4151.86	926		445.373	926						ARMCX5-GPRASP2	ALL	3.06659		CDKN1B	ALL	-0.396293			9309.33	926		8531.25	926
							4150.85	927		443.687	927						ARMCX6	ALL	5.48943		CDKN2A	ALL	-0.865919			9278.84	927		8527.87	927
							4134.19	928		443.195	928						ARMS2	ALL	-3.17374		CDKN2AIPNL	ALL	-0.825945			9277.9	928		8490.82	928
							4129.16	929		442.098	929						ARNT	ALL	6.12986		CDKN2B-AS1	ALL	-0.5477			9257.39	929		8488.37	929
							4128.17	930		440.496	930						ARNT2	ALL	-1.1088		CDKN2C	ALL	-3.24685			9251.52	930		8481.92	930
							4111.38	931		440.4	931						ARNTL	ALL	3.31333		CDKN3	ALL	-3.05268			9249.37	931		8465.88	931
							4111.26	932		439.89	932						ARNTL2	ALL	6.57338		CDPF1	ALL	-0.0549671			9241.08	932		8461.22	932
							4109.27	933		439.648	933						ARNTL2-AS1	ALL	-4.04909		CDR2	ALL	-0.270478			9238.45	933		8435.2	933
							4108.94	934		438.68	934						ARPC1A	ALL	7.08761		CDS1	ALL	-0.0775201			9233.16	934		8417.55	934
							4101.24	935		438.548	935						ARPC1B	ALL	7.17827		CDV3	ALL	-0.333578			9231.67	935		8412.47	935
							4096.64	936		438.438	936						ARPC2	ALL	8.94208		CDYL	ALL	-0.323236			9223.98	936		8410.38	936
							4091.43	937		437.954	937						ARPC3	ALL	7.9384		CEBPB	ALL	-0.0332321			9223.24	937		8405.7	937
							4091.09	938		437.827	938						ARPC4	ALL	7.02533		CEBPD	ALL	-0.987445			9216.97	938		8401.35	938
							4082.87	939		437.712	939						ARPC4-TTLL3	ALL	2.23206		CEBPG	ALL	-1.4158			9216.64	939		8390.67	939
							4073.13	940		437.708	940						ARPC5	ALL	7.49484		CEBPZ	ALL	-0.253716			9191.03	940		8384.34	940
							4072.12	941		437.591	941						ARPC5L	ALL	6.79324		CECR5	ALL	-0.63781			9187.34	941		8381.12	941
							4066.25	942		437.455	942						ARPP19	ALL	7.32609		CEL	ALL	-0.153933			9175.33	942		8379.1	942
							4055.55	943		436.978	943						ARR3	ALL	-3.17374		CELF1	ALL	-0.194865			9173.43	943		8378.95	943
							4036.26	944		436.363	944						ARRB1	ALL	1.25049		CELF2	ALL	-1.59581			9143.43	944		8362.82	944
							4036.06	945		435.994	945						ARRB2	ALL	5.65878		CENPBD1	ALL	-0.00091637			9122.42	945		8340.94	945
							4032.88	946		435.637	946						ARRDC1	ALL	5.74266		CENPC	ALL	-0.155072			9085.8	946		8338.95	946
							4029.2	947		435.515	947						ARRDC2	ALL	3.23052		CENPH	ALL	-3.73219			9061.69	947		8304.88	947
							4027.94	948		434.891	948						ARRDC3	ALL	3.21494		CENPJ	ALL	-2.52129			9039.9	948		8303.84	948
							4024.78	949		434.654	949						ARRDC3-AS1	ALL	1.52773		CENPL	ALL	-1.49578			9029.93	949		8300.51	949
							4016.5	950		434.413	950						ARRDC4	ALL	3.54281		CENPM	ALL	-3.16892			9017.87	950		8292.45	950
							4006.94	951		434.412	951						ARRDC5	ALL	-3.17374		CENPN	ALL	-1.79922			9014.32	951		8287.39	951
							4005.59	952		434.058	952						ARSA	ALL	3.23052		CENPO	ALL	-2.3392			9006.36	952		8276.8	952
							4003.41	953		433.558	953						ARSB	ALL	4.57613		CENPP	ALL	-1.06974			9000.84	953		8274.01	953
							3990.15	954		433.306	954						ARSD	ALL	3.41228		CENPQ	ALL	-2.42848			9000.51	954		8253.69	954
							3989.6	955		433.306	955						ARSG	ALL	0.557641		CENPT	ALL	-0.372512			9000.23	955		8253.27	955
							3984.28	956		432.827	956						ARSI	ALL	3.67964		CENPU	ALL	-3.85729			8997.33	956		8247.19	956
							3974.42	957		431.615	957						ARSJ	ALL	3.66824		CEP120	ALL	-0.717093			8994.66	957		8224.6	957
							3969.69	958		431.48	958						ARSK	ALL	4.16231		CEP128	ALL	-3.05289			8993.65	958		8224.28	958
							3955.46	959		430.763	959						ART3	ALL	-3.17374		CEP131	ALL	-0.230787			8980.33	959		8221.43	959
							3952.16	960		430.752	960						ARTN	ALL	4.20631		CEP135	ALL	-1.92282			8973.43	960		8218.8	960
							3947.3	961		430.275	961						ARV1	ALL	3.71329		CEP152	ALL	-2.74267			8971.9	961		8209.66	961
							3941.04	962		430.262	962						ARVCF	ALL	4.08728		CEP162	ALL	-0.477966			8962.57	962		8193.9	962
							3939.03	963		429.424	963						ARX	ALL	-1.27484		CEP164	ALL	-0.132269			8944.91	963		8193.7	963
							3937.47	964		429.17	964						AS3MT	ALL	1.39576		CEP170	ALL	-0.529581			8942.83	964		8180.39	964
							3935.24	965		428.808	965						ASAH1	ALL	6.323		CEP192	ALL	-0.631612			8941.1	965		8173.54	965
							3934.26	966		428.189	966						ASAH2	ALL	-0.482522		CEP41	ALL	-1.42194			8938.97	966		8172.84	966
							3934.01	967		427.592	967						ASAH2B	ALL	1.76018		CEP44	ALL	-1.14432			8920.83	967		8172.8	967
							3929.76	968		427.46	968						ASAP1	ALL	6.69348		CEP57	ALL	-1.06786			8909.93	968		8170.76	968
							3928.71	969		427.207	969						ASAP1-IT2	ALL	-0.205975		CEP57L1	ALL	-1.55607			8904.73	969		8167.2	969
							3926.77	970		426.36	970						ASAP2	ALL	6.49492		CEP70	ALL	-0.575409			8883.71	970		8160.47	970
							3923.84	971		424.908	971						ASAP3	ALL	4.37702		CEP72	ALL	-0.909265			8878.09	971		8145.05	971
							3923.05	972		423.671	972						ASB1	ALL	4.80668		CEP76	ALL	-0.414023			8875.93	972		8119.05	972
							3922.1	973		423.562	973						ASB13	ALL	4.11692		CEP78	ALL	-1.09327			8866.12	973		8085.98	973
							3918.84	974		422.94	974						ASB14	ALL	-0.824958		CEP83	ALL	-0.466759			8854.85	974		8052.61	974
							3916.41	975		422.455	975						ASB16	ALL	0.606223		CEP83-AS1	ALL	-0.501724			8853.12	975		8035.5	975
							3911.51	976		422.213	976						ASB16-AS1	ALL	2.05086		CEP85	ALL	-0.460899			8852.81	976		8032.14	976
							3910.47	977		422.212	977						ASB18	ALL	-3.17374		CEP89	ALL	-0.417279			8852.12	977		8026.67	977
							3907.78	978		422.105	978						ASB2	ALL	-2.63284		CEP95	ALL	-0.296488			8848.08	978		8011.27	978
							3907.68	979		421.734	979						ASB3	ALL	3.75159		CEP97	ALL	-0.303691			8846.83	979		8009.56	979
							3902.91	980		421.608	980						ASB4	ALL	-2.63284		CEPT1	ALL	-0.0612037			8841.29	980		7999.71	980
							3902.86	981		420.882	981						ASB6	ALL	5.95684		CERK	ALL	-0.00265988			8838.87	981		7996.56	981
							3901.15	982		420.875	982						ASB7	ALL	4.93585		CERS1	ALL	-1.17872			8803.13	982		7992.25	982
							3897.35	983		420.627	983						ASB8	ALL	4.30526		CES2	ALL	-0.0979099			8794.07	983		7981.92	983
							3893.92	984		420.498	984						ASB9	ALL	-0.959908		CES3	ALL	-0.525858			8789.04	984		7973.05	984
							3889.14	985		420.266	985						ASB9P1	ALL	-4.04909		CETN3	ALL	-0.898458			8786.45	985		7968.67	985
							3888.38	986		419.894	986						ASCC1	ALL	5.47642		CFDP1	ALL	-0.393827			8781.08	986		7947.78	986
							3878.57	987		419.892	987						ASCC2	ALL	7.23005		CFL2	ALL	-0.316863			8750.11	987		7922.46	987
							3874.57	988		419.402	988						ASCC3	ALL	8.02359		CFLAR	ALL	-0.294234			8733.08	988		7919.51	988
							3874.03	989		418.308	989						ASCL2	ALL	1.18802		CGB7	ALL	-1.24004			8728.03	989		7914.63	989
							3864.26	990		418.2	990						ASF1A	ALL	5.52934		CGREF1	ALL	-0.320255			8717.15	990		7912.05	990
							3862.82	991		417.824	991						ASF1B	ALL	6.08664		CGRRF1	ALL	-0.160008			8713.04	991		7907.27	991
							3862.1	992		417.573	992						ASH1L	ALL	6.92296		CHAC1	ALL	-2.13118			8701.52	992		7901.89	992
							3857.95	993		417.463	993						ASH1L-AS1	ALL	2.0332		CHAC2	ALL	-0.234862			8695.71	993		7888.77	993
							3856.73	994		417.339	994						ASH2L	ALL	5.41297		CHAF1A	ALL	-3.65447			8680.09	994		7886.41	994
							3853.2	995		417.098	995						ASIC1	ALL	3.12611		CHAF1B	ALL	-2.38804			8679.29	995		7878.92	995
							3834.39	996		416.973	996						ASIC3	ALL	0.345083		CHCHD1	ALL	-0.584659			8676.27	996		7867.57	996
							3829.61	997		416.012	997						ASIC4	ALL	-4.04909		CHCHD10	ALL	-0.226299			8668.8	997		7861.65	997
							3826.71	998		415.406	998						ASIP	ALL	-4.04909		CHCHD2	ALL	-0.165352			8668.34	998		7844.33	998
							3824.86	999		415.271	999						ASL	ALL	5.28265		CHCHD3	ALL	-0.614524			8667.57	999		7843.31	999
							3820.49	1000		414.64	1000						ASMT	ALL	-2.24034		CHCHD4	ALL	-1.09833			8663.65	1000		7841.46	1000
							3813.85	1001		414.42	1001						ASMTL	ALL	3.3423		CHCHD5	ALL	-0.801778			8645.41	1001		7832.04	1001
							3810.7	1002		414.175	1002						ASMTL-AS1	ALL	-0.587887		CHCHD6	ALL	-0.303172			8639.84	1002		7827.08	1002
							3809.55	1003		413.93	1003						ASNA1	ALL	6.90062		CHD1	ALL	-0.332775			8631.73	1003		7826.93	1003
							3806.68	1004		413.314	1004						ASNS	ALL	6.14227		CHD1L	ALL	-0.674585			8623.1	1004		7826.02	1004
							3805.6	1005		412.962	1005						ASNSD1	ALL	5.82707		CHD2	ALL	-0.206807			8621.8	1005		7822.28	1005
							3803.97	1006		411.723	1006						ASPG	ALL	-0.0472632		CHD3	ALL	-0.703244			8591.73	1006		7819.85	1006
							3803.71	1007		411.366	1007						ASPH	ALL	8.06817		CHD4	ALL	-0.121464			8576.5	1007		7815.13	1007
							3798.71	1008		410.751	1008						ASPHD1	ALL	1.97889		CHD7	ALL	-0.757274			8560.46	1008		7809.94	1008
							3797.46	1009		410.266	1009						ASPHD2	ALL	2.80042		CHD8	ALL	-0.253163			8535.69	1009		7804.89	1009
							3797.3	1010		409.909	1010						ASPM	ALL	7.71918		CHD9	ALL	-0.145838			8499.18	1010		7793.59	1010
							3793.87	1011		409.9	1011						ASPRV1	ALL	-2.24034		CHDH	ALL	-0.664368			8490.18	1011		7785.15	1011
							3793.6	1012		409.651	1012						ASPSCR1	ALL	4.268		CHEK1	ALL	-2.90804			8479.43	1012		7763.42	1012
							3777.94	1013		409.309	1013						ASRGL1	ALL	1.36785		CHEK2	ALL	-1.80994			8472.45	1013		7758.61	1013
							3769.72	1014		408.694	1014						ASS1	ALL	7.49565		CHERP	ALL	-0.2049			8470.46	1014		7758.03	1014
							3767.16	1015		408.672	1015						ASTE1	ALL	2.74726		CHKA	ALL	-0.272271			8458.25	1015		7755.25	1015
							3753.91	1016		408.563	1016						ASTN2	ALL	5.0122		CHKB	ALL	-0.240109			8456.1	1016		7753.43	1016
							3752.84	1017		408.192	1017						ASUN	ALL	6.1121		CHML	ALL	-0.99245			8449.09	1017		7753.35	1017
							3749.78	1018		408.082	1018						ASXL1	ALL	7.60578		CHMP1A	ALL	-0.346219			8442.53	1018		7747.72	1018
							3745.21	1019		407.092	1019						ASXL2	ALL	6.88655		CHMP3	ALL	-0.0749613			8439.14	1019		7746.35	1019
							3743.12	1020		406.976	1020						ASZ1	ALL	-1.4625		CHMP4B	ALL	-0.376793			8435.05	1020		7741.52	1020
							3742.75	1021		406.626	1021						ATAD1	ALL	6.12257		CHMP6	ALL	-0.54959			8434.83	1021		7738.2	1021
							3740.4	1022		406.61	1022						ATAD2	ALL	8.6675		CHN1	ALL	-1.4934			8429.65	1022		7729.11	1022
							3736.13	1023		406.256	1023						ATAD2B	ALL	4.67907		CHORDC1	ALL	-0.706221			8426.04	1023		7719.55	1023
							3730.84	1024		406.238	1024						ATAD3A	ALL	5.99383		CHPT1	ALL	-0.106127			8418.63	1024		7708.93	1024
							3725.67	1025		406.12	1025						ATAD3B	ALL	5.7669		CHRAC1	ALL	-0.896637			8407.15	1025		7704.21	1025
							3724.83	1026		405.889	1026						ATAD3C	ALL	2.21649		CHRM3	ALL	-0.427829			8404.58	1026		7698.79	1026
							3724.01	1027		405.64	1027						ATAD5	ALL	5.75887		CHST10	ALL	-1.531			8400.86	1027		7686.19	1027
							3723.14	1028		404.294	1028						ATAT1	ALL	2.42044		CHST12	ALL	-0.531794			8391.25	1028		7669	1028
							3718.17	1029		403.82	1029						ATCAY	ALL	1.08894		CHST14	ALL	-0.991737			8385.49	1029		7664	1029
							3715.79	1030		403.453	1030						ATE1	ALL	6.16576		CHST15	ALL	-0.820267			8370.15	1030		7663.88	1030
							3709.11	1031		403.077	1031						ATE1-AS1	ALL	0.606223		CHST3	ALL	-0.103851			8359.65	1031		7657.99	1031
							3708.82	1032		402.842	1032						ATF1	ALL	4.71551		CHSY1	ALL	-0.00879914			8346.45	1032		7653.82	1032
							3706.44	1033		402.6	1033						ATF2	ALL	5.99497		CHTF18	ALL	-2.01091			8342.28	1033		7649.99	1033
							3705.03	1034		402.464	1034						ATF3	ALL	3.97614		CHTOP	ALL	-0.014611			8340.23	1034		7647.06	1034
							3704.81	1035		402.456	1035						ATF4	ALL	8.33665		CHURC1-FNTB	ALL	-0.575435			8335.91	1035		7642.44	1035
							3704.35	1036		402.337	1036						ATF5	ALL	4.20631		CIAPIN1	ALL	-0.134398			8335.28	1036		7640.92	1036
							3704.04	1037		401.017	1037						ATF6	ALL	5.9743		CIB2	ALL	-2.03861			8322.6	1037		7638.47	1037
							3700.96	1038		400.393	1038						ATF6B	ALL	7.12351		CINP	ALL	-0.143445			8296.73	1038		7638.37	1038
							3697.72	1039		400.023	1039						ATF7	ALL	5.0122		CIPC	ALL	-0.366354			8287.22	1039		7615.34	1039
							3696.03	1040		399.286	1040						ATF7IP	ALL	7.49806		CIRH1A	ALL	-0.909572			8262.64	1040		7614.01	1040
							3694.6	1041		399.048	1041						ATF7IP2	ALL	0.982546		CISD1	ALL	-0.569286			8262.1	1041		7603.86	1041
							3693.71	1042		398.565	1042						ATG10	ALL	2.26269		CISD3	ALL	-0.53264			8261.75	1042		7599.91	1042
							3690.44	1043		397.826	1043						ATG101	ALL	4.9022		CISH	ALL	-1.69132			8261.01	1043		7542.74	1043
							3688.92	1044		397.114	1044						ATG12	ALL	5.56818		CIZ1	ALL	-0.611808			8260.08	1044		7541.51	1044
							3687.75	1045		396.971	1045						ATG13	ALL	6.14124		CKAP2	ALL	-1.85077			8253.08	1045		7539.71	1045
							3678.93	1046		396.484	1046						ATG14	ALL	5.28078		CKAP4	ALL	-2.25128			8249.36	1046		7534.94	1046
							3675.82	1047		396.016	1047						ATG16L1	ALL	5.43163		CKAP5	ALL	-0.987268			8244.29	1047		7534.03	1047
							3669.15	1048		395.748	1048						ATG16L2	ALL	1.33939		CKLF	ALL	-0.794148			8243.7	1048		7519.88	1048
							3668.4	1049		395.516	1049						ATG2A	ALL	4.95003		CKMT1A	ALL	-1.98092			8242.89	1049		7509.23	1049
							3668.14	1050		395.406	1050						ATG2B	ALL	6.43146		CKS1B	ALL	-3.38724			8230.55	1050		7504.96	1050
							3666.7	1051		395.401	1051						ATG3	ALL	6.33296		CKS2	ALL	-1.8858			8230.1	1051		7504	1051
							3664.33	1052		394.052	1052						ATG4A	ALL	4.41501		CLASP1	ALL	-0.426766			8223.45	1052		7503.71	1052
							3650.48	1053		393.937	1053						ATG4B	ALL	5.78812		CLASP2	ALL	-1.19865			8214.53	1053		7496.1	1053
							3650.08	1054		393.558	1054						ATG4C	ALL	4.06138		CLASRP	ALL	-0.37034			8205.94	1054		7495.18	1054
							3643.93	1055		392.478	1055						ATG4D	ALL	4.89976		CLCF1	ALL	-1.8297			8198.26	1055		7492.23	1055
							3642.93	1056		392.093	1056						ATG5	ALL	5.92248		CLDN1	ALL	-0.938591			8192.36	1056		7487.76	1056
							3636.99	1057		391.974	1057						ATG7	ALL	5.22354		CLDN15	ALL	-0.00286767			8190.46	1057		7487.47	1057
							3634.52	1058		390.89	1058						ATG9A	ALL	6.42216		CLDN16	ALL	-1.30871			8174.01	1058		7483.5	1058
							3633.81	1059		390.775	1059						ATG9B	ALL	-2.24034		CLDN19	ALL	-0.523925			8168.14	1059		7481.85	1059
							3630.16	1060		390.644	1060						ATHL1	ALL	3.49846		CLDN23	ALL	-0.374867			8156.35	1060		7477.99	1060
							3615.96	1061		389.189	1061						ATIC	ALL	7.06334		CLDN7	ALL	-0.468309			8152.06	1061		7472.34	1061
							3612.9	1062		386.991	1062						ATL1	ALL	3.02252		CLEC2B	ALL	-0.647017			8145.77	1062		7469.51	1062
							3603.5	1063		386.98	1063						ATL2	ALL	6.18987		CLEC2D	ALL	-0.114162			8142.14	1063		7468.34	1063
							3597.55	1064		386.124	1064						ATL3	ALL	6.03988		CLIC1	ALL	-1.04474			8137.05	1064		7431.03	1064
							3593.48	1065		385.529	1065						ATM	ALL	5.99497		CLINT1	ALL	-0.257646			8128.07	1065		7425.48	1065
							3592.24	1066		385.168	1066						ATMIN	ALL	6.60136		CLIP1	ALL	-0.128645			8121.94	1066		7412.89	1066
							3591.89	1067		385.158	1067						ATN1	ALL	7.87569		CLK2	ALL	-0.286117			8119.54	1067		7410.75	1067
							3588.08	1068		385.154	1068						ATOH7	ALL	-3.17374		CLK3	ALL	-0.0214285			8105.14	1068		7406.56	1068
							3585.27	1069		384.896	1069						ATOH8	ALL	-0.38433		CLMN	ALL	-0.131336			8090.68	1069		7401.6	1069
							3584.13	1070		384.42	1070						ATOX1	ALL	5.24287		CLMP	ALL	-1.84895			8085.37	1070		7394.46	1070
							3584.01	1071		384.29	1071						ATP10D	ALL	6.05636		CLN3	ALL	-0.269565			8084.63	1071		7393.03	1071
							3580.45	1072		383.93	1072						ATP11A	ALL	6.21554		CLN6	ALL	-0.385562			8083.31	1072		7383.92	1072
							3577.16	1073		383.699	1073						ATP11B	ALL	6.752		CLNS1A	ALL	-0.0700148			8071.64	1073		7382.86	1073
							3576.06	1074		383.332	1074						ATP11C	ALL	5.1619		CLOCK	ALL	-0.747725			8067.59	1074		7381.13	1074
							3575.41	1075		383.192	1075						ATP13A1	ALL	5.6179		CLPB	ALL	-0.201019			8067.57	1075		7361.55	1075
							3573.73	1076		383.08	1076						ATP13A2	ALL	5.47478		CLPP	ALL	-1.15582			8061.56	1076		7355.29	1076
							3571.14	1077		382.828	1077						ATP13A3	ALL	8.26352		CLPX	ALL	-0.137022			8054.67	1077		7354.94	1077
							3566.21	1078		382	1078						ATP1A1	ALL	8.67428		CLSPN	ALL	-2.38701			8046.3	1078		7349.86	1078
							3564.56	1079		381.486	1079						ATP1A1-AS1	ALL	0.0259918		CLSTN3	ALL	-0.776602			8043.56	1079		7341.69	1079
							3563.65	1080		380.773	1080						ATP1A2	ALL	-1.93211		CLTB	ALL	-0.314484			8040.69	1080		7321.62	1080
							3558.22	1081		380.406	1081						ATP1A3	ALL	-4.04909		CLUH	ALL	-0.390527			8037.12	1081		7314.57	1081
							3557.65	1082		380.402	1082						ATP1B1	ALL	6.64562		CLUHP3	ALL	-0.685191			8034.9	1082		7284.34	1082
							3557.17	1083		380.17	1083						ATP1B2	ALL	-1.67829		CMAS	ALL	-0.2961			8032.94	1083		7280.66	1083
							3557.03	1084		380.042	1084						ATP1B3	ALL	7.31973		CMC2	ALL	-0.931417			8012.19	1084		7277.79	1084
							3556.23	1085		379.916	1085						ATP1B4	ALL	-1.27484		CMIP	ALL	-0.0244333			8009.41	1085		7276.99	1085
							3553.65	1086		379.909	1086						ATP2A1	ALL	0.286663		CMPK1	ALL	-0.465178			7987.28	1086		7261.66	1086
							3551.61	1087		379.299	1087						ATP2A2	ALL	9.40463		CMSS1	ALL	-0.48989			7984.56	1087		7257.75	1087
							3551.07	1088		379.193	1088						ATP2A3	ALL	0.286663		CMTM1	ALL	-0.00978831			7979.65	1088		7249.93	1088
							3543.54	1089		378.813	1089						ATP2B1	ALL	6.42301		CMTM3	ALL	-1.20492			7979.29	1089		7239.05	1089
							3530.52	1090		378.701	1090						ATP2B3	ALL	-4.04909		CMTM7	ALL	-0.639047			7971.28	1090		7236.3	1090
							3526.11	1091		378.455	1091						ATP2B4	ALL	6.83078		CNBP	ALL	-0.295179			7963.85	1091		7225.52	1091
							3523.87	1092		378.208	1092						ATP2C1	ALL	7.07849		CNDP2	ALL	-0.153808			7945.83	1092		7225.24	1092
							3522.05	1093		378.202	1093						ATP2C2	ALL	3.12611		CNGB1	ALL	-1.40963			7943.73	1093		7222.65	1093
							3519.27	1094		377.718	1094						ATP5A1	ALL	7.69201		CNGB3	ALL	-0.528444			7943.1	1094		7218.62	1094
							3515.29	1095		377.468	1095						ATP5B	ALL	8.92422		CNIH1	ALL	-0.125944			7925.61	1095		7214.8	1095
							3506.86	1096		376.975	1096						ATP5C1	ALL	6.94083		CNIH4	ALL	-0.316916			7921.66	1096		7208.82	1096
							3500.08	1097		376.752	1097						ATP5D	ALL	5.77888		CNKSR1	ALL	-0.0950109			7921.27	1097		7206.27	1097
							3493.82	1098		376.372	1098						ATP5E	ALL	6.64344		CNN2	ALL	-1.40376			7908.3	1098		7201.18	1098
							3492.76	1099		376.016	1099						ATP5F1	ALL	7.99195		CNN3	ALL	-0.105844			7906.58	1099		7201.11	1099
							3486.1	1100		375.523	1100						ATP5G1	ALL	5.75618		CNOT1	ALL	-0.406506			7902.88	1100		7198.12	1100
							3485.6	1101		375.405	1101						ATP5G2	ALL	5.66309		CNOT10	ALL	-0.374907			7896.04	1101		7196.51	1101
							3483.99	1102		375.276	1102						ATP5G3	ALL	7.21593		CNOT11	ALL	-0.188314			7894.85	1102		7195.21	1102
							3483.71	1103		374.798	1103						ATP5H	ALL	6.60286		CNOT2	ALL	-0.17367			7890.17	1103		7192.35	1103
							3477.74	1104		374.794	1104						ATP5I	ALL	5.53719		CNOT3	ALL	-0.456821			7880.07	1104		7191.52	1104
							3476.07	1105		374.664	1105						ATP5J	ALL	5.7413		CNOT6	ALL	-0.425333			7877.84	1105		7188.53	1105
							3475.9	1106		374.539	1106						ATP5J2	ALL	6.98513		CNOT6L	ALL	-0.149306			7872.12	1106		7169.31	1106
							3473.53	1107		374.183	1107						ATP5J2-PTCD1	ALL	2.20076		CNOT7	ALL	-0.431036			7869.16	1107		7160.82	1107
							3473.42	1108		373.817	1108						ATP5L	ALL	6.27591		CNPY3	ALL	-0.0633403			7863.81	1108		7156.95	1108
							3472.48	1109		373.329	1109						ATP5O	ALL	6.37124		CNTLN	ALL	-1.89773			7840.24	1109		7153.73	1109
							3470.76	1110		372.966	1110						ATP5S	ALL	4.01265		CNTN1	ALL	-1.65176			7833.63	1110		7152.07	1110
							3468.44	1111		372.834	1111						ATP5SL	ALL	5.03456		CNTNAP1	ALL	-0.0675984			7828.79	1111		7145.68	1111
							3468.08	1112		372.24	1112						ATP6AP1	ALL	7.18428		CNTNAP3	ALL	-0.694461			7821.39	1112		7143.87	1112
							3467.18	1113		371.61	1113						ATP6AP1L	ALL	-1.27484		CNTNAP3B	ALL	-0.934483			7819.73	1113		7139.49	1113
							3466.85	1114		371.382	1114						ATP6AP2	ALL	6.10049		CNTRL	ALL	-2.26891			7801.45	1114		7138.14	1114
							3463.96	1115		370.773	1115						ATP6V0A1	ALL	5.32318		CNTROB	ALL	-0.786541			7795.94	1115		7137.13	1115
							3462.54	1116		370.765	1116						ATP6V0A2	ALL	5.05876		COA1	ALL	-0.62473			7790.91	1116		7134.28	1116
							3459.89	1117		370.52	1117						ATP6V0A4	ALL	-0.587887		COA3	ALL	-0.19064			7787.03	1117		7131.38	1117
							3459.2	1118		370.276	1118						ATP6V0B	ALL	6.40681		COA4	ALL	-0.295372			7781.59	1118		7125.35	1118
							3458.12	1119		369.805	1119						ATP6V0C	ALL	7.19623		COA6	ALL	-1.13419			7780.14	1119		7117.12	1119
							3455.29	1120		369.424	1120						ATP6V0D1	ALL	6.8473		COA7	ALL	-1.18725			7776.51	1120		7112.37	1120
							3452.57	1121		368.835	1121						ATP6V0D2	ALL	-2.63284		COASY	ALL	-0.3597			7758.34	1121		7110.55	1121
							3452.51	1122		368.578	1122						ATP6V0E1	ALL	6.65503		COBLL1	ALL	-0.909018			7755.34	1122		7101.35	1122
							3451.63	1123		367.36	1123						ATP6V0E2	ALL	3.97614		COG7	ALL	-0.266239			7748	1123		7094.52	1123
							3445.83	1124		367.356	1124						ATP6V0E2-AS1	ALL	2.01533		COIL	ALL	-1.40479			7738.41	1124		7092.15	1124
							3437.76	1125		367.105	1125						ATP6V1A	ALL	6.94556		COL17A1	ALL	-1.91455			7735.93	1125		7086.25	1125
							3432.01	1126		366.74	1126						ATP6V1B1	ALL	0.69874		COL18A1	ALL	-0.272933			7729.08	1126		7082.44	1126
							3422.57	1127		366.017	1127						ATP6V1B2	ALL	6.03323		COL1A1	ALL	-0.240502			7726.62	1127		7081.98	1127
							3421.83	1128		365.531	1128						ATP6V1C1	ALL	7.156		COL1A2	ALL	-1.78087			7724.36	1128		7080.74	1128
							3420.15	1129		364.924	1129						ATP6V1C2	ALL	0.742865		COL4A1	ALL	-0.749995			7722.82	1129		7080.54	1129
							3418.04	1130		364.199	1130						ATP6V1D	ALL	6.32572		COL4A2	ALL	-0.918153			7706	1130		7075.57	1130
							3417.96	1131		363.706	1131						ATP6V1E1	ALL	7.45395		COL5A2	ALL	-0.0795162			7703.4	1131		7068.12	1131
							3414.01	1132		362.727	1132						ATP6V1E2	ALL	1.90314		COL8A2	ALL	-2.50726			7702.97	1132		7062.59	1132
							3412.1	1133		361.988	1133						ATP6V1F	ALL	5.78943		COL9A2	ALL	-0.893357			7698.07	1133		7060.46	1133
							3405.53	1134		361.862	1134						ATP6V1G1	ALL	7.25454		COL9A3	ALL	-2.82389			7696.88	1134		7056.03	1134
							3402	1135		361.758	1135						ATP6V1G2	ALL	-3.17374		COLGALT1	ALL	-0.269786			7683.5	1135		7055.26	1135
							3401.66	1136		361.25	1136						ATP6V1G2-DDX39B	ALL	-0.38433		COMMD1	ALL	-0.32802			7682.21	1136		7051.27	1136
							3400.97	1137		361.128	1137						ATP6V1H	ALL	7.00961		COMMD10	ALL	-0.342588			7673.91	1137		7039.72	1137
							3398.06	1138		360.52	1138						ATP7A	ALL	4.79101		COMMD2	ALL	-0.136002			7673.91	1138		7036.96	1138
							3386.94	1139		360.272	1139						ATP7B	ALL	4.035		COMMD4	ALL	-0.59035			7667.42	1139		7033.28	1139
							3384.09	1140		360.161	1140						ATP8A1	ALL	-1.4625		COMMD7	ALL	-0.852392			7651.85	1140		7029.87	1140
							3368.65	1141		359.789	1141						ATP8B1	ALL	5.69573		COMMD9	ALL	-0.160006			7644.78	1141		7024.28	1141
							3366.08	1142		359.552	1142						ATP8B2	ALL	3.7677		COMT	ALL	-0.158036			7643.13	1142		7011.66	1142
							3361.38	1143		359.194	1143						ATP8B3	ALL	0.162207		COMTD1	ALL	-1.29751			7638.3	1143		7008.92	1143
							3360.47	1144		359.179	1144						ATP8B4	ALL	-2.24034		COPS3	ALL	-0.684691			7624.64	1144		7006.49	1144
							3351.44	1145		358.832	1145						ATP9A	ALL	6.50856		COPS4	ALL	-0.403397			7616.65	1145		7005.35	1145
							3351.24	1146		357.61	1146						ATP9B	ALL	2.5991		COPS5	ALL	-0.368356			7605.77	1146		7002.62	1146
							3350.86	1147		357.61	1147						ATPAF1	ALL	5.6414		COPS6	ALL	-0.207195			7597.55	1147		6998.69	1147
							3349.99	1148		357.475	1148						ATPAF2	ALL	4.0261		COPS7B	ALL	-0.443112			7596.04	1148		6998.65	1148
							3340.26	1149		357.364	1149						ATPIF1	ALL	6.17182		COPZ1	ALL	-0.24056			7587.65	1149		6988.37	1149
							3338.23	1150		357.344	1150						ATR	ALL	6.34285		COPZ2	ALL	-0.599693			7580.06	1150		6984.57	1150
							3335.53	1151		357.116	1151						ATRAID	ALL	5.96035		COQ2	ALL	-0.688206			7579.41	1151		6981.55	1151
							3327.64	1152		356.755	1152						ATRIP	ALL	3.59791		COQ3	ALL	-3.07658			7570.05	1152		6977.81	1152
							3327.31	1153		356.246	1153						ATRN	ALL	6.85297		COQ6	ALL	-0.289271			7562.07	1153		6974.8	1153
							3324.36	1154		356.026	1154						ATRNL1	ALL	-2.24034		COQ7	ALL	-1.17835			7559.1	1154		6972.41	1154
							3323.89	1155		355.036	1155						ATRX	ALL	7.07418		CORO1A	ALL	-0.734354			7529.84	1155		6966.45	1155
							3322.23	1156		354.678	1156						ATXN1	ALL	4.69038		CORO1C	ALL	-0.368094			7528.27	1156		6958.17	1156
							3316.68	1157		353.958	1157						ATXN10	ALL	6.49895		CORO2A	ALL	-0.0316153			7525.67	1157		6951.95	1157
							3306.85	1158		353.7	1158						ATXN1L	ALL	6.83333		CORO2B	ALL	-0.495874			7523.34	1158		6942.99	1158
							3305.19	1159		353.577	1159						ATXN2	ALL	5.98237		CORO6	ALL	-0.0514098			7511.72	1159		6942.73	1159
							3304.63	1160		353.464	1160						ATXN2L	ALL	7.63826		CORO7	ALL	-0.433127			7506.47	1160		6935.76	1160
							3301.95	1161		352.978	1161						ATXN3	ALL	5.32681		CORO7-PAM16	ALL	-1.6081			7498.26	1161		6934.33	1161
							3300.32	1162		352.348	1162						ATXN7	ALL	5.04561		COTL1	ALL	-0.435399			7490.84	1162		6932.33	1162
							3292.25	1163		352.344	1163						ATXN7L1	ALL	3.04912		COX10	ALL	-0.971359			7486.71	1163		6932.22	1163
							3290.96	1164		351.738	1164						ATXN7L2	ALL	1.82319		COX15	ALL	-0.201831			7483.84	1164		6915.4	1164
							3289.59	1165		351.631	1165						ATXN7L3	ALL	5.85247		COX16	ALL	-0.371594			7477.35	1165		6899.5	1165
							3285.77	1166		349.308	1166						ATXN7L3B	ALL	6.19186		COX17	ALL	-1.15398			7474.93	1166		6889.2	1166
							3284.96	1167		348.809	1167						AUH	ALL	4.10006		COX20	ALL	-0.84855			7466.53	1167		6886.85	1167
							3284.63	1168		348.46	1168						AUNIP	ALL	3.96221		COX4I1	ALL	-0.0715543			7461.82	1168		6886.73	1168
							3283.63	1169		348.345	1169						AUP1	ALL	7.16262		COX5A	ALL	-0.00792218			7459.44	1169		6880.12	1169
							3282.49	1170		348.332	1170						AURKA	ALL	7.12976		COX6B1	ALL	-0.0541416			7450.94	1170		6866.37	1170
							3281.55	1171		348.221	1171						AURKAIP1	ALL	6.1257		COX7B	ALL	-0.029836			7443.13	1171		6865.66	1171
							3271.67	1172		348.216	1172						AURKAPS1	ALL	-0.824958		COX8A	ALL	-0.0603732			7437.34	1172		6853.27	1172
							3271.32	1173		347.848	1173						AURKB	ALL	6.7641		CPA4	ALL	-0.62118			7428.22	1173		6852.46	1173
							3271.21	1174		347.118	1174						AURKC	ALL	-1.67829		CPNE7	ALL	-1.54531			7421.53	1174		6846.44	1174
							3265.61	1175		346.881	1175						AVEN	ALL	4.74293		CPOX	ALL	-0.207435			7419.78	1175		6844.19	1175
							3260.71	1176		346.86	1176						AVIL	ALL	-0.824958		CPPED1	ALL	-0.172442			7417.54	1176		6843.15	1176
							3256.89	1177		346.752	1177						AVL9	ALL	4.84261		CPSF2	ALL	-0.918924			7416.53	1177		6841.44	1177
							3256.32	1178		346.253	1178						AVPI1	ALL	3.50488		CPSF3	ALL	-0.644431			7415.95	1178		6834.09	1178
							3255.95	1179		346.141	1179						AVPR1A	ALL	-2.24034		CPSF3L	ALL	-0.114503			7415.1	1179		6815.47	1179
							3255.48	1180		346.129	1180						AVPR2	ALL	-0.824958		CPSF4	ALL	-0.994016			7413.76	1180		6809.77	1180
							3252.32	1181		345.662	1181						AXDND1	ALL	-4.04909		CPSF6	ALL	-0.253667			7410.44	1181		6794.4	1181
							3251.32	1182		345.163	1182						AXIN1	ALL	6.12986		CPSF7	ALL	-0.3232			7385.61	1182		6778.96	1182
							3248.52	1183		344.686	1183						AXL	ALL	6.80304		CPT1B	ALL	-1.01525			7376.86	1183		6768.99	1183
							3246.95	1184		344.32	1184						AZGP1P1	ALL	-4.04909		CRABP2	ALL	-0.664245			7366.69	1184		6767.84	1184
							3242.43	1185		344.081	1185						AZI2	ALL	5.55741		CRADD	ALL	-0.89909			7363.21	1185		6763.94	1185
							3238.78	1186		343.706	1186						AZIN1	ALL	8.81026		CRCP	ALL	-0.447284			7342.68	1186		6760.21	1186
							3238.77	1187		343.45	1187						B2M	ALL	9.01811		CREB3L4	ALL	-0.233715			7323.52	1187		6757.44	1187
							3229.69	1188		343.335	1188						B3GALNT1	ALL	3.29862		CREB5	ALL	-1.68847			7322.45	1188		6754.55	1188
							3224.9	1189		343.208	1189						B3GALNT2	ALL	6.26555		CREBBP	ALL	-0.568355			7318.86	1189		6729.21	1189
							3224.57	1190		342.733	1190						B3GALT1	ALL	-1.1088		CREG2	ALL	-0.1881			7316.93	1190		6728.52	1190
							3220.53	1191		342.604	1191						B3GALT2	ALL	-2.63284		CRELD2	ALL	-0.213014			7312.34	1191		6724.19	1191
							3217.83	1192		342.592	1192						B3GALT4	ALL	-0.0472632		CRHR1-IT1	ALL	-0.0624698			7308.49	1192		6723.88	1192
							3214.89	1193		342.474	1193						B3GALT6	ALL	3.70216		CRIP2	ALL	-0.575678			7301.76	1193		6713.34	1193
							3213.72	1194		342.364	1194						B3GALTL	ALL	3.79415		CRISPLD1	ALL	-2.00127			7299.66	1194		6710.84	1194
							3212.49	1195		342	1195						B3GAT3	ALL	3.54281		CRISPLD2	ALL	-0.0295073			7293.49	1195		6709.65	1195
							3212.08	1196		341.638	1196						B3GNT1	ALL	4.15007		CRLS1	ALL	-0.00954101			7286.49	1196		6696.1	1196
							3210.18	1197		341.146	1197						B3GNT2	ALL	4.79101		CRNDE	ALL	-0.94319			7282.97	1197		6696.1	1197
							3206.61	1198		340.89	1198						B3GNT3	ALL	0.742865		CRTC2	ALL	-0.188321			7276.15	1198		6695.69	1198
							3205.84	1199		340.414	1199						B3GNT4	ALL	1.45		CRTC3	ALL	-0.421053			7275.62	1199		6693.32	1199
							3204.16	1200		340.285	1200						B3GNT5	ALL	5.21769		CRYAB	ALL	-1.67003			7272.73	1200		6686.85	1200
							3197.12	1201		340.17	1201						B3GNT7	ALL	0.0259918		CRYBB2P1	ALL	-0.986232			7264.36	1201		6682.33	1201
							3196.38	1202		340.168	1202						B3GNT8	ALL	-0.205975		CRYZ	ALL	-1.14194			7264.21	1202		6682.01	1202
							3194.7	1203		338.835	1203						B3GNT9	ALL	4.9849		CS	ALL	-0.191997			7261.85	1203		6680.65	1203
							3189.62	1204		338.688	1204						B3GNTL1	ALL	0.78568		CSDE1	ALL	-0.146614			7243.02	1204		6673.15	1204
							3189.34	1205		338.448	1205						B4GALNT1	ALL	2.42044		CSE1L	ALL	-1.19071			7241.62	1205		6672.85	1205
							3183.26	1206		337.844	1206						B4GALNT2	ALL	0.69874		CSF1	ALL	-0.566197			7229.08	1206		6664.17	1206
							3181.87	1207		337.722	1207						B4GALNT3	ALL	2.30745		CSGALNACT1	ALL	-0.542711			7223.45	1207		6663.28	1207
							3177.72	1208		337.612	1208						B4GALNT4	ALL	4.20631		CSGALNACT2	ALL	-0.0364443			7221.54	1208		6656.23	1208
							3176.11	1209		336.522	1209						B4GALT1	ALL	6.40853		CSK	ALL	-0.631704			7215.1	1209		6651.96	1209
							3174.1	1210		336.134	1210						B4GALT1-AS1	ALL	-1.27484		CSNK1A1	ALL	-0.270583			7206.78	1210		6645.74	1210
							3171.72	1211		335.897	1211						B4GALT2	ALL	5.71247		CSNK1E	ALL	-0.132171			7205.64	1211		6640.87	1211
							3170.84	1212		335.412	1212						B4GALT3	ALL	5.51828		CSNK1G2	ALL	-0.239817			7201.8	1212		6634.68	1212
							3169.64	1213		335.157	1213						B4GALT4	ALL	5.03456		CSNK1G3	ALL	-0.095303			7192.92	1213		6613.77	1213
							3169.11	1214		335.048	1214						B4GALT5	ALL	7.03423		CSNK2A1	ALL	-0.308057			7181.88	1214		6602.94	1214
							3169.03	1215		334.686	1215						B4GALT6	ALL	2.0332		CSNK2A2	ALL	-0.238351			7181.65	1215		6600.8	1215
							3166.85	1216		334.686	1216						B4GALT7	ALL	4.36648		CSNK2B	ALL	-0.380672			7181.61	1216		6599.46	1216
							3165.69	1217		334.553	1217						B9D1	ALL	3.35657		CSPG4	ALL	-0.295159			7175.39	1217		6596.23	1217
							3155.15	1218		334.444	1218						B9D2	ALL	0.345083		CSRNP3	ALL	-0.290685			7161.81	1218		6586	1218
							3153.27	1219		333.586	1219						BAALC-AS1	ALL	-3.17374		CSRP2	ALL	-0.25859			7159.63	1219		6580.26	1219
							3150.82	1220		333.102	1220						BAAT	ALL	-2.63284		CSTA	ALL	-3.78303			7155.95	1220		6578.2	1220
							3142.99	1221		333.088	1221						BABAM1	ALL	6.58631		CSTF1	ALL	-0.400615			7148.25	1221		6576.26	1221
							3141.84	1222		332.968	1222						BACE1	ALL	5.44337		CSTF2	ALL	-0.922908			7145.44	1222		6570.74	1222
							3141.76	1223		332.856	1223						BACE1-AS	ALL	-0.292398		CSTF2T	ALL	-0.0533132			7132.44	1223		6563.52	1223
							3141.76	1224		332.616	1224						BACE2	ALL	4.7725		CSTF3	ALL	-0.634854			7128.9	1224		6560.74	1224
							3136.73	1225		332.373	1225						BACH1	ALL	5.65878		CTAGE4	ALL	-0.478244			7121.8	1225		6530.9	1225
							3135.45	1226		331.76	1226						BACH2	ALL	0.162207		CTAGE5	ALL	-0.178558			7102.99	1226		6522.77	1226
							3131.1	1227		329.566	1227						BAD	ALL	4.72104		CTAGE8	ALL	-0.701739			7100.36	1227		6518.79	1227
							3129.98	1228		329.202	1228						BAG1	ALL	5.25245		CTBP1	ALL	-0.316147			7088.35	1228		6516.51	1228
							3126.08	1229		329.078	1229						BAG2	ALL	5.29011		CTBP1-AS2	ALL	-1.03096			7083.88	1229		6508.59	1229
							3124.76	1230		329.059	1230						BAG3	ALL	7.16566		CTBP2	ALL	-1.35223			7075.34	1230		6507.14	1230
							3121.75	1231		328.59	1231						BAG4	ALL	4.86525		CTCF	ALL	-0.400089			7074.34	1231		6501.11	1231
							3111.47	1232		328.348	1232						BAG5	ALL	6.56726		CTDNEP1	ALL	-0.849848			7064.12	1232		6495.39	1232
							3103.43	1233		328.226	1233						BAG6	ALL	8.05127		CTDSP1	ALL	-0.729233			7056.47	1233		6494.77	1233
							3101.01	1234		328.218	1234						BAGE	ALL	-3.17374		CTDSPL2	ALL	-0.228876			7043.83	1234		6494.49	1234
							3092.44	1235		327.965	1235						BAHCC1	ALL	4.66194		CTHRC1	ALL	-2.11693			7040.77	1235		6493.11	1235
							3091.31	1236		327.858	1236						BAHD1	ALL	6.35889		CTNNAL1	ALL	-0.742518			7038.27	1236		6492.09	1236
							3079.99	1237		327.72	1237						BAI1	ALL	-4.04909		CTNNBL1	ALL	-0.604296			7037.05	1237		6486.47	1237
							3077.13	1238		327.008	1238						BAI2	ALL	2.49973		CTPS1	ALL	-1.2556			7036.13	1238		6484.66	1238
							3075.19	1239		326.991	1239						BAIAP2	ALL	5.45834		CTPS2	ALL	-1.48461			7035.5	1239		6476.56	1239
							3074.09	1240		326.752	1240						BAIAP2-AS1	ALL	4.60331		CTSS	ALL	-0.958586			7033.35	1240		6475.5	1240
							3072.28	1241		326.744	1241						BAIAP2L1	ALL	5.98122		CTSZ	ALL	-1.07735			7032.76	1241		6459.25	1241
							3071.17	1242		326.15	1242						BAIAP2L2	ALL	0.40123		CTTNBP2NL	ALL	-0.0739233			7031.96	1242		6453.58	1242
							3068.47	1243		326.15	1243						BAIAP3	ALL	2.20076		CTU2	ALL	-0.467693			7022.67	1243		6448.12	1243
							3067.13	1244		326.018	1244						BAK1	ALL	5.70552		CTXN1	ALL	-0.945752			7017.49	1244		6446.8	1244
							3066.88	1245		325.784	1245						BANF1	ALL	7.38209		CUEDC2	ALL	-0.842228			7013.09	1245		6433.6	1245
							3065.28	1246		325.655	1246						BANK1	ALL	0.286663		CUL1	ALL	-1.00862			7007	1246		6433.32	1246
							3064.01	1247		325.29	1247						BANP	ALL	4.5943		CUL2	ALL	-0.472461			7005.53	1247		6426.45	1247
							3062.86	1248		325.05	1248						BAP1	ALL	6.60809		CUL3	ALL	-0.192517			7003.47	1248		6416.88	1248
							3060.25	1249		325.042	1249						BARD1	ALL	5.40784		CUL4A	ALL	-0.391956			7003.47	1249		6408.01	1249
							3056.39	1250		324.438	1250						BARX2	ALL	4.95239		CUL5	ALL	-0.0760081			7002.97	1250		6406.22	1250
							3046.7	1251		324.324	1251						BASP1	ALL	7.80363		CUTA	ALL	-0.124742			6997.23	1251		6404.82	1251
							3044.81	1252		324.057	1252						BATF	ALL	-3.17374		CUTC	ALL	-0.475484			6996.97	1252		6403.31	1252
							3044.43	1253		323.95	1253						BATF2	ALL	-1.67829		CUX1	ALL	-0.533411			6990.55	1253		6399.88	1253
							3040.97	1254		323.326	1254						BATF3	ALL	-1.4625		CUZD1	ALL	-2.53114			6983.72	1254		6398.84	1254
							3040.87	1255		323.086	1255						BAX	ALL	5.55432		CWC15	ALL	-0.734674			6980.07	1255		6398.34	1255
							3036.35	1256		322.85	1256						BAZ1A	ALL	7.53107		CWC22	ALL	-1.21516			6977.61	1256		6385.9	1256
							3034.39	1257		321.992	1257						BAZ1B	ALL	7.8969		CWC25	ALL	-0.115594			6975.92	1257		6366.07	1257
							3034.24	1258		321.882	1258						BAZ2A	ALL	7.17172		CWC27	ALL	-1.41971			6965.42	1258		6365.39	1258
							3030.09	1259		321.867	1259						BAZ2B	ALL	6.17887		CWF19L1	ALL	-0.98594			6958.49	1259		6360.44	1259
							3028.79	1260		321.508	1260						BBC3	ALL	1.8436		CWF19L2	ALL	-0.822006			6956.23	1260		6357.04	1260
							3026.43	1261		321.507	1261						BBIP1	ALL	3.66824		CXCL1	ALL	-2.77857			6951.64	1261		6355.35	1261
							3023.5	1262		321.398	1262						BBOX1	ALL	3.24593		CXCL16	ALL	-0.752096			6950.63	1262		6349.32	1262
							3023.35	1263		321.274	1263						BBS1	ALL	4.97799		CXCL2	ALL	-2.38772			6948.42	1263		6347.67	1263
							3018.71	1264		320.534	1264						BBS10	ALL	3.82527		CXorf36	ALL	-0.182538			6943.04	1264		6333.83	1264
							3018.05	1265		320.298	1265						BBS12	ALL	2.3791		CXorf38	ALL	-0.439363			6932.43	1265		6333.66	1265
							3017.56	1266		320.288	1266						BBS2	ALL	5.48619		CXorf40A	ALL	-0.192917			6930.46	1266		6329.08	1266
							3015.16	1267		320.05	1267						BBS4	ALL	3.39164		CXorf40B	ALL	-0.190576			6901.22	1267		6325.37	1267
							3014.13	1268		319.677	1268						BBS5	ALL	7.49927		CXorf56	ALL	-0.214398			6886.54	1268		6324.12	1268
							3014.05	1269		319.207	1269						BBS7	ALL	3.99451		CYB561	ALL	-0.355271			6868.14	1269		6311.89	1269
							3014.04	1270		319.198	1270						BBS9	ALL	4.55153		CYB5A	ALL	-0.133589			6867.74	1270		6309.82	1270
							3012.74	1271		318.938	1271						BBX	ALL	7.32427		CYB5B	ALL	-0.839717			6866.44	1271		6307.33	1271
							3010.14	1272		318.098	1272						BCAM	ALL	8.16459		CYB5D1	ALL	-0.260296			6863.38	1272		6305.77	1272
							3007.33	1273		317.721	1273						BCAN	ALL	-0.38433		CYB5R4	ALL	-0.0315053			6863.23	1273		6297.93	1273
							3005.48	1274		317.6	1274						BCAP29	ALL	5.47478		CYC1	ALL	-0.485377			6847.1	1274		6291.87	1274
							3002.94	1275		317.373	1275						BCAP31	ALL	7.273		CYLD	ALL	-0.0513053			6839.69	1275		6282.58	1275
							3000.47	1276		317.372	1276						BCAR1	ALL	6.57567		CYP1B1	ALL	-1.35154			6820.06	1276		6273.68	1276
							2998.54	1277		316.875	1277						BCAR3	ALL	5.44504		CYP24A1	ALL	-1.54847			6818.89	1277		6273.28	1277
							2994.8	1278		315.788	1278						BCAR4	ALL	-4.04909		CYP27B1	ALL	-0.914295			6816.15	1278		6272.93	1278
							2991.1	1279		314.93	1279						BCAS1	ALL	-0.205975		CYP2R1	ALL	-1.24468			6807.72	1279		6268.19	1279
							2987.92	1280		314.192	1280						BCAS2	ALL	6.10999		CYP39A1	ALL	-0.69706			6802.94	1280		6268.16	1280
							2984.89	1281		314.072	1281						BCAS3	ALL	4.96641		CYP4F11	ALL	-1.3509			6792.89	1281		6253.2	1281
							2984.29	1282		313.342	1282						BCAS4	ALL	3.49201		CYP4V2	ALL	-0.30321			6791.58	1282		6250.9	1282
							2983.61	1283		312.984	1283						BCAT1	ALL	7.22568		CYP51A1	ALL	-0.522361			6789.5	1283		6243.19	1283
							2970.93	1284		312.984	1284						BCAT2	ALL	5.32862		CYS1	ALL	-1.20838			6782.52	1284		6237.57	1284
							2969.69	1285		312.86	1285						BCCIP	ALL	7.65351		DAB2IP	ALL	-1.62713			6778.66	1285		6233.31	1285
							2969.29	1286		312.114	1286						BCDIN3D	ALL	2.93963		DANCR	ALL	-0.47893			6770.48	1286		6227.99	1286
							2968.71	1287		311.633	1287						BCDIN3D-AS1	ALL	0.162207		DAP3	ALL	-0.156005			6768.01	1287		6220.75	1287
							2967.2	1288		311.63	1288						BCHE	ALL	-2.24034		DAPK2	ALL	-0.410107			6767.3	1288		6219.95	1288
							2962.05	1289		311.619	1289						BCKDHA	ALL	5.09964		DAPP1	ALL	-0.665198			6762.52	1289		6209.43	1289
							2956.39	1290		311.402	1290						BCKDHB	ALL	4.06138		DARS	ALL	-0.630439			6761.47	1290		6207.84	1290
							2956.26	1291		311.393	1291						BCKDK	ALL	5.87989		DARS2	ALL	-1.47571			6760.48	1291		6198.49	1291
							2955.39	1292		310.288	1292						BCL10	ALL	5.10176		DAXX	ALL	-0.916262			6755.73	1292		6197.65	1292
							2954.86	1293		308.939	1293						BCL11A	ALL	3.21494		DAZAP1	ALL	-1.2181			6750.16	1293		6192.37	1293
							2953.34	1294		308.716	1294						BCL11B	ALL	-1.93211		DBF4	ALL	-2.26263			6749.12	1294		6181.45	1294
							2952.16	1295		308.339	1295						BCL2	ALL	2.40679		DBIL5P	ALL	-1.45613			6737.92	1295		6168.11	1295
							2950.58	1296		307.736	1296						BCL2L1	ALL	6.90305		DBN1	ALL	-0.865094			6731.24	1296		6168.1	1296
							2950.13	1297		307.495	1297						BCL2L10	ALL	-1.93211		DBNDD1	ALL	-1.68652			6729.49	1297		6164.52	1297
							2946.51	1298		307.474	1298						BCL2L11	ALL	4.47183		DBNDD2	ALL	-2.67977			6724.17	1298		6154.41	1298
							2944.91	1299		307.25	1299						BCL2L12	ALL	5.0718		DBNL	ALL	-0.245823			6717.4	1299		6154.28	1299
							2939.27	1300		307.12	1300						BCL2L13	ALL	7.27535		DBR1	ALL	-0.44623			6712.57	1300		6145.56	1300
							2938.93	1301		307.01	1301						BCL2L14	ALL	-2.24034		DCAF13	ALL	-0.326954			6711.36	1301		6144.61	1301
							2938.14	1302		306.768	1302						BCL2L15	ALL	-0.205975		DCAF15	ALL	-1.80175			6701.81	1302		6140.04	1302
							2932.24	1303		306.152	1303						BCL2L2	ALL	6.2126		DCAF16	ALL	-0.12187			6699.66	1303		6136.77	1303
							2928.95	1304		306.026	1304						BCL2L2-PABPN1	ALL	7.14679		DCAF17	ALL	-0.521492			6698.3	1304		6120.88	1304
							2924.89	1305		306.022	1305						BCL3	ALL	4.00813		DCAF5	ALL	-0.160576			6695.67	1305		6119.4	1305
							2923.24	1306		305.912	1306						BCL6	ALL	3.95754		DCAF6	ALL	-0.510583			6687.5	1306		6118.82	1306
							2923.23	1307		305.898	1307						BCL6B	ALL	-4.04909		DCAF7	ALL	-0.018012			6677.93	1307		6113.96	1307
							2919.98	1308		305.793	1308						BCL7A	ALL	5.18207		DCBLD1	ALL	-0.0877754			6677.59	1308		6110.91	1308
							2915.31	1309		305.669	1309						BCL7B	ALL	5.42656		DCK	ALL	-1.67309			6672.4	1309		6102.73	1309
							2909.72	1310		305.662	1310						BCL7C	ALL	5.70691		DCLRE1A	ALL	-3.53429			6671.62	1310		6081.53	1310
							2904.94	1311		305.426	1311						BCL9	ALL	4.66481		DCLRE1B	ALL	-2.67371			6669.68	1311		6079.17	1311
							2902.88	1312		305.184	1312						BCL9L	ALL	6.99201		DCLRE1C	ALL	-1.59422			6668.61	1312		6066	1312
							2900.2	1313		304.695	1313						BCLAF1	ALL	7.96949		DCP1A	ALL	-0.667197			6668.32	1313		6061.23	1313
							2895.98	1314		304.679	1314						BCMO1	ALL	-0.701558		DCP2	ALL	-0.313151			6657.06	1314		6053.94	1314
							2895.77	1315		303.95	1315						BCO2	ALL	0.162207		DCPS	ALL	-1.09334			6656.29	1315		6046.91	1315
							2895.18	1316		303.71	1316						BCOR	ALL	5.0122		DCTD	ALL	-1.04502			6652.41	1316		6046.1	1316
							2893.18	1317		303.7	1317						BCORL1	ALL	4.82219		DCTN2	ALL	-0.205897			6649.66	1317		6038.29	1317
							2890.28	1318		302.857	1318						BCORP1	ALL	-3.17374		DCTN3	ALL	-0.260606			6648.12	1318		6032.74	1318
							2889.32	1319		302.498	1319						BCR	ALL	7.54516		DCTN4	ALL	-0.35967			6640.52	1319		6026.86	1319
							2886.06	1320		302.488	1320						BCRP2	ALL	1.25049		DCTN5	ALL	-0.0173829			6635.69	1320		6023.86	1320
							2883.81	1321		302.137	1321						BCRP3	ALL	-1.93211		DCTN6	ALL	-0.817621			6624.93	1321		6021.58	1321
							2883.22	1322		302.131	1322						BCS1L	ALL	4.86275		DCTPP1	ALL	-1.29214			6623.19	1322		6021.49	1322
							2882.68	1323		301.993	1323						BCYRN1	ALL	2.39301		DCUN1D4	ALL	-0.509546			6621.54	1323		6018.82	1323
							2881.29	1324		301.758	1324						BDH1	ALL	5.78284		DCUN1D5	ALL	-0.937942			6609.51	1324		6018.06	1324
							2866.26	1325		301.752	1325						BDH2	ALL	3.59189		DDAH2	ALL	-0.271688			6590.24	1325		6017.91	1325
							2865.15	1326		301.275	1326						BDKRB1	ALL	3.35657		DDB2	ALL	-1.46929			6584.31	1326		6013.25	1326
							2862.94	1327		301.142	1327						BDKRB2	ALL	5.71662		DDIT4	ALL	-1.7018			6580.68	1327		6007.75	1327
							2857.78	1328		300.901	1328						BDNF	ALL	3.08384		DDN	ALL	-2.19316			6579.2	1328		6006.99	1328
							2857.42	1329		300.542	1329						BDNF-AS	ALL	-0.292398		DDX1	ALL	-0.303187			6575.97	1329		6006.22	1329
							2856.28	1330		300.288	1330						BDP1	ALL	6.79913		DDX10	ALL	-0.471864			6574.05	1330		5998.7	1330
							2854.58	1331		300.058	1331						BEAN1	ALL	-2.63284		DDX11	ALL	-1.09737			6566.96	1331		5993.52	1331
							2846.31	1332		299.815	1332						BECN1	ALL	6.14741		DDX11-AS1	ALL	-1.32455			6566.18	1332		5987.95	1332
							2843.7	1333		299.558	1333						BEGAIN	ALL	-1.1088		DDX12P	ALL	-3.34686			6559.74	1333		5986.56	1333
							2841.36	1334		298.959	1334						BEND2	ALL	-0.587887		DDX18	ALL	-0.512961			6557.1	1334		5982.96	1334
							2832.81	1335		298.72	1335						BEND3	ALL	4.16231		DDX19B	ALL	-0.257881			6555.03	1335		5981.82	1335
							2830.6	1336		298.598	1336						BEND3P3	ALL	3.36365		DDX20	ALL	-0.979708			6541.09	1336		5973	1336
							2830.18	1337		298.586	1337						BEND5	ALL	-2.63284		DDX21	ALL	-0.753865			6538.24	1337		5968.73	1337
							2826.28	1338		298.342	1338						BEND6	ALL	1.76018		DDX23	ALL	-0.648761			6531.47	1338		5956.68	1338
							2825.62	1339		298.223	1339						BEND7	ALL	1.57731		DDX24	ALL	-0.134538			6529.69	1339		5951.18	1339
							2817.99	1340		298.1	1340						BEST1	ALL	-0.292398		DDX27	ALL	-0.0987697			6527.66	1340		5946.51	1340
							2817.03	1341		297.858	1341						BEST3	ALL	-0.0472632		DDX28	ALL	-0.269525			6524.41	1341		5941.86	1341
							2815.47	1342		297.5	1342						BEST4	ALL	-0.701558		DDX31	ALL	-0.341045			6520.37	1342		5921.47	1342
							2810.72	1343		297.491	1343						BET1	ALL	3.98076		DDX39A	ALL	-1.93622			6518.66	1343		5921.08	1343
							2810.51	1344		297.48	1344						BET1L	ALL	5.5743		DDX39B	ALL	-0.372107			6515.88	1344		5913.96	1344
							2807.25	1345		296.388	1345						BEX1	ALL	-4.04909		DDX41	ALL	-0.433919			6511.71	1345		5907.56	1345
							2799.7	1346		296.274	1346						BEX2	ALL	1.50228		DDX46	ALL	-0.483793			6508.19	1346		5902.43	1346
							2798.29	1347		296.274	1347						BEX5	ALL	-1.4625		DDX47	ALL	-0.706716			6508.19	1347		5895.55	1347
							2790.19	1348		296.141	1348						BFAR	ALL	6.36243		DDX50	ALL	-0.46891			6493.48	1348		5894.03	1348
							2790	1349		296.032	1349						BFSP1	ALL	2.35087		DDX51	ALL	-0.229603			6491.51	1349		5890.85	1349
							2789.94	1350		295.772	1350						BGLAP	ALL	-3.17374		DDX52	ALL	-0.0393199			6487.78	1350		5885.38	1350
							2787.61	1351		295.667	1351						BGN	ALL	2.06831		DDX54	ALL	-1.10808			6474.14	1351		5880.62	1351
							2783.02	1352		295.535	1352						BHLHA15	ALL	-1.27484		DDX55	ALL	-0.245758			6470.08	1352		5880.53	1352
							2780.7	1353		295.302	1353						BHLHB9	ALL	3.49846		DDX56	ALL	-0.529179			6464.04	1353		5852.71	1353
							2779.43	1354		295.165	1354						BHLHE40	ALL	7.08546		DDX6	ALL	-0.10655			6454.62	1354		5848.49	1354
							2775.88	1355		294.816	1355						BHLHE40-AS1	ALL	-2.24034		DDX60	ALL	-0.9519			6454.08	1355		5846.38	1355
							2767.64	1356		294.57	1356						BHLHE41	ALL	2.80042		DECR1	ALL	-0.810829			6448.46	1356		5842.12	1356
							2767.19	1357		294.554	1357						BHMT	ALL	-1.67829		DEDD	ALL	-1.28187			6448.25	1357		5839.65	1357
							2764.91	1358		294.211	1358						BHMT2	ALL	-0.38433		DEF6	ALL	-2.1722			6446.78	1358		5837.91	1358
							2760.2	1359		293.722	1359						BICD1	ALL	3.84058		DEK	ALL	-1.63938			6442.8	1359		5837.36	1359
							2757.89	1360		293.225	1360						BICD2	ALL	6.96665		DENND1A	ALL	-0.372439			6434.53	1360		5836.62	1360
							2756.92	1361		292.864	1361						BID	ALL	6.19484		DENND1B	ALL	-1.07294			6427.49	1361		5835.19	1361
							2755.71	1362		292.746	1362						BIK	ALL	1.60148		DENND2D	ALL	-0.929782			6419.62	1362		5835.08	1362
							2754.38	1363		292.732	1363						BIN1	ALL	2.43396		DENND4B	ALL	-0.673232			6408.93	1363		5831.71	1363
							2753.15	1364		292.611	1364						BIN3	ALL	3.81497		DENR	ALL	-0.538076			6403.97	1364		5831.33	1364
							2746.68	1365		292.492	1365						BIN3-IT1	ALL	-1.67829		DEPDC1-AS1	ALL	-3.8699			6403.12	1365		5817	1365
							2740.36	1366		292.238	1366						BIRC2	ALL	6.8416		DEPDC1B	ALL	-3.46144			6400.38	1366		5816.36	1366
							2739.16	1367		291.76	1367						BIRC3	ALL	1.88356		DEPDC4	ALL	-2.43583			6395.49	1367		5812.85	1367
							2735.85	1368		291.526	1368						BIRC5	ALL	6.78271		DERA	ALL	-0.774436			6387.54	1368		5812.26	1368
							2733.14	1369		290.913	1369						BIRC6	ALL	7.3751		DERL1	ALL	-0.00264788			6383.77	1369		5811.07	1369
							2731.97	1370		290.906	1370						BIVM	ALL	4.69038		DERL2	ALL	-0.157831			6383.54	1370		5801.18	1370
							2731.86	1371		290.554	1371						BIVM-ERCC5	ALL	5.32136		DESI1	ALL	-0.0246489			6383.17	1371		5799.11	1371
							2725.77	1372		290.413	1372						BLACAT1	ALL	0.557641		DET1	ALL	-0.42902			6372.23	1372		5795.35	1372
							2724.47	1373		289.45	1373						BLACE	ALL	2.05086		DFFA	ALL	-0.0623634			6371.71	1373		5792.89	1373
							2722.15	1374		289.322	1374						BLCAP	ALL	6.2862		DFFB	ALL	-0.310117			6361	1374		5792.47	1374
							2720.55	1375		288.596	1375						BLM	ALL	5.21964		DFNA5	ALL	-0.137914			6360.97	1375		5788.23	1375
							2718.92	1376		288.354	1376						BLMH	ALL	6.96315		DGCR14	ALL	-0.595007			6360.33	1376		5785.58	1376
							2717.64	1377		287.98	1377						BLNK	ALL	-1.93211		DGCR5	ALL	-0.962394			6360.27	1377		5785.31	1377
							2702.52	1378		287.606	1378						BLOC1S1	ALL	4.11692		DGCR8	ALL	-0.601172			6357.42	1378		5783.01	1378
							2701.68	1379		287.496	1379						BLOC1S2	ALL	6.63395		DGKD	ALL	-0.454576			6354.37	1379		5781.91	1379
							2701.17	1380		287.485	1380						BLOC1S3	ALL	3.77303		DGKE	ALL	-0.0789672			6349.84	1380		5779.12	1380
							2701.14	1381		287.123	1381						BLOC1S4	ALL	3.86574		DGKH	ALL	-0.702494			6349.45	1381		5772.94	1381
							2700.59	1382		287.008	1382						BLOC1S5	ALL	1.47638		DGKZ	ALL	-0.223364			6332.03	1382		5772.82	1382
							2699.58	1383		286.88	1383						BLOC1S5-TXNDC5	ALL	5.08042		DGUOK	ALL	-0.0381001			6331.9	1383		5769.99	1383
							2696.01	1384		286.77	1384						BLOC1S6	ALL	6.29641		DGUOK-AS1	ALL	-0.290685			6329.35	1384		5769.15	1384
							2693.17	1385		286.528	1385						BLVRA	ALL	5.85875		DHCR24	ALL	-0.321132			6322.21	1385		5769.05	1385
							2691.68	1386		286.528	1386						BLVRB	ALL	5.17806		DHCR7	ALL	-0.128872			6317.97	1386		5765.06	1386
							2691.08	1387		286.286	1387						BLZF1	ALL	4.38052		DHDDS	ALL	-0.00704339			6316.97	1387		5761.38	1387
							2689.68	1388		286.022	1388						BMF	ALL	2.01533		DHFR	ALL	-2.00201			6316.25	1388		5758.96	1388
							2683.57	1389		284.812	1389						BMI1	ALL	3.77303		DHODH	ALL	-0.942428			6300.3	1389		5757.1	1389
							2679.24	1390		284.809	1390						BMP1	ALL	5.36083		DHRS11	ALL	-0.433493			6299.03	1390		5748.71	1390
							2678.39	1391		284.57	1391						BMP2	ALL	0.557641		DHRS13	ALL	-0.110877			6297.71	1391		5737.15	1391
							2671.34	1392		284.557	1392						BMP2K	ALL	5.29196		DHRS4L1	ALL	-0.536305			6294.33	1392		5733.4	1392
							2669.18	1393		283.954	1393						BMP3	ALL	-3.17374		DHRS7	ALL	-0.393606			6290.49	1393		5732.82	1393
							2667.24	1394		283.954	1394						BMP4	ALL	-4.04909		DHRS7B	ALL	-0.00439035			6287.96	1394		5728.85	1394
							2665.68	1395		283.946	1395						BMP5	ALL	3.3423		DHRSX	ALL	-0.101794			6280.86	1395		5727.89	1395
							2665.09	1396		283.844	1396						BMP6	ALL	-4.04909		DHTKD1	ALL	-0.549189			6269.42	1396		5727.65	1396
							2661.41	1397		283.338	1397						BMP7	ALL	-4.04909		DHX30	ALL	-0.295868			6268.89	1397		5725.48	1397
							2656.06	1398		283.114	1398						BMP8A	ALL	-0.587887		DHX33	ALL	-0.708731			6265.4	1398		5724.6	1398
							2654.83	1399		282.744	1399						BMP8B	ALL	1.39576		DHX35	ALL	-1.19623			6265	1399		5724.45	1399
							2649.65	1400		282.741	1400						BMPER	ALL	-1.4625		DHX37	ALL	-0.409311			6247.44	1400		5720.73	1400
							2648.27	1401		282.728	1401						BMPR1A	ALL	6.03323		DHX38	ALL	-0.0771612			6246.12	1401		5719	1401
							2646.34	1402		282.38	1402						BMPR1B	ALL	1.05434		DHX57	ALL	-0.462306			6245.59	1402		5718.85	1402
							2645.02	1403		282.363	1403						BMPR2	ALL	6.74524		DHX9	ALL	-0.412554			6243.14	1403		5715.15	1403
							2644.47	1404		282.26	1404						BMS1	ALL	7.77636		DIAPH2	ALL	-1.01999			6241.25	1404		5714.79	1404
							2644.02	1405		282.251	1405						BMS1P17	ALL	1.01889		DICER1	ALL	-0.196108			6238.16	1405		5705.25	1405
							2641.19	1406		282.018	1406						BMS1P18	ALL	1.01889		DIDO1	ALL	-0.259321			6234.69	1406		5703.46	1406
							2641.07	1407		282.018	1407						BMS1P20	ALL	4.50103		DIEXF	ALL	-0.980655			6234.3	1407		5696.66	1407
							2640.45	1408		281.874	1408						BMS1P4	ALL	2.49973		DIO2	ALL	-1.17335			6232.06	1408		5690.99	1408
							2635.1	1409		281.51	1409						BMS1P5	ALL	4.249		DIP2A	ALL	-0.0101094			6229.08	1409		5690.4	1409
							2626.02	1410		280.661	1410						BMS1P6	ALL	3.45269		DIS3L	ALL	-0.520555			6225.21	1410		5685.53	1410
							2620.49	1411		279.819	1411						BNC1	ALL	6.65069		DKC1	ALL	-1.10485			6223.3	1411		5685.52	1411
							2619.39	1412		279.576	1412						BNC2	ALL	0.945264		DKK3	ALL	-0.0629433			6222.26	1412		5683.64	1412
							2616.45	1413		279.32	1413						BNIP1	ALL	3.27628		DLAT	ALL	-0.921776			6220.88	1413		5673.25	1413
							2616.38	1414		279.202	1414						BNIP2	ALL	6.19086		DLD	ALL	-0.0232457			6212.11	1414		5673.02	1414
							2611.16	1415		278.96	1415						BNIP3	ALL	5.42318		DLEU1	ALL	-0.436946			6212.02	1415		5671.77	1415
							2611.12	1416		277.502	1416						BNIP3L	ALL	6.24652		DLEU2	ALL	-0.600821			6211.71	1416		5671.01	1416
							2607.88	1417		277.486	1417						BNIPL	ALL	1.18802		DLEU2L	ALL	-2.98096			6209.26	1417		5668.51	1417
							2606.46	1418		277.376	1418						BOC	ALL	-1.1088		DLG1	ALL	-0.60073			6206.54	1418		5658.89	1418
							2605.6	1419		276.518	1419						BOD1	ALL	6.44738		DLG1-AS1	ALL	-0.388796			6202.47	1419		5657.31	1419
							2604.97	1420		275.792	1420						BOD1L1	ALL	6.84982		DLG3	ALL	-0.935306			6198.4	1420		5655.32	1420
							2599.93	1421		275.657	1421						BOK	ALL	5.69713		DLGAP1-AS1	ALL	-0.892028			6198.29	1421		5650.69	1421
							2599.49	1422		275.176	1422						BOK-AS1	ALL	-3.17374		DLGAP1-AS2	ALL	-0.129025			6195.63	1422		5643.19	1422
							2591.65	1423		275.067	1423						BOLA1	ALL	3.17524		DLK2	ALL	-0.198591			6190.72	1423		5640.74	1423
							2591.22	1424		274.327	1424						BOLA2	ALL	5.31407		DLL1	ALL	-0.7371			6189.46	1424		5638.78	1424
							2586.33	1425		273.972	1425						BOLA2B	ALL	5.31407		DLL3	ALL	-2.32097			6183.05	1425		5628.74	1425
							2586.12	1426		273.966	1426						BOLA3	ALL	4.32354		DLX1	ALL	-0.527218			6173.7	1426		5627.13	1426
							2580.74	1427		273.602	1427						BOLA3-AS1	ALL	-0.124438		DLX6	ALL	-1.82505			6170.2	1427		5624.72	1427
							2579.77	1428		273.472	1428						BOLL	ALL	-2.63284		DLX6-AS1	ALL	-1.05641			6169.99	1428		5609.68	1428
							2578.19	1429		273.345	1429						BOP1	ALL	6.84856		DMAP1	ALL	-0.406399			6160.7	1429		5609.58	1429
							2573.69	1430		273.342	1430						BORA	ALL	5.33764		DMC1	ALL	-1.67375			6159.7	1430		5605.22	1430
							2570.44	1431		273.24	1431						BPGM	ALL	3.94815		DMD	ALL	-0.083068			6156.86	1431		5603.86	1431
							2568.34	1432		273.108	1432						BPHL	ALL	4.04825		DMKN	ALL	-1.02665			6156.77	1432		5601.25	1432
							2566.63	1433		273.101	1433						BPNT1	ALL	5.73039		DMRTA1	ALL	-1.13056			6153.25	1433		5599.62	1433
							2563.12	1434		272.976	1434						BPTF	ALL	7.3279		DMRTA2	ALL	-1.52072			6149.01	1434		5593.14	1434
							2558.62	1435		272.626	1435						BRAF	ALL	3.88063		DMTN	ALL	-1.44034			6145.26	1435		5593.01	1435
							2558.37	1436		272.132	1436						BRAP	ALL	5.35017		DNA2	ALL	-1.61473			6144.88	1436		5592.12	1436
							2557.92	1437		272.008	1437						BRAT1	ALL	4.91189		DNAH11	ALL	-0.0851085			6142.85	1437		5591.84	1437
							2557.34	1438		271.41	1438						BRCA1	ALL	6.37912		DNAH5	ALL	-0.628639			6136.02	1438		5591.53	1438
							2556.72	1439		271.291	1439						BRCA2	ALL	5.24671		DNAJA1	ALL	-0.39262			6132.12	1439		5591.08	1439
							2555.06	1440		270.803	1440						BRCC3	ALL	6.66079		DNAJA2	ALL	-0.187729			6127.91	1440		5585.72	1440
							2554.9	1441		270.789	1441						BRD1	ALL	5.14144		DNAJA3	ALL	-0.458326			6126.49	1441		5575.95	1441
							2554.01	1442		270.182	1442						BRD2	ALL	8.18573		DNAJA4	ALL	-1.62502			6123.34	1442		5570.22	1442
							2553.17	1443		268.605	1443						BRD3	ALL	6.67367		DNAJB11	ALL	-0.323453			6114.2	1443		5566.18	1443
							2549.5	1444		268.224	1444						BRD4	ALL	7.03589		DNAJB5	ALL	-0.448523			6113.82	1444		5559.41	1444
							2547.62	1445		267.63	1445						BRD7	ALL	6.99998		DNAJB6	ALL	-0.105214			6108.2	1445		5547.33	1445
							2547.29	1446		267.386	1446						BRD8	ALL	6.40681		DNAJC10	ALL	-0.222565			6103.7	1446		5544.89	1446
							2546.4	1447		267.256	1447						BRD9	ALL	5.33404		DNAJC11	ALL	-0.697414			6102.53	1447		5542.62	1447
							2544.11	1448		266.882	1448						BRE	ALL	4.9287		DNAJC13	ALL	-0.145816			6097.54	1448		5539.82	1448
							2536.55	1449		265.78	1449						BREA2	ALL	-0.124438		DNAJC15	ALL	-0.875198			6095.77	1449		5529.9	1449
							2535.26	1450		265.557	1450						BRE-AS1	ALL	-3.17374		DNAJC17	ALL	-1.79201			6095.41	1450		5528.76	1450
							2532.58	1451		265.554	1451						BRF1	ALL	5.80772		DNAJC19	ALL	-0.42367			6091.47	1451		5511.8	1451
							2529.54	1452		265.421	1452						BRF2	ALL	3.6039		DNAJC2	ALL	-1.52592			6086.43	1452		5511.17	1452
							2526.38	1453		265.298	1453						BRI3	ALL	6.44738		DNAJC21	ALL	-0.207669			6085.21	1453		5498.87	1453
							2523.52	1454		265.19	1454						BRI3BP	ALL	4.16231		DNAJC22	ALL	-1.63391			6081.53	1454		5498.5	1454
							2522.08	1455		265.188	1455						BRICD5	ALL	0.345083		DNAJC24	ALL	-0.0479965			6078.22	1455		5497.09	1455
							2521.29	1456		265.179	1456						BRINP3	ALL	-4.04909		DNAJC4	ALL	-0.238105			6071.86	1456		5496.17	1456
							2520.46	1457		265.056	1457						BRIP1	ALL	6.35889		DNAJC7	ALL	-1.1203			6071.53	1457		5495.45	1457
							2512.15	1458		264.944	1458						BRIX1	ALL	6.42046		DNAJC8	ALL	-0.282322			6061.64	1458		5495.3	1458
							2511.49	1459		264.824	1459						BRK1	ALL	6.88224		DNAJC9	ALL	-1.66264			6060.74	1459		5494.83	1459
							2510.71	1460		263.359	1460						BRMS1	ALL	6.72132		DNASE1	ALL	-0.241547			6058.93	1460		5484.79	1460
							2505.47	1461		262.998	1461						BRMS1L	ALL	5.29937		DNER	ALL	-0.439385			6045.9	1461		5483.9	1461
							2504.89	1462		262.99	1462						BROX	ALL	6.82438		DNLZ	ALL	-0.0214701			6040.07	1462		5479.6	1462
							2501.21	1463		262.737	1463						BRPF1	ALL	5.28452		DNM1L	ALL	-0.1751			6033.22	1463		5477.75	1463
							2499.69	1464		262.614	1464						BRPF3	ALL	6.12257		DNM1P41	ALL	-0.168844			6022.59	1464		5475.36	1464
							2498.02	1465		262.504	1465						BRSK1	ALL	-0.124438		DNMBP	ALL	-0.143342			6020.48	1465		5475.2	1465
							2497.93	1466		262.372	1466						BRSK2	ALL	2.13605		DNMT1	ALL	-1.30128			6019.45	1466		5469.26	1466
							2495.34	1467		262.262	1467						BRWD1	ALL	5.94036		DNMT3A	ALL	-0.534992			6014.75	1467		5463.48	1467
							2493.41	1468		261.654	1468						BRWD1-IT2	ALL	-4.04909		DNMT3B	ALL	-0.941689			6013.17	1468		5457.51	1468
							2492.12	1469		261.635	1469						BRWD3	ALL	6.50376		DNPEP	ALL	-0.210175			6011.15	1469		5456.64	1469
							2491.68	1470		261.406	1470						BSCL2	ALL	-1.67829		DNPH1	ALL	-1.07536			6010.97	1470		5451.22	1470
							2487.83	1471		261.404	1471						BSDC1	ALL	5.96269		DNTTIP1	ALL	-0.385268			6008.2	1471		5450.96	1471
							2487.53	1472		261.162	1472						BSG	ALL	9.22537		DNTTIP2	ALL	-0.42057			6007.89	1472		5449.93	1472
							2486.82	1473		260.678	1473						BSN	ALL	0.507365		DOCK6	ALL	-0.348777			5999.63	1473		5443.62	1473
							2486	1474		260.304	1474						BSN-AS2	ALL	0.906992		DOCK7	ALL	-0.371516			5995.07	1474		5442.68	1474
							2482.29	1475		260.062	1475						BSPRY	ALL	4.61523		DOHH	ALL	-0.353682			5989.81	1475		5431.94	1475
							2480.26	1476		260.058	1476						BST1	ALL	-4.04909		DOK1	ALL	-0.000139058			5979.39	1476		5426.59	1476
							2479.48	1477		259.93	1477						BST2	ALL	1.82319		DOK3	ALL	-2.17274			5978.34	1477		5422.37	1477
							2478.82	1478		259.578	1478						BTAF1	ALL	6.5464		DOK7	ALL	-2.72263			5975.69	1478		5420.71	1478
							2477.05	1479		259.578	1479						BTBD1	ALL	6.63614		DOLPP1	ALL	-0.605168			5970.36	1479		5410.72	1479
							2476.27	1480		259.204	1480						BTBD10	ALL	5.51351		DONSON	ALL	-1.78483			5969.62	1480		5410.24	1480
							2475.61	1481		258.976	1481						BTBD11	ALL	5.39753		DOT1L	ALL	-0.06658			5961.27	1481		5404.03	1481
							2473.78	1482		258.962	1482						BTBD16	ALL	-0.824958		DPAGT1	ALL	-0.510563			5961.2	1482		5400.97	1482
							2472.8	1483		258.593	1483						BTBD18	ALL	-3.17374		DPF1	ALL	-1.75431			5960.99	1483		5387.49	1483
							2467.42	1484		257.752	1484						BTBD2	ALL	7.16464		DPF2	ALL	-0.18284			5959.76	1484		5381.47	1484
							2466.98	1485		256.896	1485						BTBD3	ALL	4.75375		DPH2	ALL	-0.605656			5957.43	1485		5380.09	1485
							2456	1486		256.885	1486						BTBD6	ALL	6.01535		DPH3	ALL	-0.308222			5954.55	1486		5376.17	1486
							2455.88	1487		256.283	1487						BTBD7	ALL	6.82309		DPH3P1	ALL	-0.559709			5952.36	1487		5374.2	1487
							2454.45	1488		256.044	1488						BTBD8	ALL	0.162207		DPH5	ALL	-0.751367			5935.81	1488		5373.08	1488
							2454.33	1489		255.794	1489						BTBD9	ALL	4.20236		DPH6	ALL	-0.183657			5931.01	1489		5373.02	1489
							2447.51	1490		255.178	1490						BTC	ALL	-0.482522		DPH6-AS1	ALL	-0.0317044			5924.54	1490		5371.55	1490
							2437.05	1491		254.936	1491						BTD	ALL	3.82527		DPM2	ALL	-0.254901			5918.5	1491		5365.39	1491
							2436.08	1492		254.452	1492						BTF3	ALL	8.74734		DPP7	ALL	-0.532291			5910.04	1492		5359.99	1492
							2435.65	1493		253.851	1493						BTF3L4	ALL	6.20177		DPP8	ALL	-0.140652			5908.48	1493		5347.44	1493
							2435.6	1494		253.484	1494						BTG1	ALL	5.38191		DPP9	ALL	-0.408582			5905.42	1494		5339.3	1494
							2435.43	1495		253.35	1495						BTG2	ALL	3.72434		DPY19L4	ALL	-0.532721			5901.16	1495		5339.09	1495
							2435.15	1496		253.242	1496						BTG3	ALL	4.38052		DPY30	ALL	-0.211127			5894.98	1496		5338.5	1496
							2434.11	1497		253.11	1497						BTG4	ALL	-4.04909		DPYSL2	ALL	-0.870669			5892.72	1497		5337.52	1497
							2433.26	1498		253.11	1498						BTK	ALL	-3.17374		DR1	ALL	-0.730222			5889.54	1498		5337.32	1498
							2431.82	1499		252.868	1499						BTLA	ALL	-4.04909		DRAM1	ALL	-0.70052			5886.58	1499		5330.74	1499
							2430.07	1500		252.736	1500						BTN2A1	ALL	4.39787		DRAM2	ALL	-0.376842			5884.68	1500		5322.65	1500
							2428.95	1501		252.623	1501						BTN2A2	ALL	3.87072		DRAP1	ALL	-0.505937			5883.33	1501		5318.51	1501
							2425.36	1502		252.252	1502						BTN2A3P	ALL	1.15575		DRG1	ALL	-0.509257			5882.18	1502		5306.94	1502
							2423.68	1503		252.023	1503						BTN3A1	ALL	4.58524		DRG2	ALL	-0.091059			5880.75	1503		5302.75	1503
							2422.97	1504		251.9	1504						BTN3A2	ALL	5.35017		DROSHA	ALL	-0.781078			5879.96	1504		5301.52	1504
							2414.26	1505		251.526	1505						BTN3A3	ALL	3.50488		DSC2	ALL	-0.920546			5875.36	1505		5301.42	1505
							2414.15	1506		251.416	1506						BTNL9	ALL	-4.04909		DSC3	ALL	-0.0852679			5872.29	1506		5298.95	1506
							2412.54	1507		251.404	1507						BTRC	ALL	5.67167		DSCC1	ALL	-3.64799			5870.75	1507		5297.12	1507
							2409.95	1508		250.433	1508						BUB1	ALL	7.07579		DSE	ALL	-0.32894			5866.55	1508		5292.96	1508
							2409.9	1509		250.432	1509						BUB1B	ALL	7.30509		DSG2	ALL	-0.356474			5864.76	1509		5289.87	1509
							2406.22	1510		249.568	1510						BUB3	ALL	8.0022		DSG3	ALL	-1.18009			5858.5	1510		5289.08	1510
							2406.05	1511		249.458	1511						BUD13	ALL	4.268		DSN1	ALL	-2.79596			5858.48	1511		5284.19	1511
							2405.83	1512		249.332	1512						BUD31	ALL	5.76957		DST	ALL	-0.54696			5856.58	1512		5279.7	1512
							2405.3	1513		248.6	1513						BVES	ALL	3.35657		DSTN	ALL	-0.222379			5856.36	1513		5276.31	1513
							2399.07	1514		248.482	1514						BVES-AS1	ALL	-1.93211		DSTNP2	ALL	-0.835749			5851.14	1514		5272.97	1514
							2394.99	1515		248.107	1515						BYSL	ALL	5.38887		DTD1	ALL	-1.01005			5848.23	1515		5272.06	1515
							2394.49	1516		247.984	1516						BZRAP1	ALL	1.60148		DTNBP1	ALL	-0.327048			5846.13	1516		5266.38	1516
							2388.71	1517		247.737	1517						BZRAP1-AS1	ALL	-1.4625		DTWD1	ALL	-1.18496			5846.04	1517		5258.4	1517
							2387.06	1518		247.258	1518						BZW1	ALL	8.85366		DTX2	ALL	-0.943741			5842.82	1518		5258.1	1518
							2385.36	1519		246.894	1519						BZW2	ALL	6.05199		DTX2P1-UPK3BP1-PMS2P11	ALL	-0.090513			5838.14	1519		5252.69	1519
							2385.32	1520		246.774	1520						C10orf10	ALL	0.455273		DTX3	ALL	-1.06497			5836.47	1520		5244.81	1520
							2384.43	1521		246.642	1521						C10orf105	ALL	-4.04909		DTX3L	ALL	-0.599534			5833.57	1521		5242.32	1521
							2383.5	1522		246.519	1522						C10orf11	ALL	1.05434		DTX4	ALL	-0.0289989			5832.58	1522		5242.06	1522
							2379.98	1523		246.29	1523						C10orf111	ALL	-1.67829		DTYMK	ALL	-2.46484			5826.82	1523		5239.82	1523
							2379.16	1524		246.174	1524						C10orf115	ALL	-3.17374		DUOXA1	ALL	-1.82271			5818.43	1524		5237.93	1524
							2377.42	1525		245.797	1525						C10orf118	ALL	6.2834		DUS2	ALL	-1.30636			5818.16	1525		5232.66	1525
							2376.98	1526		245.674	1526						C10orf12	ALL	4.40818		DUS3L	ALL	-0.733613			5817.88	1526		5232.26	1526
							2371.78	1527		245.674	1527						C10orf126	ALL	-1.27484		DUS4L	ALL	-1.54872			5815.32	1527		5224.11	1527
							2367.2	1528		245.542	1528						C10orf129	ALL	-3.17374		DUSP11	ALL	-0.54819			5814.21	1528		5221.32	1528
							2367.09	1529		245.432	1529						C10orf131	ALL	-1.4625		DUSP12	ALL	-0.732624			5813.5	1529		5218.83	1529
							2366.87	1530		245.421	1530						C10orf2	ALL	5.12903		DUSP16	ALL	-0.896624			5810.75	1530		5209.86	1530
							2366.1	1531		245.058	1531						C10orf25	ALL	0.0957062		DUSP19	ALL	-0.0757045			5804.85	1531		5204.82	1531
							2362.9	1532		244.948	1532						C10orf32	ALL	3.90995		DUSP22	ALL	-0.101796			5804.43	1532		5201.74	1532
							2362.75	1533		244.818	1533						C10orf32-ASMT	ALL	2.81082		DUSP8	ALL	-1.7543			5775.43	1533		5200.57	1533
							2359.1	1534		244.816	1534						C10orf35	ALL	3.15088		DUSP9	ALL	-1.83995			5772.2	1534		5197.89	1534
							2356.41	1535		244.569	1535						C10orf40	ALL	-4.04909		DUT	ALL	-1.74755			5750.71	1535		5194.98	1535
							2351.92	1536		244.464	1536						C10orf54	ALL	4.78838		DVL1	ALL	-0.0523256			5747.5	1536		5191.55	1536
							2351.64	1537		244.332	1537						C10orf55	ALL	1.52773		DVL3	ALL	-0.166467			5745.09	1537		5191.27	1537
							2351.2	1538		244.331	1538						C10orf67	ALL	1.01889		DXO	ALL	-0.0602264			5745.04	1538		5185.39	1538
							2349.53	1539		244.222	1539						C10orf76	ALL	5.97892		DYM	ALL	-0.346713			5743.65	1539		5183.31	1539
							2347.47	1540		243.716	1540						C10orf88	ALL	3.88556		DYNC1I2	ALL	-0.508735			5741.11	1540		5180.18	1540
							2345.99	1541		243.487	1541						C10orf91	ALL	0.742865		DYNLL1	ALL	-0.0293648			5738.42	1541		5178.81	1541
							2344.5	1542		243.471	1542						C10orf95	ALL	0.345083		DYRK2	ALL	-0.202529			5731.81	1542		5168.2	1542
							2342.62	1543		243.364	1543						C10orf99	ALL	-4.04909		DYRK4	ALL	-0.341005			5728.24	1543		5162.9	1543
							2341.92	1544		243.121	1544						C11orf1	ALL	3.10935		DYSF	ALL	-0.0172977			5724.24	1544		5153.93	1544
							2341.91	1545		243.112	1545						C11orf16	ALL	-4.04909		DZIP1	ALL	-1.31837			5712.78	1545		5153.79	1545
							2341.11	1546		242.986	1546						C11orf24	ALL	5.33584		DZIP1L	ALL	-1.10241			5709.47	1546		5145.7	1546
							2339.63	1547		242.375	1547						C11orf30	ALL	5.0122		DZIP3	ALL	-0.497977			5703.49	1547		5141.11	1547
							2337.31	1548		242.374	1548						C11orf31	ALL	5.91768		E2F1	ALL	-2.65165			5700.32	1548		5139.85	1548
							2336.62	1549		242.132	1549						C11orf35	ALL	1.82319		E2F2	ALL	-3.70948			5699.31	1549		5138.94	1549
							2332.45	1550		241.893	1550						C11orf42	ALL	-3.17374		E2F3	ALL	-1.22631			5698.31	1550		5138.62	1550
							2330.59	1551		241.89	1551						C11orf44	ALL	-0.701558		E2F4	ALL	-0.745282			5696.21	1551		5136.57	1551
							2328.13	1552		241.156	1552						C11orf45	ALL	2.91091		E2F5	ALL	-0.26569			5692.83	1552		5135.6	1552
							2327.39	1553		240.803	1553						C11orf48	ALL	2.36505		E2F7	ALL	-2.48115			5692.78	1553		5133.87	1553
							2323.22	1554		240.561	1554						C11orf49	ALL	4.7044		EARS2	ALL	-0.756185			5687.46	1554		5124.49	1554
							2320.45	1555		240.438	1555						C11orf52	ALL	2.42044		EBAG9	ALL	-0.74927			5686.03	1555		5117.44	1555
							2315.74	1556		240.306	1556						C11orf54	ALL	3.57977		EBNA1BP2	ALL	-0.51248			5685.61	1556		5117.27	1556
							2315.47	1557		239.822	1557						C11orf57	ALL	5.25054		EBP	ALL	-0.960861			5684.22	1557		5116.22	1557
							2314.67	1558		239.69	1558						C11orf58	ALL	7.57636		EBPL	ALL	-0.328572			5668.1	1558		5115.36	1558
							2312.25	1559		239.69	1559						C11orf63	ALL	2.08554		ECD	ALL	-0.43741			5663.69	1559		5112.44	1559
							2303.19	1560		239.58	1560						C11orf65	ALL	-1.93211		ECE2	ALL	-0.234241			5662.25	1560		5112.32	1560
							2299.47	1561		239.579	1561						C11orf68	ALL	4.44871		ECH1	ALL	-0.0855074			5662.19	1561		5110.09	1561
							2297.99	1562		239.446	1562						C11orf70	ALL	2.01533		ECHDC1	ALL	-0.269454			5656.8	1562		5109.52	1562
							2296.7	1563		239.338	1563						C11orf71	ALL	1.73855		ECHDC2	ALL	-2.14636			5653.41	1563		5106.39	1563
							2293.14	1564		238.612	1564						C11orf73	ALL	4.36295		ECHDC3	ALL	-0.883547			5650.11	1564		5102.3	1564
							2289.29	1565		237.029	1565						C11orf74	ALL	3.27628		ECI2	ALL	-0.712768			5648.96	1565		5094.53	1565
							2288.43	1566		236.538	1566						C11orf80	ALL	4.55153		ECM1	ALL	-0.361544			5643.23	1566		5092.49	1566
							2288.42	1567		236.17	1567						C11orf82	ALL	4.55772		ECSIT	ALL	-0.855492			5636.32	1567		5091.83	1567
							2287.17	1568		235.919	1568						C11orf83	ALL	3.71883		ECT2	ALL	-3.46287			5632.19	1568		5091.29	1568
							2286.91	1569		235.444	1569						C11orf84	ALL	5.43667		EDAR	ALL	-0.531794			5631.75	1569		5089.35	1569
							2285.23	1570		235.3	1570						C11orf88	ALL	-2.24034		EDARADD	ALL	-1.31945			5631.25	1570		5085.05	1570
							2281.5	1571		235.18	1571						C11orf91	ALL	-4.04909		EDC3	ALL	-0.276134			5629.46	1571		5084.07	1571
							2278.27	1572		234.454	1572						C11orf94	ALL	-4.04909		EDC4	ALL	-0.452061			5628.39	1572		5083.3	1572
							2277.42	1573		233.97	1573						C11orf95	ALL	4.53907		EDF1	ALL	-0.157152			5622.83	1573		5076.15	1573
							2274.53	1574		233.97	1574						C12orf10	ALL	4.39441		EDN1	ALL	-0.351536			5620.66	1574		5070.47	1574
							2273.89	1575		233.838	1575						C12orf29	ALL	4.69038		EEA1	ALL	-0.247308			5620.58	1575		5068.63	1575
							2272.68	1576		233.736	1576						C12orf4	ALL	5.69151		EED	ALL	-0.574414			5618.68	1576		5067.47	1576
							2262.79	1577		233.487	1577						C12orf42	ALL	-2.63284		EEF1A2	ALL	-1.08709			5616.95	1577		5067.21	1577
							2260.68	1578		232.988	1578						C12orf43	ALL	4.88261		EEF1B2	ALL	-0.360125			5611.24	1578		5065.47	1578
							2259.6	1579		232.748	1579						C12orf45	ALL	3.62173		EEF1E1	ALL	-0.788466			5609.72	1579		5064.29	1579
							2258.24	1580		232.518	1580						C12orf49	ALL	5.9743		EEF1E1-BLOC1S5	ALL	-0.753864			5602.21	1580		5053.96	1580
							2257.78	1581		232.386	1581						C12orf5	ALL	5.74808		EFCAB1	ALL	-1.70003			5598.97	1581		5051.29	1581
							2255.88	1582		232.138	1582						C12orf54	ALL	-0.0472632		EFCAB11	ALL	-1.0863			5590.72	1582		5047.54	1582
							2255.01	1583		232.012	1583						C12orf56	ALL	0.982546		EFCAB7	ALL	-1.0706			5590.09	1583		5046.94	1583
							2251.06	1584		231.777	1584						C12orf57	ALL	4.61226		EFEMP1	ALL	-0.406228			5586.04	1584		5045.53	1584
							2250.68	1585		231.542	1585						C12orf60	ALL	0.827261		EFHD2	ALL	-1.041			5584.23	1585		5040.83	1585
							2246.7	1586		230.566	1586						C12orf61	ALL	-3.17374		EFNA1	ALL	-0.00167892			5583.94	1586		5038.26	1586
							2244.35	1587		230.318	1587						C12orf65	ALL	5.03456		EFNA5	ALL	-0.528894			5580.49	1587		5029.23	1587
							2244.1	1588		230.076	1588						C12orf66	ALL	2.30745		EFNB1	ALL	-0.0402994			5577.94	1588		5028.93	1588
							2242.2	1589		229.944	1589						C12orf73	ALL	1.8436		EFNB3	ALL	-1.66467			5577.24	1589		5028.8	1589
							2241.48	1590		229.702	1590						C12orf75	ALL	4.5943		EFS	ALL	-2.45484			5575.18	1590		5022.61	1590
							2239.54	1591		229.57	1591						C12orf76	ALL	1.99722		EFTUD2	ALL	-0.607665			5569.12	1591		5021.09	1591
							2237.89	1592		229.463	1592						C12orf77	ALL	-1.67829		EGFL7	ALL	-1.37166			5568.57	1592		5020.4	1592
							2236.85	1593		229.328	1593						C14orf1	ALL	6.01984		EGFR	ALL	-0.253221			5566.84	1593		5019.78	1593
							2232.56	1594		228.844	1594						C14orf105	ALL	-2.63284		EGLN1	ALL	-0.0279428			5563.02	1594		5014.19	1594
							2232.41	1595		228.726	1595						C14orf119	ALL	6.19086		EGLN2	ALL	-0.614487			5560.88	1595		5008.77	1595
							2231.11	1596		228.613	1596						C14orf132	ALL	-0.587887		EGLN3	ALL	-0.558533			5560.08	1596		5007.33	1596
							2227.77	1597		228.602	1597						C14orf142	ALL	3.7677		EGR1	ALL	-1.26499			5556.2	1597		5005.43	1597
							2227.07	1598		227.744	1598						C14orf159	ALL	4.41501		EHBP1	ALL	-0.12468			5554.59	1598		5003.14	1598
							2226.84	1599		227.639	1599						C14orf164	ALL	-0.124438		EHBP1L1	ALL	-0.863918			5553.57	1599		4998.95	1599
							2226.6	1600		227.502	1600						C14orf166	ALL	7.20513		EHF	ALL	-3.75492			5550.02	1600		4994.13	1600
							2225.27	1601		227.15	1601						C14orf169	ALL	4.70997		EHHADH	ALL	-0.403549			5547.09	1601		4989.79	1601
							2225.22	1602		226.908	1602						C14orf178	ALL	-0.38433		EHMT1	ALL	-0.278283			5545.71	1602		4989.63	1602
							2219.28	1603		226.776	1603						C14orf182	ALL	0.162207		EHMT2	ALL	-0.235304			5541.75	1603		4989.54	1603
							2219.02	1604		226.776	1604						C14orf183	ALL	-4.04909		EI24	ALL	-0.16036			5540.61	1604		4983.52	1604
							2217.39	1605		226.776	1605						C14orf2	ALL	6.30564		EIF1AD	ALL	-0.378014			5539.42	1605		4980.81	1605
							2217.22	1606		226.534	1606						C14orf23	ALL	-2.63284		EIF1AX	ALL	-0.303384			5538.54	1606		4978.37	1606
							2216.19	1607		226.525	1607						C14orf28	ALL	1.73855		EIF2A	ALL	-0.619395			5532.77	1607		4976.56	1607
							2216.06	1608		226.52	1608						C14orf37	ALL	0.162207		EIF2AK2	ALL	-0.381917			5530.67	1608		4971.13	1608
							2212.7	1609		226.05	1609						C14orf79	ALL	3.51127		EIF2AK4	ALL	-0.465645			5528.55	1609		4969.64	1609
							2212.69	1610		225.566	1610						C14orf80	ALL	5.0122		EIF2B1	ALL	-0.301452			5525.45	1610		4966.07	1610
							2211.55	1611		224.95	1611						C14orf93	ALL	3.12611		EIF2B2	ALL	-0.693818			5519.62	1611		4966.06	1611
							2211.34	1612		224.694	1612						C15orf27	ALL	-0.959908		EIF2B3	ALL	-0.046476			5514.01	1612		4962.57	1612
							2207.41	1613		224.572	1613						C15orf37	ALL	1.82319		EIF2D	ALL	-0.784137			5506.32	1613		4961.8	1613
							2204.98	1614		224.224	1614						C15orf38	ALL	5.44003		EIF2S1	ALL	-0.309741			5504.84	1614		4960.96	1614
							2204.27	1615		223.85	1615						C15orf38-AP3S2	ALL	4.95473		EIF2S2	ALL	-0.670928			5502.96	1615		4959.92	1615
							2203.17	1616		223.608	1616						C15orf39	ALL	4.57917		EIF2S3	ALL	-0.162856			5502.62	1616		4958.06	1616
							2200.09	1617		223.234	1617						C15orf40	ALL	3.7353		EIF3B	ALL	-0.287214			5494.81	1617		4955.35	1617
							2198.49	1618		222.986	1618						C15orf41	ALL	5.29752		EIF3C	ALL	-0.448531			5493.2	1618		4950.73	1618
							2197.6	1619		222.882	1619						C15orf48	ALL	-1.4625		EIF3D	ALL	-0.314936			5486.76	1619		4950.64	1619
							2196.45	1620		222.746	1620						C15orf52	ALL	4.21416		EIF3E	ALL	-0.0316209			5481.75	1620		4943.07	1620
							2194.97	1621		222.508	1621						C15orf56	ALL	-3.17374		EIF3G	ALL	-0.015681			5479.79	1621		4942.12	1621
							2193.99	1622		222.134	1622						C15orf57	ALL	4.67907		EIF3I	ALL	-0.02866			5476.25	1622		4940.06	1622
							2190.85	1623		221.65	1623						C15orf59	ALL	1.36785		EIF3J	ALL	-0.10925			5471.15	1623		4938.6	1623
							2190.52	1624		220.44	1624						C15orf61	ALL	2.23206		EIF3J-AS1	ALL	-0.013657			5470.63	1624		4936.76	1624
							2188.06	1625		220.44	1625						C15orf62	ALL	0.69874		EIF3K	ALL	-0.512012			5470.25	1625		4935.27	1625
							2186.77	1626		220.066	1626						C15orf65	ALL	0.0957062		EIF3M	ALL	-0.181724			5469.24	1626		4933.79	1626
							2181.41	1627		219.956	1627						C16orf13	ALL	4.517		EIF4E	ALL	-0.467754			5465.9	1627		4933.68	1627
							2173.16	1628		219.714	1628						C16orf3	ALL	-2.24034		EIF4E3	ALL	-0.598296			5465.36	1628		4932.22	1628
							2168.41	1629		219.469	1629						C16orf46	ALL	1.36785		EIF4EBP1	ALL	-0.651286			5463.07	1629		4929.47	1629
							2168.19	1630		219.098	1630						C16orf52	ALL	3.10935		EIF4ENIF1	ALL	-0.30763			5462.52	1630		4925.72	1630
							2166.75	1631		218.61	1631						C16orf54	ALL	-1.93211		EIF4G1	ALL	-0.295204			5454.93	1631		4923.79	1631
							2165.34	1632		218.372	1632						C16orf58	ALL	5.63409		EIF4G2	ALL	-0.37106			5451.29	1632		4922.91	1632
							2163.07	1633		218.24	1633						C16orf59	ALL	4.06573		EIF5A	ALL	-0.941565			5449.17	1633		4917.32	1633
							2162.7	1634		218.13	1634						C16orf62	ALL	5.98582		EIF5AL1	ALL	-1.27645			5448.46	1634		4914.22	1634
							2159.33	1635		217.994	1635						C16orf70	ALL	5.33404		EIF5B	ALL	-0.118548			5438.59	1635		4901.67	1635
							2157.52	1636		216.898	1636						C16orf71	ALL	-0.482522		EIF6	ALL	-0.690738			5438.26	1636		4899.1	1636
							2157.3	1637		216.282	1637						C16orf72	ALL	6.06833		ELAVL1	ALL	-0.747425			5437.14	1637		4898.31	1637
							2157.25	1638		216.172	1638						C16orf74	ALL	4.57613		ELAVL2	ALL	-0.537671			5434.9	1638		4898.28	1638
							2156.35	1639		215.93	1639						C16orf80	ALL	5.49589		ELF2	ALL	-0.360584			5432.13	1639		4898.05	1639
							2155.34	1640		215.446	1640						C16orf86	ALL	-3.17374		ELF4	ALL	-0.263416			5429.85	1640		4898.01	1640
							2153.36	1641		215.186	1641						C16orf87	ALL	3.82527		ELFN2	ALL	-0.652696			5425.91	1641		4897.58	1641
							2149.71	1642		214.214	1642						C16orf90	ALL	-4.04909		ELK1	ALL	-0.0293576			5417.51	1642		4894.91	1642
							2148.28	1643		213.73	1643						C16orf91	ALL	3.65675		ELK3	ALL	-1.16219			5414.74	1643		4891.95	1643
							2148.08	1644		213.488	1644						C16orf93	ALL	0.827261		ELK4	ALL	-0.0956525			5413.64	1644		4888.09	1644
							2146.24	1645		213.48	1645						C16orf95	ALL	1.50228		ELMO1	ALL	-3.06659			5406.17	1645		4887.35	1645
							2145.98	1646		213.246	1646						C16orf98	ALL	-1.27484		ELMO3	ALL	-0.12678			5402.09	1646		4884.74	1646
							2145.61	1647		213.114	1647						C17orf100	ALL	0.225776		ELMOD3	ALL	-1.71538			5397.72	1647		4882.31	1647
							2145.39	1648		212.63	1648						C17orf103	ALL	2.52522		ELOVL5	ALL	-0.617772			5394.99	1648		4880.35	1648
							2144.14	1649		212.278	1649						C17orf104	ALL	-1.4625		ELOVL6	ALL	-1.92483			5394.48	1649		4879.3	1649
							2143.93	1650		211.77	1650						C17orf105	ALL	-4.04909		ELP4	ALL	-0.511964			5389.78	1650		4879.04	1650
							2140.47	1651		211.533	1651						C17orf107	ALL	0.945264		ELP5	ALL	-0.489235			5389.05	1651		4868.74	1651
							2140.13	1652		211.178	1652						C17orf47	ALL	-3.17374		ELP6	ALL	-0.182636			5388.91	1652		4868.62	1652
							2139.88	1653		210.202	1653						C17orf49	ALL	4.40475		EMB	ALL	-0.0393345			5385.31	1653		4868.16	1653
							2137.6	1654		209.704	1654						C17orf51	ALL	4.6241		EMC2	ALL	-0.194698			5382.42	1654		4865.35	1654
							2137.55	1655		209.583	1655						C17orf53	ALL	2.96779		EMC3-AS1	ALL	-2.54793			5378.34	1655		4860.78	1655
							2133.61	1656		209.22	1656						C17orf58	ALL	3.61581		EMC4	ALL	-0.284314			5375.89	1656		4858.66	1656
							2133.25	1657		208.982	1657						C17orf59	ALL	4.10429		EMC6	ALL	-0.269238			5373.59	1657		4857.94	1657
							2130.59	1658		208.736	1658						C17orf62	ALL	5.04561		EMC7	ALL	-0.0713351			5373.58	1658		4846.63	1658
							2129.95	1659		208.01	1659						C17orf67	ALL	1.96032		EMC8	ALL	-0.680327			5371.35	1659		4838.7	1659
							2128.84	1660		206.668	1660						C17orf70	ALL	4.70997		EMD	ALL	-0.128384			5367.98	1660		4836.14	1660
							2128.36	1661		205.81	1661						C17orf74	ALL	-2.63284		EMG1	ALL	-1.19623			5367.05	1661		4835.26	1661
							2127.25	1662		205.568	1662						C17orf75	ALL	5.04781		EMILIN1	ALL	-0.99994			5366.33	1662		4833.07	1662
							2124.1	1663		205.436	1663						C17orf77	ALL	-1.4625		EML3	ALL	-0.483405			5364	1663		4832.45	1663
							2119.28	1664		204.469	1664						C17orf80	ALL	4.82732		EML4	ALL	-0.246286			5357.99	1664		4824.8	1664
							2118.39	1665		203.852	1665						C17orf82	ALL	-2.24034		EMP1	ALL	-0.849154			5355.86	1665		4822.01	1665
							2117.58	1666		203.742	1666						C17orf85	ALL	6.80044		EMP2	ALL	-0.285103			5355.34	1666		4819.64	1666
							2115.99	1667		203.742	1667						C17orf89	ALL	4.27177		EMP3	ALL	-1.27038			5354.09	1667		4818.29	1667
							2115.94	1668		203.5	1668						C17orf96	ALL	4.47511		EN2	ALL	-2.32097			5350.62	1668		4817.06	1668
							2112	1669		203	1669						C17orf97	ALL	0.0259918		ENAH	ALL	-0.195463			5349.34	1669		4816.96	1669
							2110.72	1670		202.876	1670						C17orf98	ALL	-3.17374		ENG	ALL	-0.878333			5344.27	1670		4813.52	1670
							2110.54	1671		202.51	1671						C17orf99	ALL	-1.67829		ENGASE	ALL	-0.551534			5344.12	1671		4809.79	1671
							2110.32	1672		202.026	1672						C18orf21	ALL	2.24745		ENKD1	ALL	-0.93164			5341.24	1672		4807.02	1672
							2106.42	1673		201.168	1673						C18orf25	ALL	4.05701		ENO1	ALL	-0.68475			5327.75	1673		4805.51	1673
							2102.05	1674		200.926	1674						C18orf32	ALL	2.94908		ENO3	ALL	-2.06983			5326.92	1674		4805.1	1674
							2098.23	1675		200.926	1675						C18orf54	ALL	3.08384		ENOPH1	ALL	-0.538676			5323.12	1675		4803.4	1675
							2092.02	1676		200.552	1676						C18orf61	ALL	-0.482522		ENOSF1	ALL	-0.384988			5321.86	1676		4802.23	1676
							2091.16	1677		198.242	1677						C18orf8	ALL	4.63585		ENPEP	ALL	-1.5413			5319.66	1677		4801.88	1677
							2088.65	1678		197.384	1678						C19orf10	ALL	5.92128		ENSA	ALL	-0.0467429			5317.42	1678		4790.2	1678
							2085.52	1679		197.142	1679						C19orf12	ALL	3.62173		ENTHD2	ALL	-0.0594615			5315.43	1679		4789.55	1679
							2084.96	1680		196.548	1680						C19orf24	ALL	4.68191		ENTPD2	ALL	-1.22096			5315.16	1680		4783.44	1680
							2084.2	1681		195.558	1681						C19orf25	ALL	4.68756		ENTPD6	ALL	-0.32882			5309.16	1681		4781.96	1681
							2082.34	1682		195.558	1682						C19orf26	ALL	2.33654		ENTPD7	ALL	-0.808748			5307.26	1682		4771.2	1682
							2082.01	1683		193.38	1683						C19orf33	ALL	4.10429		EOGT	ALL	-0.348294			5303.98	1683		4770.4	1683
							2072.77	1684		192.764	1684						C19orf35	ALL	-3.17374		EOMES	ALL	-1.43055			5303.32	1684		4769.99	1684
							2065.73	1685		191.29	1685						C19orf38	ALL	-2.63284		EP400	ALL	-0.0144336			5302.16	1685		4769.72	1685
							2064.4	1686		191.18	1686						C19orf40	ALL	1.60148		EPB41L1	ALL	-0.525761			5301.47	1686		4761.21	1686
							2064.21	1687		191.165	1687						C19orf43	ALL	7.42292		EPB41L2	ALL	-1.1667			5300.9	1687		4755.42	1687
							2060.44	1688		190.08	1688						C19orf44	ALL	3.04912		EPB41L4A	ALL	-0.0788016			5297.26	1688		4755.22	1688
							2058.41	1689		189.948	1689						C19orf45	ALL	-1.4625		EPB41L4B	ALL	-0.672961			5287.32	1689		4755.05	1689
							2054.91	1690		189.596	1690						C19orf47	ALL	4.00361		EPC1	ALL	-0.379328			5287.13	1690		4755.05	1690
							2052.99	1691		188.254	1691						C19orf48	ALL	6.23498		EPC2	ALL	-0.299469			5284.82	1691		4742.5	1691
							2051.89	1692		187.64	1692						C19orf52	ALL	4.20236		EPHA1	ALL	-0.76569			5275.46	1692		4731.95	1692
							2048.16	1693		187.528	1693						C19orf53	ALL	5.94154		EPHA6	ALL	-0.831951			5270.64	1693		4728.91	1693
							2046.06	1694		187.396	1694						C19orf54	ALL	3.04912		EPHX4	ALL	-1.45613			5268.43	1694		4728.02	1694
							2046.01	1695		187.154	1695						C19orf55	ALL	3.33511		EPN1	ALL	-0.022928			5267.84	1695		4726.58	1695
							2042.02	1696		186.186	1696						C19orf57	ALL	1.39576		EPN2	ALL	-0.222945			5266.94	1696		4724.5	1696
							2041.13	1697		185.812	1697						C19orf60	ALL	2.89144		EPN3	ALL	-0.626437			5261.56	1697		4722.28	1697
							2034.08	1698		185.086	1698						C19orf66	ALL	4.04825		EPPIN	ALL	-0.000139058			5261.17	1698		4722.04	1698
							2033.95	1699		184.47	1699						C19orf68	ALL	4.27928		EPRS	ALL	-0.338672			5258.05	1699		4711.87	1699
							2032.12	1700		184.338	1700						C19orf70	ALL	4.9143		EPS8L1	ALL	-0.557557			5257.16	1700		4710.43	1700
							2031.07	1701		183.854	1701						C19orf71	ALL	1.52773		EPSTI1	ALL	-1.23364			5249.71	1701		4709.46	1701
							2029.88	1702		183.361	1702						C19orf73	ALL	-0.587887		ERAL1	ALL	-0.83204			5246.88	1702		4703.76	1702
							2028.42	1703		182.886	1703						C19orf82	ALL	1.50228		ERAP1	ALL	-0.287421			5227.76	1703		4702.32	1703
							2026.79	1704		182.651	1704						C19orf83	ALL	-0.959908		ERAP2	ALL	-1.37949			5225.45	1704		4699.38	1704
							2026.02	1705		182.637	1705						C1D	ALL	4.62705		ERBB2IP	ALL	-0.115873			5217.88	1705		4698.28	1705
							2023.96	1706		182.512	1706						C1GALT1	ALL	4.9287		ERC1	ALL	-0.0272252			5216.77	1706		4697.59	1706
							2023.26	1707		180.69	1707						C1GALT1C1	ALL	5.18007		ERCC1	ALL	-0.13265			5216.29	1707		4697.5	1707
							2022.34	1708		179.476	1708						C1orf101	ALL	-0.959908		ERCC3	ALL	-0.091073			5211.81	1708		4697.28	1708
							2019.29	1709		178.75	1709						C1orf106	ALL	5.52776		ERCC4	ALL	-0.283988			5210.34	1709		4691.04	1709
							2015.38	1710		178.618	1710						C1orf109	ALL	5.17806		ERCC6L2	ALL	-0.0362891			5209.43	1710		4690.31	1710
							2009.15	1711		177.518	1711						C1orf111	ALL	-4.04909		ERCC8	ALL	-1.86988			5209.27	1711		4684.93	1711
							2008.38	1712		175.934	1712						C1orf112	ALL	5.12278		EREG	ALL	-0.740442			5207.58	1712		4683.62	1712
							2008.12	1713		175.318	1713						C1orf115	ALL	4.19444		ERGIC2	ALL	-1.01343			5205.77	1713		4680.39	1713
							2004.27	1714		174.834	1714						C1orf116	ALL	2.86174		ERH	ALL	-0.778815			5203.66	1714		4679.49	1714
							2002.31	1715		173.624	1715						C1orf122	ALL	5.38017		ERI1	ALL	-0.416187			5201.01	1715		4678.28	1715
							2000.37	1716		172.282	1716						C1orf123	ALL	4.3344		ERI2	ALL	-1.55734			5195.61	1716		4675.55	1716
							1997.59	1717		169.583	1717						C1orf127	ALL	-3.17374		ERI3	ALL	-0.460306			5191.82	1717		4670.26	1717
							1992.77	1718		169.356	1718						C1orf131	ALL	4.44537		ERICH1	ALL	-0.386762			5191.04	1718		4670.1	1718
							1992.63	1719		169.114	1719						C1orf140	ALL	-1.4625		ERLIN1	ALL	-0.473171			5190.76	1719		4664.63	1719
							1992.41	1720		168.994	1720						C1orf145	ALL	1.42313		ERMP1	ALL	-0.0388797			5190.64	1720		4661.63	1720
							1991.52	1721		166.672	1721						C1orf159	ALL	3.28376		ERP27	ALL	-3.45637			5181.7	1721		4658.1	1721
							1987.82	1722		164.714	1722						C1orf162	ALL	-4.04909		ERVMER34-1	ALL	-1.05795			5180.5	1722		4656.73	1722
							1987.2	1723		164.472	1723						C1orf174	ALL	4.4116		ESAM	ALL	-1.20775			5173.2	1723		4655.93	1723
							1986.6	1724		163.625	1724						C1orf177	ALL	-4.04909		ESD	ALL	-1.10205			5166.74	1724		4652.9	1724
							1985.76	1725		162.272	1725						C1orf186	ALL	-1.27484		ESR1	ALL	-0.493108			5165.19	1725		4652.9	1725
							1981.35	1726		161.304	1726						C1orf189	ALL	-2.63284		ESRP1	ALL	-1.06665			5162.12	1726		4651.83	1726
							1980.96	1727		160.578	1727						C1orf192	ALL	2.06831		ETAA1	ALL	-0.922518			5151.15	1727		4651.82	1727
							1980.74	1728		159.346	1728						C1orf198	ALL	5.58039		ETF1	ALL	-0.123525			5147.28	1728		4650.83	1728
							1980.72	1729		157.894	1729						C1orf204	ALL	-2.24034		ETNK2	ALL	-1.2697			5145.56	1729		4650.56	1729
							1976.83	1730		156.552	1730						C1orf21	ALL	5.19404		ETS1	ALL	-1.52226			5141.12	1730		4649.21	1730
							1973.52	1731		156.552	1731						C1orf210	ALL	2.55027		ETS2	ALL	-0.041265			5133.41	1731		4646.04	1731
							1971.46	1732		156.313	1732						C1orf213	ALL	-0.292398		ETV1	ALL	-0.897617			5131.94	1732		4644.13	1732
							1965.03	1733		152.526	1733						C1orf216	ALL	5.16596		ETV4	ALL	-1.40498			5127.65	1733		4633.91	1733
							1964.94	1734		140.58	1734						C1orf220	ALL	-0.587887		ETV6	ALL	-0.811704			5124.6	1734		4631.9	1734
							1958.64	1735		133.254	1735						C1orf226	ALL	2.70327		ETV7	ALL	-0.245933			5120.79	1735		4630.03	1735
							1956.52	1736		0	1736						C1orf228	ALL	-1.67829		EVA1A	ALL	-1.61473			5117.92	1736		4623.41	1736
							1954.49	1737									C1orf229	ALL	0.225776		EVA1C	ALL	-1.70869			5117.12	1737		4616.76	1737
							1954.37	1738									C1orf233	ALL	2.06831		EVL	ALL	-0.794853			5116.23	1738		4615.63	1738
							1953.84	1739									C1orf27	ALL	5.1435		EVPLL	ALL	-0.521571			5112.96	1739		4612.09	1739
							1951.06	1740									C1orf35	ALL	4.92631		EWSR1	ALL	-0.256947			5110.59	1740		4610.89	1740
							1950.89	1741									C1orf43	ALL	7.36587		EXD2	ALL	-0.2498			5103.68	1741		4608.74	1741
							1949.6	1742									C1orf50	ALL	3.38469		EXO1	ALL	-3.66582			5100.36	1742		4607.95	1742
							1946.76	1743									C1orf52	ALL	4.44537		EXO5	ALL	-0.214667			5099.03	1743		4605.97	1743
							1946.59	1744									C1orf53	ALL	0.286663		EXOC3L2	ALL	-0.109046			5096.45	1744		4603.94	1744
							1939.91	1745									C1orf54	ALL	-2.24034		EXOC4	ALL	-0.199183			5096.44	1745		4602.93	1745
							1938.58	1746									C1orf56	ALL	3.00451		EXOC5	ALL	-0.492828			5095.06	1746		4599.27	1746
							1938.4	1747									C1orf74	ALL	2.93963		EXOG	ALL	-1.01613			5089.57	1747		4599.04	1747
							1936.65	1748									C1orf85	ALL	4.82732		EXOSC1	ALL	-0.620629			5083.67	1748		4596.67	1748
							1936.58	1749									C1orf86	ALL	4.4116		EXOSC10	ALL	-1.42861			5079.46	1749		4589.1	1749
							1935.98	1750									C1QBP	ALL	8.19196		EXOSC2	ALL	-0.827912			5075.94	1750		4586.81	1750
							1935.56	1751									C1QL1	ALL	4.10851		EXOSC3	ALL	-0.605139			5071.15	1751		4586.46	1751
							1934.63	1752									C1QL3	ALL	-1.67829		EXOSC5	ALL	-0.826038			5067.8	1752		4585.84	1752
							1929.24	1753									C1QL4	ALL	0.0259918		EXOSC7	ALL	-0.733053			5066.49	1753		4582.23	1753
							1928.61	1754									C1QTNF1	ALL	-0.38433		EXOSC8	ALL	-2.27013			5065.74	1754		4579.83	1754
							1923.92	1755									C1QTNF2	ALL	0.162207		EXOSC9	ALL	-1.94452			5064.07	1755		4579.45	1755
							1922.57	1756									C1QTNF3	ALL	-0.959908		EXPH5	ALL	-1.18589			5062.88	1756		4578.16	1756
							1921.96	1757									C1QTNF3-AMACR	ALL	-0.482522		EXTL2	ALL	-0.275478			5062.85	1757		4575.73	1757
							1918.76	1758									C1QTNF6	ALL	6.91153		EXTL3	ALL	-0.209895			5061.88	1758		4573.06	1758
							1918.48	1759									C1QTNF9B-AS1	ALL	-1.1088		EYA3	ALL	-0.0844609			5057.53	1759		4568.61	1759
							1918.39	1760									C1R	ALL	6.04209		EZH2	ALL	-1.63658			5056.61	1760		4565.3	1760
							1915.68	1761									C1RL	ALL	5.56203		F2R	ALL	-0.492138			5049.85	1761		4564.07	1761
							1908.62	1762									C1RL-AS1	ALL	4.85523		F2RL1	ALL	-0.358179			5047.58	1762		4562.08	1762
							1904.98	1763									C1S	ALL	5.1435		F3	ALL	-0.039983			5047.43	1763		4559.72	1763
							1903.79	1764									C2	ALL	2.35087		FAAH2	ALL	-0.692055			5044.92	1764		4559.61	1764
							1902.29	1765									C20orf144	ALL	-4.04909		FABP3	ALL	-2.12948			5043.73	1765		4557.88	1765
							1902.08	1766									C20orf166-AS1	ALL	-2.63284		FADD	ALL	-0.495046			5042.11	1766		4553.02	1766
							1902.01	1767									C20orf194	ALL	4.84767		FADS1	ALL	-0.0894014			5036.79	1767		4546.97	1767
							1897.25	1768									C20orf196	ALL	1.90314		FADS2	ALL	-0.778871			5032.06	1768		4544.37	1768
							1895.22	1769									C20orf202	ALL	-4.04909		FAF1	ALL	-1.20359			5027.19	1769		4542.84	1769
							1894.29	1770									C20orf203	ALL	-0.587887		FAF2	ALL	-0.156952			5026.69	1770		4539.07	1770
							1892.22	1771									C20orf24	ALL	7.3548		FAH	ALL	-1.30127			5023.23	1771		4536.16	1771
							1891.61	1772									C20orf26	ALL	-4.04909		FAIM	ALL	-0.551948			5021.79	1772		4529.83	1772
							1886.51	1773									C20orf27	ALL	6.14227		FAM101B	ALL	-1.26901			5017.55	1773		4522.83	1773
							1882.52	1774									C20orf96	ALL	2.29268		FAM104A	ALL	-0.0680627			5017.09	1774		4514.07	1774
							1882.27	1775									C21orf119	ALL	0.653223		FAM105A	ALL	-1.84425			5017.02	1775		4511.72	1775
							1880.63	1776									C21orf2	ALL	3.46592		FAM109A	ALL	-0.0730862			5012.25	1776		4507.51	1776
							1876	1777									C21orf33	ALL	5.75214		FAM109B	ALL	-1.65651			5009.54	1777		4504.08	1777
							1874.6	1778									C21orf37	ALL	-3.17374		FAM110A	ALL	-1.64423			5008.29	1778		4500.77	1778
							1874.2	1779									C21orf49	ALL	-0.824958		FAM111A	ALL	-0.728381			5001.48	1779		4497.84	1779
							1873.46	1780									C21orf58	ALL	3.45932		FAM114A1	ALL	-0.16792			5000.94	1780		4497.24	1780
							1873.46	1781									C21orf59	ALL	5.18608		FAM118A	ALL	-0.045728			5000.58	1781		4489.51	1781
							1871.54	1782									C21orf62	ALL	0.225776		FAM122B	ALL	-0.606991			5000.25	1782		4488.7	1782
							1871.2	1783									C21orf67	ALL	0.40123		FAM129A	ALL	-0.69288			4998.3	1783		4484.87	1783
							1869.21	1784									C21orf88	ALL	-4.04909		FAM129B	ALL	-0.28487			4998.05	1784		4483.98	1784
							1865.96	1785									C21orf91	ALL	4.48813		FAM131C	ALL	-2.99426			4996.75	1785		4483.91	1785
							1865.13	1786									C22orf23	ALL	4.6932		FAM133DP	ALL	-0.375583			4994.33	1786		4481.16	1786
							1865.05	1787									C22orf24	ALL	-1.93211		FAM136A	ALL	-0.82829			4991.24	1787		4479.12	1787
							1864.5	1788									C22orf29	ALL	6.29363		FAM13A	ALL	-0.357938			4990.37	1788		4474.22	1788
							1862.5	1789									C22orf31	ALL	-2.63284		FAM149A	ALL	-1.72078			4988.34	1789		4467.36	1789
							1860.74	1790									C22orf34	ALL	-3.17374		FAM155B	ALL	-0.50482			4988.27	1790		4465.25	1790
							1860.43	1791									C22orf39	ALL	4.92152		FAM157A	ALL	-0.550171			4981.46	1791		4457.99	1791
							1856.18	1792									C22orf46	ALL	4.44537		FAM160B1	ALL	-0.0828305			4979.52	1792		4456.2	1792
							1855.44	1793									C2CD2	ALL	4.75914		FAM161A	ALL	-0.580437			4971.79	1793		4454.4	1793
							1854.02	1794									C2CD2L	ALL	2.8314		FAM168A	ALL	-0.0502217			4963.84	1794		4446.68	1794
							1852.58	1795									C2CD3	ALL	5.18207		FAM168B	ALL	-0.151542			4963.64	1795		4443.99	1795
							1852	1796									C2CD4A	ALL	-2.24034		FAM169A	ALL	-0.657575			4956.81	1796		4440.65	1796
							1848.02	1797									C2CD4D	ALL	-4.04909		FAM171A2	ALL	-0.332831			4952.89	1797		4439.03	1797
							1844.01	1798									C2CD5	ALL	6.20276		FAM172BP	ALL	-0.763146			4950.43	1798		4438.17	1798
							1842.84	1799									C2orf15	ALL	2.30745		FAM173B	ALL	-0.0606621			4949.14	1799		4436.8	1799
							1833.31	1800									C2orf16	ALL	1.76018		FAM174A	ALL	-0.21539			4946.75	1800		4430.16	1800
							1830.7	1801									C2orf27A	ALL	0.345083		FAM175B	ALL	-0.430047			4945.78	1801		4427.99	1801
							1830.17	1802									C2orf42	ALL	3.47902		FAM181B	ALL	-0.739385			4945.78	1802		4427.34	1802
							1827.88	1803									C2orf43	ALL	4.32717		FAM185A	ALL	-0.658952			4941.52	1803		4424.53	1803
							1827.16	1804									C2orf44	ALL	4.52965		FAM188B	ALL	-1.15732			4936.89	1804		4422.47	1804
							1826.49	1805									C2orf47	ALL	4.69881		FAM189B	ALL	-0.763319			4936.54	1805		4422.38	1805
							1825.64	1806									C2orf48	ALL	0.0259918		FAM192A	ALL	-0.832581			4936.36	1806		4414.95	1806
							1824.19	1807									C2orf49	ALL	4.94296		FAM195A	ALL	-1.46237			4935.6	1807		4407.98	1807
							1824.03	1808									C2orf50	ALL	-2.63284		FAM198B	ALL	-2.1973			4931.64	1808		4406.48	1808
							1820.31	1809									C2orf54	ALL	-0.824958		FAM199X	ALL	-0.149796			4931.2	1809		4402.51	1809
							1818.97	1810									C2orf61	ALL	-4.04909		FAM200B	ALL	-0.150925			4928.22	1810		4391.74	1810
							1818.38	1811									C2orf66	ALL	-2.24034		FAM204A	ALL	-1.3901			4927.51	1811		4390.01	1811
							1816.41	1812									C2orf68	ALL	5.00542		FAM206A	ALL	-0.185571			4917.11	1812		4385.88	1812
							1815.84	1813									C2orf69	ALL	4.68191		FAM207A	ALL	-0.700191			4916.21	1813		4385.52	1813
							1812.63	1814									C2orf71	ALL	-2.63284		FAM208A	ALL	-0.540989			4915.67	1814		4382.64	1814
							1812.45	1815									C2orf72	ALL	-2.24034		FAM208B	ALL	-0.687227			4914.29	1815		4374.18	1815
							1810.9	1816									C2orf73	ALL	-2.24034		FAM20B	ALL	-0.473088			4913.09	1816		4374	1816
							1809.34	1817									C2orf74	ALL	3.56141		FAM20C	ALL	-1.85564			4911.13	1817		4373.42	1817
							1807.88	1818									C2orf76	ALL	1.55273		FAM210A	ALL	-0.331096			4910.98	1818		4368.56	1818
							1806.83	1819									C2orf78	ALL	-3.17374		FAM212A	ALL	-0.433653			4910.71	1819		4368.38	1819
							1806.34	1820									C2orf80	ALL	-4.04909		FAM213A	ALL	-1.92825			4907.57	1820		4365.16	1820
							1805.58	1821									C2orf81	ALL	0.286663		FAM213B	ALL	-0.992219			4902.42	1821		4361.02	1821
							1803.34	1822									C2orf82	ALL	-1.93211		FAM216A	ALL	-0.850969			4900.52	1822		4358.47	1822
							1799.75	1823									C2orf83	ALL	-1.4625		FAM225A	ALL	-0.950597			4895.29	1823		4357.88	1823
							1797.25	1824									C2orf88	ALL	0.507365		FAM231D	ALL	-0.896407			4892.86	1824		4357.38	1824
							1794.16	1825									C2orf91	ALL	-0.292398		FAM24B	ALL	-0.612987			4892.32	1825		4356.81	1825
							1793.58	1826									C3	ALL	6.30747		FAM27B	ALL	-1.89841			4887.61	1826		4353.84	1826
							1792.11	1827									C3orf14	ALL	-2.24034		FAM27E3	ALL	-3.74826			4884.91	1827		4351.99	1827
							1788.6	1828									C3orf17	ALL	5.73585		FAM32A	ALL	-0.309807			4881.54	1828		4351.34	1828
							1788.05	1829									C3orf18	ALL	-0.701558		FAM35A	ALL	-0.975116			4880.44	1829		4349.4	1829
							1787.18	1830									C3orf20	ALL	-4.04909		FAM35DP	ALL	-1.32455			4880.35	1830		4345.54	1830
							1785.52	1831									C3orf27	ALL	-3.17374		FAM47E-STBD1	ALL	-1.24377			4878.3	1831		4344.05	1831
							1783.07	1832									C3orf33	ALL	2.40679		FAM49B	ALL	-0.579323			4876.97	1832		4343.35	1832
							1780.72	1833									C3orf35	ALL	-3.17374		FAM50B	ALL	-1.3848			4872.78	1833		4339.38	1833
							1778.59	1834									C3orf38	ALL	4.32717		FAM53A	ALL	-0.702096			4870.33	1834		4337.79	1834
							1778.4	1835									C3orf43	ALL	-3.17374		FAM53B	ALL	-0.241491			4869.98	1835		4335.93	1835
							1774.42	1836									C3orf52	ALL	2.72543		FAM57A	ALL	-0.558028			4867.22	1836		4335.31	1836
							1773.63	1837									C3orf55	ALL	-2.24034		FAM58A	ALL	-0.251345			4865.39	1837		4327.16	1837
							1772.99	1838									C3orf58	ALL	3.72434		FAM60A	ALL	-0.623272			4860.9	1838		4323.31	1838
							1770.66	1839									C3orf62	ALL	2.62291		FAM63A	ALL	-0.228811			4858.6	1839		4323.03	1839
							1770.4	1840									C3orf67	ALL	2.92055		FAM65A	ALL	-0.0820852			4856.63	1840		4317.18	1840
							1770.22	1841									C3orf67-AS1	ALL	-4.04909		FAM69A	ALL	-0.167289			4851.93	1841		4316.88	1841
							1766.44	1842									C3orf70	ALL	-1.27484		FAM76B	ALL	-0.433572			4850	1842		4316.66	1842
							1764.66	1843									C3orf80	ALL	-3.17374		FAM81A	ALL	-0.717819			4849.39	1843		4314.52	1843
							1763.14	1844									C4A	ALL	2.99542		FAM83A	ALL	-0.0645791			4846.09	1844		4313.72	1844
							1759.39	1845									C4B	ALL	1.31036		FAM83D	ALL	-3.06662			4844.5	1845		4311.58	1845
							1756.04	1846									C4B_2	ALL	1.31036		FAM83F	ALL	-1.8776			4837.93	1846		4303.37	1846
							1755.75	1847									C4orf19	ALL	-1.93211		FAM83G	ALL	-1.34475			4836.36	1847		4300.75	1847
							1754.76	1848									C4orf22	ALL	-1.67829		FAM83H	ALL	-0.235586			4835.62	1848		4298.62	1848
							1750.47	1849									C4orf26	ALL	-1.1088		FAM86B1	ALL	-0.297612			4831.85	1849		4294.16	1849
							1745.11	1850									C4orf27	ALL	4.19046		FAM86C1	ALL	-0.485758			4831.31	1850		4294.12	1850
							1744.07	1851									C4orf29	ALL	2.42044		FAM86C2P	ALL	-0.223087			4829.69	1851		4289.79	1851
							1738.28	1852									C4orf3	ALL	5.90438		FAM86DP	ALL	-0.173901			4818.54	1852		4286.13	1852
							1737.36	1853									C4orf32	ALL	3.94343		FAM92A1	ALL	-0.967331			4817.69	1853		4283.57	1853
							1737.3	1854									C4orf33	ALL	4.27553		FAM95C	ALL	-0.419695			4814.83	1854		4281.11	1854
							1734.15	1855									C4orf36	ALL	0.606223		FAM96A	ALL	-0.932736			4810.37	1855		4280.58	1855
							1733.13	1856									C4orf46	ALL	4.21808		FAM98A	ALL	-0.161187			4809.89	1856		4279.79	1856
							1730.77	1857									C4orf47	ALL	-2.63284		FAM98B	ALL	-0.376688			4807.18	1857		4278.51	1857
							1726.97	1858									C4orf48	ALL	3.87072		FAM98C	ALL	-1.35126			4806.24	1858		4269.99	1858
							1726.9	1859									C5	ALL	3.01354		FANCA	ALL	-3.83303			4806.15	1859		4269.03	1859
							1725.3	1860									C5AR1	ALL	-0.205975		FANCB	ALL	-3.5594			4804.66	1860		4263.69	1860
							1725	1861									C5AR2	ALL	-4.04909		FANCC	ALL	-1.42958			4804.48	1861		4262.62	1861
							1724.95	1862									C5orf15	ALL	6.51494		FANCG	ALL	-2.24873			4799.84	1862		4258.8	1862
							1721.27	1863									C5orf22	ALL	5.81678		FANCL	ALL	-0.502534			4797.66	1863		4254.62	1863
							1719.31	1864									C5orf24	ALL	6.23884		FANCM	ALL	-1.72043			4792.57	1864		4253.08	1864
							1719.09	1865									C5orf27	ALL	0.225776		FAR1	ALL	-0.392551			4789.19	1865		4251.21	1865
							1718.14	1866									C5orf28	ALL	3.29121		FARP1	ALL	-0.233769			4785.44	1866		4250.83	1866
							1714	1867									C5orf30	ALL	3.66824		FARS2	ALL	-0.872613			4783.66	1867		4248.26	1867
							1713.87	1868									C5orf34	ALL	2.35087		FARSA	ALL	-0.321995			4782.89	1868		4248.08	1868
							1713.09	1869									C5orf38	ALL	4.27177		FARSB	ALL	-0.603698			4781.58	1869		4246.45	1869
							1706.66	1870									C5orf42	ALL	6.18388		FAS	ALL	-2.50493			4781.54	1870		4240.5	1870
							1705.67	1871									C5orf45	ALL	2.1525		FASTKD1	ALL	-1.22696			4781.15	1871		4239.36	1871
							1704.55	1872									C5orf49	ALL	-3.17374		FASTKD2	ALL	-1.04248			4773.41	1872		4238.85	1872
							1704.24	1873									C5orf51	ALL	5.99383		FASTKD3	ALL	-1.23341			4772.95	1873		4235.18	1873
							1703.29	1874									C5orf55	ALL	2.26269		FASTKD5	ALL	-0.180179			4769.16	1874		4232.07	1874
							1699.95	1875									C5orf56	ALL	0.982546		FAT2	ALL	-0.35293			4766.29	1875		4230.63	1875
							1698.68	1876									C5orf60	ALL	-2.24034		FAU	ALL	-0.110235			4763.61	1876		4227.58	1876
							1695.65	1877									C5orf63	ALL	-1.4625		FAXC	ALL	-0.517474			4762.88	1877		4227.55	1877
							1693.99	1878									C5orf64	ALL	-4.04909		FBF1	ALL	-0.264114			4762.34	1878		4227.08	1878
							1689.5	1879									C5orf66	ALL	1.45		FBL	ALL	-1.69717			4761.99	1879		4226.93	1879
							1687.25	1880									C5orf66-AS1	ALL	-2.63284		FBLIM1	ALL	-1.65484			4760.01	1880		4226.51	1880
							1686.9	1881									C6orf1	ALL	3.65098		FBLN1	ALL	-1.4641			4753.77	1881		4223.25	1881
							1686.56	1882									C6orf106	ALL	8.20926		FBLN2	ALL	-1.5974			4753.27	1882		4218.34	1882
							1685.89	1883									C6orf120	ALL	5.47315		FBLN5	ALL	-1.60555			4752.34	1883		4216.29	1883
							1682.34	1884									C6orf123	ALL	-1.27484		FBN2	ALL	-0.952465			4749.9	1884		4209.77	1884
							1681.59	1885									C6orf132	ALL	5.97777		FBXL14	ALL	-0.18378			4749.65	1885		4209.73	1885
							1681.35	1886									C6orf136	ALL	4.11272		FBXL16	ALL	-0.813738			4743.83	1886		4206.66	1886
							1679.83	1887									C6orf141	ALL	2.10258		FBXL17	ALL	-0.527087			4743.39	1887		4200.1	1887
							1679.77	1888									C6orf147	ALL	1.21959		FBXL19	ALL	-1.36566			4743.15	1888		4197.63	1888
							1679.75	1889									C6orf163	ALL	-1.4625		FBXL5	ALL	-0.127702			4742.71	1889		4191.49	1889
							1679.31	1890									C6orf164	ALL	-2.24034		FBXL6	ALL	-0.18382			4741.64	1890		4190.62	1890
							1678.2	1891									C6orf165	ALL	0.286663		FBXO11	ALL	-0.148526			4741.21	1891		4188.67	1891
							1677.69	1892									C6orf195	ALL	-4.04909		FBXO16	ALL	-0.594172			4739.25	1892		4186.07	1892
							1675.53	1893									C6orf201	ALL	-1.93211		FBXO17	ALL	-1.0108			4731.52	1893		4181.31	1893
							1674.7	1894									C6orf203	ALL	3.10935		FBXO22-AS1	ALL	-0.225651			4728.88	1894		4174.36	1894
							1672.42	1895									C6orf211	ALL	5.79599		FBXO28	ALL	-0.194686			4725.62	1895		4164.96	1895
							1671.64	1896									C6orf222	ALL	-4.04909		FBXO30	ALL	-0.103599			4725.57	1896		4164.72	1896
							1670.98	1897									C6orf223	ALL	-4.04909		FBXO34	ALL	-0.136571			4722.97	1897		4164.31	1897
							1669.67	1898									C6orf226	ALL	1.52773		FBXO36	ALL	-1.59798			4721.7	1898		4161.7	1898
							1668.19	1899									C6orf25	ALL	-3.17374		FBXO4	ALL	-1.26229			4719.9	1899		4161.61	1899
							1667.93	1900									C6orf47	ALL	5.12903		FBXO41	ALL	-0.909002			4715.98	1900		4159.05	1900
							1667.85	1901									C6orf48	ALL	6.21358		FBXO43	ALL	-3.41517			4712.39	1901		4156.52	1901
							1663.85	1902									C6orf52	ALL	-0.205975		FBXO45	ALL	-0.655254			4711.68	1902		4154.74	1902
							1663.17	1903									C6orf57	ALL	2.08554		FBXO46	ALL	-0.287596			4708.52	1903		4154.42	1903
							1662.61	1904									C6orf62	ALL	6.94792		FBXO48	ALL	-0.301423			4707.38	1904		4150.6	1904
							1660.63	1905									C6orf89	ALL	5.93323		FBXO5	ALL	-2.21691			4706.68	1905		4148.34	1905
							1659.02	1906									C6orf99	ALL	-1.93211		FBXO6	ALL	-0.913803			4703.33	1906		4148.1	1906
							1658.26	1907									C7	ALL	-1.67829		FBXO7	ALL	-0.458548			4703.11	1907		4145.22	1907
							1656.58	1908									C7orf13	ALL	-1.1088		FBXW4	ALL	-0.928642			4702.87	1908		4142.64	1908
							1655.86	1909									C7orf25	ALL	4.3199		FCF1	ALL	-0.491775			4700.91	1909		4138.89	1909
							1655.31	1910									C7orf26	ALL	3.89537		FCGRT	ALL	-0.859443			4699.99	1910		4138.67	1910
							1655.06	1911									C7orf31	ALL	3.77303		FCHSD2	ALL	-1.32135			4698.1	1911		4133.13	1911
							1654.15	1912									C7orf43	ALL	4.20631		FDPS	ALL	-0.940899			4696.03	1912		4131.84	1912
							1652.86	1913									C7orf49	ALL	4.9872		FDX1	ALL	-0.237364			4695.19	1913		4131.47	1913
							1651.96	1914									C7orf50	ALL	5.70969		FDX1L	ALL	-0.253509			4695.05	1914		4130.2	1914
							1650.78	1915									C7orf55	ALL	2.63466		FEM1B	ALL	-0.11718			4693.43	1915		4128.47	1915
							1648.61	1916									C7orf55-LUC7L2	ALL	4.99634		FEM1C	ALL	-0.0925047			4691.35	1916		4128.11	1916
							1647.29	1917									C7orf57	ALL	0.286663		FEN1	ALL	-2.57183			4689.38	1917		4127.23	1917
							1646.35	1918									C7orf60	ALL	3.47902		FERMT1	ALL	-0.897406			4684.99	1918		4126.04	1918
							1642.89	1919									C7orf61	ALL	-2.24034		FES	ALL	-0.552519			4682.59	1919		4125.12	1919
							1639.4	1920									C7orf63	ALL	1.08894		FEZF1-AS1	ALL	-0.403995			4681.79	1920		4124.97	1920
							1639.38	1921									C7orf65	ALL	-1.67829		FGD1	ALL	-1.18732			4681.73	1921		4124.93	1921
							1638.41	1922									C7orf73	ALL	5.17605		FGD3	ALL	-0.957964			4681.41	1922		4123.54	1922
							1636	1923									C8G	ALL	-1.4625		FGD5-AS1	ALL	-0.500314			4681.01	1923		4123.09	1923
							1635.47	1924									C8orf33	ALL	6.19782		FGD6	ALL	-0.105514			4677.91	1924		4123.03	1924
							1634.69	1925									C8orf37	ALL	2.91091		FGF11	ALL	-2.31675			4677.74	1925		4117.04	1925
							1634.32	1926									C8orf37-AS1	ALL	-2.63284		FGF2	ALL	-0.7678			4676.87	1926		4115.3	1926
							1633.22	1927									C8orf44	ALL	2.23206		FGF5	ALL	-0.716521			4676.02	1927		4112.04	1927
							1633.09	1928									C8orf44-SGK3	ALL	2.52522		FGF8	ALL	-1.10867			4673.88	1928		4110.07	1928
							1630.54	1929									C8orf46	ALL	0.0957062		FGFBP1	ALL	-2.24114			4670.47	1929		4108.81	1929
							1630.31	1930									C8orf48	ALL	-0.124438		FGFR1OP	ALL	-1.13445			4666.84	1930		4108.81	1930
							1630.07	1931									C8orf49	ALL	-0.38433		FGFR2	ALL	-0.69277			4664.42	1931		4107.85	1931
							1627.87	1932									C8orf58	ALL	2.10258		FGFRL1	ALL	-0.0201291			4664.42	1932		4101.46	1932
							1625.25	1933									C8orf59	ALL	5.94391		FH	ALL	-0.273744			4661.53	1933		4089.17	1933
							1624.88	1934									C8orf76	ALL	4.87767		FHAD1	ALL	-3.33978			4659.41	1934		4088.95	1934
							1624.28	1935									C8orf82	ALL	4.41501		FHDC1	ALL	-0.391308			4659.17	1935		4085.7	1935
							1623.49	1936									C8orf86	ALL	-4.04909		FHL1	ALL	-1.94185			4656.1	1936		4083.77	1936
							1621.1	1937									C8orf88	ALL	-0.824958		FHL2	ALL	-1.01927			4654.48	1937		4079.14	1937
							1620.89	1938									C9	ALL	-4.04909		FHL3	ALL	-0.80535			4653.34	1938		4077.67	1938
							1620.8	1939									C9orf114	ALL	6.44655		FIBCD1	ALL	-0.303295			4649.83	1939		4075.45	1939
							1620.54	1940									C9orf116	ALL	2.55027		FIGN	ALL	-1.05584			4647.15	1940		4072.4	1940
							1618.94	1941									C9orf117	ALL	1.71659		FIGNL1	ALL	-1.79698			4646.91	1941		4070.83	1941
							1618.5	1942									C9orf131	ALL	-4.04909		FILIP1L	ALL	-0.679155			4645.43	1942		4070.82	1942
							1617.87	1943									C9orf139	ALL	-0.701558		FIP1L1	ALL	-0.47783			4642.22	1943		4065.56	1943
							1617.84	1944									C9orf142	ALL	5.20788		FIZ1	ALL	-0.474009			4642.11	1944		4056.59	1944
							1616.92	1945									C9orf153	ALL	-3.17374		FJX1	ALL	-2.37927			4635.93	1945		4051.88	1945
							1616.19	1946									C9orf156	ALL	3.67964		FKBP14	ALL	-0.230309			4631.39	1946		4047.28	1946
							1612.81	1947									C9orf16	ALL	4.6446		FKBP4	ALL	-0.524298			4628.05	1947		4045.78	1947
							1607.38	1948									C9orf163	ALL	1.08894		FKBP7	ALL	-0.16862			4621.46	1948		4045.54	1948
							1606.99	1949									C9orf169	ALL	-0.701558		FKBP8	ALL	-0.934295			4615.09	1949		4045.44	1949
							1603.8	1950									C9orf172	ALL	2.23206		FKBPL	ALL	-0.512562			4614.25	1950		4039.65	1950
							1602.18	1951									C9orf173	ALL	-1.27484		FKTN	ALL	-0.350373			4613.63	1951		4035.23	1951
							1595.88	1952									C9orf24	ALL	-4.04909		FLAD1	ALL	-0.302183			4612.26	1952		4032.26	1952
							1595.5	1953									C9orf3	ALL	4.51064		FLII	ALL	-0.118188			4609.11	1953		4031.66	1953
							1595.25	1954									C9orf37	ALL	4.19841		FLNB	ALL	-0.11383			4601.97	1954		4030.3	1954
							1595.16	1955									C9orf40	ALL	4.67053		FLNC	ALL	-0.407086			4597.87	1955		4025.81	1955
							1594.33	1956									C9orf41	ALL	4.75375		FLOT1	ALL	-0.62963			4597.77	1956		4025.62	1956
							1592.82	1957									C9orf43	ALL	-0.205975		FLOT2	ALL	-0.200806			4597.61	1957		4024.03	1957
							1592.01	1958									C9orf47	ALL	-4.04909		FLT3LG	ALL	-1.26808			4594.87	1958		4023.22	1958
							1591.67	1959									C9orf50	ALL	-3.17374		FLVCR1	ALL	-1.05016			4590.09	1959		4016.16	1959
							1591.24	1960									C9orf53	ALL	-4.04909		FMNL1	ALL	-1.42235			4590.04	1960		4014.51	1960
							1589.26	1961									C9orf64	ALL	5.40097		FMNL3	ALL	-1.19411			4586.95	1961		4014.27	1961
							1587.21	1962									C9orf66	ALL	-1.27484		FMO4	ALL	-0.0211658			4586.3	1962		4011.91	1962
							1582.62	1963									C9orf69	ALL	6.81859		FMO5	ALL	-0.16862			4584.86	1963		4007.97	1963
							1580.07	1964									C9orf72	ALL	1.52773		FNDC3B	ALL	-0.1925			4580.54	1964		4007.2	1964
							1579.39	1965									C9orf78	ALL	6.84097		FNTB	ALL	-0.955326			4577.13	1965		4002.95	1965
							1578.1	1966									C9orf84	ALL	1.78149		FOPNL	ALL	-1.20621			4575.85	1966		4001.72	1966
							1576.91	1967									C9orf85	ALL	3.07524		FOSL1	ALL	-3.89686			4574.77	1967		3999.35	1967
							1575.53	1968									C9orf89	ALL	4.48488		FOXC1	ALL	-1.60628			4574.69	1968		3996.19	1968
							1574.94	1969									C9orf9	ALL	0.507365		FOXD2	ALL	-0.800908			4574.3	1969		3994.83	1969
							1574.02	1970									C9orf91	ALL	4.47183		FOXD2-AS1	ALL	-1.6081			4574.27	1970		3994.6	1970
							1570.92	1971									C9orf96	ALL	-1.27484		FOXD3	ALL	-1.56523			4573.44	1971		3991.73	1971
							1570.13	1972									CA1	ALL	-4.04909		FOXE1	ALL	-0.489054			4572.91	1972		3990.92	1972
							1568.7	1973									CA11	ALL	2.06831		FOXJ2	ALL	-0.947484			4572.34	1973		3990.08	1973
							1567.54	1974									CA12	ALL	-0.701558		FOXK2	ALL	-0.32857			4569.8	1974		3986.41	1974
							1567.1	1975									CA13	ALL	2.3791		FOXL2	ALL	-0.157472			4568.97	1975		3984.38	1975
							1566.96	1976									CA14	ALL	-1.67829		FOXN1	ALL	-0.0124719			4568.46	1976		3981.99	1976
							1564.69	1977									CA2	ALL	4.42182		FOXN2	ALL	-0.714421			4565.73	1977		3979.99	1977
							1564.56	1978									CA3	ALL	-3.17374		FOXN3-AS1	ALL	-1.88234			4564.25	1978		3977.31	1978
							1563.16	1979									CA5A	ALL	-2.24034		FOXO1	ALL	-0.532352			4561.88	1979		3972.9	1979
							1562.88	1980									CA5B	ALL	2.72543		FOXO3B	ALL	-0.363565			4561.25	1980		3970.67	1980
							1560.8	1981									CA5BP1	ALL	1.60148		FOXO4	ALL	-0.125968			4559.92	1981		3964.53	1981
							1557.69	1982									CA9	ALL	1.60148		FOXP1	ALL	-1.05116			4558.43	1982		3964.21	1982
							1557.09	1983									CAAP1	ALL	4.74564		FOXP4	ALL	-0.0545043			4558.31	1983		3962.65	1983
							1556.79	1984									CAB39	ALL	7.27582		FOXRED1	ALL	-0.524122			4554.85	1984		3962	1984
							1555.15	1985									CAB39L	ALL	3.21494		FPGS	ALL	-0.0187604			4552.75	1985		3961.57	1985
							1549.98	1986									CABIN1	ALL	7.07795		FRA10AC1	ALL	-0.317661			4542.54	1986		3956.57	1986
							1545.86	1987									CABLES1	ALL	2.72543		FRG1	ALL	-0.0920605			4535.46	1987		3956.53	1987
							1541.36	1988									CABLES2	ALL	3.84058		FRK	ALL	-0.420491			4529.03	1988		3956.52	1988
							1540.46	1989									CABP1	ALL	-4.04909		FRMD4A	ALL	-0.759462			4514.55	1989		3949.65	1989
							1538.03	1990									CABP4	ALL	0.225776		FRMD4B	ALL	-0.736843			4512.79	1990		3949.41	1990
							1537.81	1991									CABP7	ALL	-0.959908		FRMD6	ALL	-0.534586			4509.78	1991		3947.84	1991
							1537.61	1992									CABYR	ALL	0.0957062		FRRS1	ALL	-0.263371			4508.55	1992		3945.57	1992
							1536.48	1993									CACFD1	ALL	3.48553		FRS3	ALL	-1.05355			4507.38	1993		3945.56	1993
							1532	1994									CACHD1	ALL	4.24517		FSCN1	ALL	-0.97816			4503.03	1994		3945.25	1994
							1527.83	1995									CACNA1A	ALL	-3.17374		FSD1L	ALL	-0.27942			4498.56	1995		3944.01	1995
							1526.76	1996									CACNA1F	ALL	-4.04909		FSTL1	ALL	-0.176419			4497.2	1996		3943.88	1996
							1526.63	1997									CACNA1G-AS1	ALL	-4.04909		FTO	ALL	-0.183379			4496.22	1997		3943.37	1997
[truncated: 33,076 more rows]

## Sheet: Figure 3
	Fig. 3a												Fig. 3d											Fig. 3l													Fig3. m
		Control				TP63-siRNA				P-value					TP63 SE				TP63 NEG							scr				msgRNA				P-value				Fold activation
	TP63 Expression	0.929892	1.07111	1.02155		0.037411	0.03088	0.033388		1.9e-05			p65	Control	0.286099	0.347323	0.301863		0.091038	0.111102	0.071095			CRISPa	MMP3	0.924663	0.950659	1.13839		5.12304	6.09236	4.98295		0.000245			pGL4.23-EV	1.29917	0.761332	1.1988	0.740694
														JQ1	0.198172	0.112142	0.130099		0.115309	0.099138	0.09005				TP63	1.1019	1.00696	0.90125		2.14355	2.32947	2.21914		0.000101			TP63-NEG-Luc	0.771556	0.466468	0.702933	0.464694
	sphere number	30	17	28		4	4	9		0.011489			BRD4	Control	0.353102	0.353102	0.341638		0.039791	0.047083	0.053279																TP63-SE-Luc	2.54875	2.53	2.76148	2.70323
														JQ1	0.050995	0.048934	0.040979		0.031162	0.035384	0.019804					scr				sgRNA
													MED1	Control	0.354562	0.443049	0.397982		0.1279	0.121479	0.13559			CRISPa	MMP3	1.00486	0.957271	1.0403		0.565265	0.627201	0.565265		0.000197
	Fig. 3b													JQ1	0.18323	0.20064	0.177281		0.135042	0.10155	0.123932				TP63	1.06659	0.872363	1.074		0.743807	0.738669	0.703684		0.014843
		Control				TP63-siRNA				P-value
	TP63 Expression	0.885278	1.11166	1.00306		0.032963	0.02972	0.045504		0.000124			Fig. 3f
															MEG SE				MET NEG
	sphere number	33	36	22		6	6	2		0.00452			p65	Control	0.753258	0.785347	0.753258		0.06044	0.121291	0.139422
														JQ1	0.395626	0.298293	0.301178		0.161806	0.23196	0.217458
													BRD4	Control	0.520803	0.609484	0.673234		0.055329	0.031908	0.023662
														JQ1	0.219205	0.142594	0.181978		0.050793	0.051839	0.047617
	Fig. 3c, 3e, 3g, 3i, 3k												MED1	Control	0.856427	0.780322	1.21897		0.225876	0.198516	0.138477
	The ChIP-seq data was deposited to GEO GSE131967.													JQ1	0.294488	0.327385	0.285188		0.27773	0.388786	0.330278
													Fig. 3h
															BIRC3 SE				MET NEG
													p65	Control	0.660515	0.647055	0.633869		0.141677	0.092688	0.161275
														JQ1	0.283976	0.267884	0.277236		0.085202	0.109691	0.128975
													BRD4	Control	0.95354	0.930909	0.595902		0.048494	0.084652	0.03485
														JQ1	0.252705	0.285932	0.252705		0.029832	0.019079	0.045452
													MED1	Control	0.50889	0.342961	0.384082		0.064697	0.058138	0.052414
														JQ1	0.120426	0.142476	0.110147		0.034963	0.019079	0.045159
													Fig. 3j
															MMP3 SE				MMP3 NEG
													p65	Control	0.230108	0.234838	0.235635		0.079171	0.09805	0.070653
														JQ1	0.122481	0.128436	0.131521		0.104331	0.07288	0.082802
													BRD4	Control	0.65394	0.636438	0.619404		0.030767	0.053799	0.029621
														JQ1	0.095947	0.093696	0.083492		0.028815	0.031737	0.032513
													MED1	Control	0.699831	0.660627	0.501954		0.179935	0.170273	0.171452
														JQ1	0.267177	0.345723	0.302895		0.195466	0.218278	0.191462

## Sheet: Figure 4
	Fig. 4a												Fig. 4b											Fig. 4c												Fig. 4d												Fig. 4e
			TP63 SE				TP63 NEG								MET SE				MET NEG								TP63 SE				TP63 NEG								MET SE				MET NEG						TP63
	ChIP p65	control-si	0.342674	0.391598	0.277131		0.066756	0.086751	0.081662				ChIP p65	control-si	0.28489	0.271803	0.334732		0.069037	0.097246	0.065424			ChIP CDK9	control-si	control	0.071819	0.050684	0.050151		0.01347	0.024421	0.014865			ChIP CDK9	control-si	control	0.095113	0.098375	0.089208		0.033015	0.021422	0.028652			control-si	0.94992
		p65	0.10896	0.197485	0.150804		0.061586	0.090319	0.087336					p65	0.136066	0.123852	0.149484		0.092158	0.066309	0.064119				control-si	JQ1	0.025421	0.024977	0.019181		0.008828	0.011659	0.011177				control-si	JQ1	0.043784	0.037745	0.042763		0.020808	0.014052	0.018389			p65-si	0.250151
		BRD4	0.201625	0.226775	0.205851		0.050345	0.045519	0.059153					BRD4	0.176821	0.176583	0.194258		0.050684	0.06369	0.057973				p65-si	control	0.012179	0.028219	0.015804		0.008828	0.012205	0.011866				p65-si	JQ1	0.046057	0.033769	0.044529		0.022623	0.015501	0.016731			MED1-si	0.363653
		MED1	0.077111	0.099593	0.10896		0.048356	0.052416	0.039796					MED1	0.053843	0.047391	0.047711		0.057973	0.060764	0.070917
																											TP63 SE				TP63 NEG								MET SE				MET NEG						MET
			TP63 SE				TP63 NEG								MET SE				MET NEG					ChIP CCNT1	control-si	control	0.127488	0.089025	0.098942		0.021742	0.016463	0.014452			ChIP CCNT1	control-si	control	0.177516	0.17279	0.127121		0.026837	0.037768	0.042426			control-si	0.946968
	ChIP BRD4	control-si	0.171607	0.154449	0.16504		0.063568	0.030616	0.032786				ChIP BRD4	control-si	0.294656	0.207773	0.246124		0.050185	0.02375	0.032976				control-si	JQ1	0.03107	0.039613	0.034048		0.005547	0.010752	0.008028				control-si	JQ1	0.069503	0.079543	0.069738		0.028238	0.015671	0.021267			p65-si	0.451934
		p65	0.134847	0.151591	0.139666		0.04624	0.027619	0.025374					p65	0.211472	0.230976	0.243532		0.048445	0.055789	0.045143				p65-si	control	0.034289	0.041615	0.038922		0.012248	0.012687	0.007022				p65-si	JQ1	0.042475	0.054517	0.060731		0.029497	0.01134	0.020066			MED1-si	0.209698
		BRD4	0.034958	0.046116	0.057601		0.024929	0.030219	0.018588					BRD4	0.060634	0.037921	0.045882		0.021065	0.032514	0.021289
		MED1	0.146931	0.17377	0.157007		0.046742	0.064557	0.042247					MED1	0.266934	0.246124	0.25677		0.014959	0.049133	0.061366																												BRIC3
																																																control-si	1.07563
			TP63 SE				TP63 NEG								MET SE				MET NEG																													p65-si	0.054355
	ChIP MED1	control-si	0.14248	0.112937	0.140517		0.024725	0.023767	0.024161				ChIP MED1	control-si	0.446484	0.464077	0.426549		0.0814	0.068833	0.079583																											MED1-si	0.245911
		p65	0.052114	0.061982	0.050512		0.01638	0.030932	0.022325					p65	0.237216	0.206114	0.207567		0.046146	0.085434	0.073894
		BRD4	0.040178	0.033548	0.063947		0.01371	0.009766	0.011861					BRD4	0.225829	0.235554	0.237216		0.064951	0.03441	0.040431																												MMP3
		MED1	0.032743	0.023389	0.031409		0.014596	0.020492	0.016707					MED1	0.120405	0.076794	0.113026		0.040561	0.043543	0.035999																											control-si	0.953408
																																																p65-si	0.182879
																																																MED1-si	0.076212
[truncated: 18 more columns]

## Sheet: Figure 5
	Fig. 5b
	control	2	2	3	3	2	1
	JQ1	0	1	1	1	2	1
	Fig. 5c
	control	1.8	2.4	3.2	1.5	2	2.3	2.4	2.6	2.4	2.2	1.2	2.2	2.6	1.7
	JQ1	0.5	0.6	0.4
	Fig. 5e
		total LN	LN metastasis
	control	24	21
	JQ1	24	4

## Sheet: Figure 6
		Fig. 6a
			Control				JQ1
		CSC population	3.6	3	3.2		1.6	1.3	1.2
		Fig. 6b
			Control				JQ1
		sphere number	27	25	38		6	2	7
		Fig. 6f
			Control				JQ1
		sphere number	25	31	21		7	6	0
		Fig. 6g
			Control				JQ1
		CSC population	8	7.4	7.6		3.6	4.3	4.5
		Fig. 6h
			Lesions area
		control	26.558	16.2489	4.71133	26.7899	7.30413	14.766	3.18394	1.9041
		JQ1	2.99684	2.90087	1.55803	4.77562	0	1.38691	5.0764	0
		Fig. 6j
			total LN	LN metastasis
		control	25	19
		JQ1	24	4
		Fig. 6k	Lesions area
		control	13.4024	6.25023	5.6118	7.04949	0.626351	2.5899	2.03152	1.29467	0
		JQ1	0.862346	1.06596	0.096257	0	0	0	0	0	0
		Fig. 6m
			total LN	LN metastasis
		control	37	32
		JQ1	36	8

## Sheet: Supplementary Figure 1
	Fig. S1a
			Control				JQ1				P-value
	MYC	SCC1	1.00629	0.999837	0.993873		0.518157	0.498383	0.524245		<0.000001
		SCC22B	0.880228	1.03443	1.08534		0.9734	0.769397	0.409945		0.183582
		FaDu	0.975071	1.00285	1.02208		1.04157	1.01953	1.05791		0.087293
	Fig. S1b
			Control				JQ1				P-value
		RELA	1.03527	1.07923	0.895025		1.29235	1.01396	0.80107		0.841283
		RELB	1.0403	1.09202	0.880869		1.72548	1.17854	0.944092		0.310823
		IKBA	1.03742	1.1042	0.872363		1.2861	1.11188	1.03742		0.236203
	Fig. S1c
			Control				JQ1				P-value
		IL1A	1.05143	1.03017	0.918397		0.101872	0.154264	0.14511		4e-05
		IL1B	1.05086	0.9707	0.978436		0.0950044	0.0947193	0.0738952		4e-06
		IL6	0.968396	1.1122	0.919402		0.0744099	0.0746989	0.0809964		9e-05
		IL8	1.00878	1.07058	0.920647		0.0857841	0.08569	0.0931455		3.1e-05
		CXCL1	1.03799	0.94898	1.01303		0.193295	0.210374	0.17429		9e-06
		BMI1	0.968902	1.09331	0.937793		0.444287	0.543377	0.493594		0.000799
		MET	1.11076	0.97958	0.909656		0.512699	0.523417	0.385443		0.002041
		CD44	1.10403	0.880748	1.01522		0.346447	0.33678	0.3045		0.000532
		TP63	1.04912	0.959496	0.99138		0.267529	0.227953	0.288557		2e-05
		TNFAIP3	1.11558	0.925494	0.958928		0.237573	0.224068	0.184058		0.000207
		BCL2	0.88099	1.11352	1.00549		0.261025	0.24606	0.279961		0.000407
		BCL3	1.02189	1.0538	0.924311		0.332734	0.345112	0.358155		7.9e-05
		BIRC3	1.03322	0.852733	1.11405		0.185338	0.216992	0.167526		0.0005
		FOSL1	1.00957	1.01081	0.979621		0.212256	0.284987	0.29662		1.3e-05
		MMP3	1.04885	1.01986	0.931288		0.059008	0.0625356	0.0605793		1.2e-05

## Sheet: Supplementary Figure 2
	Fig. S2a			Fig. S2b				Fig. S2c and S2d
	H3K27Ac signal at enhancers	Enhancer Rank		H3K4me1 signal at enhancers	Enhancer Rank
	126085	1		184806	1
	108868	2		184256	2
	96156.3	3		183973	3
	92002.8	4		151139	4
	91604.9	5		136516	5
	81538.9	6		133752	6
	76510	7		133672	7
	74914.7	8		130994	8
	71226.7	9		130920	9
	66529	10		130176	10
	65969.2	11		127776	11
	65844.1	12		126360	12
	65526.2	13		115577	13
	61687.5	14		114695	14
	61102	15		112663	15
	59182.6	16		111939	16
	58443	17		106501	17
	58333.3	18		105946	18
	57572.9	19		100344	19
	57350	20		98152.4	20
	56497.6	21		97416.2	21
	56443.3	22		96666.1	22
	56080.2	23		96553.3	23
	55312.4	24		95280.4	24
	55253.5	25		93520	25
	54430.4	26		93424.6	26
	54018.6	27		92355.3	27
	53794.1	28		90257.9	28
	52386.5	29		89910	29
	49392.6	30		89873.4	30
	49143.5	31		89815.7	31
	47373.1	32		88790.2	32
	45793.5	33		88059.6	33
	44866.7	34		87975	34
	44283.2	35		87892.8	35
	42921.7	36		87850.4	36
	42702.3	37		86757.3	37
	42243.4	38		85938.9	38
	41856.6	39		85566.8	39
	41844.2	40		85504.2	40
	41022.9	41		85048.2	41
	40258.4	42		84401.2	42
	40058.2	43		83573.9	43
	39860.4	44		83138.9	44
	39336	45		82784.2	45
	39201.8	46		82192.6	46
	38998	47		81855.7	47
	38982.4	48		81140.9	48
	38981.5	49		80649.9	49
	38932.3	50		80234	50
	37956.1	51		80096.9	51
	37501	52		79920.2	52
	37316.8	53		79651.3	53
	37069.2	54		79396.7	54
	36973.1	55		79130.9	55
	36637.2	56		78989.7	56
	36471.1	57		78534.9	57
	35999.2	58		78471.3	58
	35881.3	59		78194.9	59
	35534.4	60		78179.7	60
	35457.1	61		77923.6	61
	35402.5	62		77257.2	62
	35138.9	63		76657.1	63
	34874.2	64		76276.3	64
	34006.1	65		74586.1	65
	33559.6	66		74327	66
	33499.2	67		74251.5	67
	33427.3	68		74238.2	68
	33112.2	69		73936.7	69
	33108.5	70		73705.7	70
	33064.9	71		73208.6	71
	32952	72		72711.6	72
	32898.4	73		72115.2	73
	32816.6	74		71670.3	74
	32780	75		71340.5	75
	32474.4	76		71271	76
	32426.1	77		70797	77
	32394.4	78		70282.3	78
	32294.3	79		69724.9	79
	32149.8	80		68801	80
	31943.9	81		68570.3	81
	31864.8	82		68527.3	82
	31536.1	83		68494.2	83
	31351.2	84		68441.4	84
	30849.1	85		68126.2	85
	30816.7	86		67964.9	86
	30774.6	87		66481.8	87
	30773.9	88		66182.1	88
	30555.2	89		65902	89
	30314.6	90		65818.5	90
	30259.4	91		65761.7	91
	30160.1	92		65617.9	92
	29978.9	93		65579.9	93
	29966.4	94		65206.5	94
	29880.9	95		64897.3	95
	29807.6	96		64543.4	96
	29434.4	97		64214.2	97
	29411.9	98		64144.3	98
	29274.2	99		63777.5	99
	29262.5	100		63219.5	100
	29010.6	101		63159.5	101
	28910	102		63131.5	102
	28888.5	103		62944.2	103
	28570.3	104		62792	104
	28542.3	105		62488.3	105
	28454.1	106		62481.1	106
	28103.9	107		62473.8	107
	27977.7	108		62147.2	108
	27674.8	109		61197.8	109
	27563.3	110		61172.7	110
	27487.2	111		60828.2	111
	27473.4	112		60816.5	112
	27409	113		60541.4	113
	27402.6	114		60080.6	114
	27256.1	115		60053.2	115
	27233.9	116		59513.7	116
	26947.4	117		59496.2	117
	26913.6	118		59449	118
	26744.3	119		59404.1	119
	26705.8	120		59383.2	120
	26685.2	121		59229.1	121
	26461.2	122		57751.2	122
	26035.5	123		57463.2	123
	25970.7	124		57084.2	124
	25937.7	125		56881.2	125
	25840.4	126		56489.8	126
	25587.7	127		56470.5	127
	25568.8	128		56125.3	128
	25485.1	129		55680.5	129
	25481.9	130		55613.8	130
	25430.7	131		55599.8	131
	25302.2	132		55527.3	132
	25264.7	133		55523	133
	25135.6	134		55450.7	134
	25015	135		55364.7	135
	24995	136		55180.2	136
	24932	137		55035.7	137
	24906.2	138		54967.7	138
	24880.6	139		54940.6	139
	24806.7	140		54908.7	140
	24634.4	141		54685.7	141
	24569.6	142		54159.9	142
	24477.5	143		54074.8	143
	24444.4	144		53744.6	144
	24176.8	145		53632	145
	23962.2	146		53396.2	146
	23750.9	147		53280	147
	23750.6	148		53196.7	148
	23698.7	149		53183.4	149
	23534.6	150		53178.3	150
	23505.5	151		53109.5	151
	23463.7	152		53098.4	152
	23185.4	153		53013.6	153
	23181.5	154		52884.3	154
	23050	155		52883.9	155
	23039.6	156		52875.8	156
	23017.5	157		52584.4	157
	23001.8	158		52178.1	158
	22986	159		52108.2	159
	22977.5	160		52060.6	160
	22927.6	161		52031.4	161
	22926.6	162		51965.4	162
	22838.8	163		51750	163
	22709.5	164		51627.5	164
	22692.1	165		51554.3	165
	22665.6	166		51380.5	166
	22622.1	167		51359.4	167
	22601.1	168		51316.7	168
	22480	169		50986.2	169
	22395.9	170		50861.6	170
	22278.4	171		50724.6	171
	22237.8	172		50601.9	172
	22202.5	173		50326.9	173
	22010.1	174		50254.7	174
	21923	175		50127.5	175
	21849	176		49899.2	176
	21837.8	177		49865.7	177
	21724.9	178		49860.5	178
	21622.1	179		49834.1	179
	21564.5	180		49782.1	180
	21431.4	181		49759.5	181
	21430.3	182		49429.5	182
	21415.5	183		49279.3	183
	21322.4	184		49148.9	184
	21273.8	185		49117.4	185
	21245.1	186		48866.3	186
	21125.9	187		48691.9	187
	21073.4	188		48638.9	188
	21051.7	189		48444.9	189
	21038.4	190		48435.2	190
	21033.4	191		48403.5	191
	21022.2	192		48382.6	192
	20989.4	193		48281.9	193
	20852.6	194		48162.5	194
	20819.1	195		48150.3	195
	20812.5	196		48082.6	196
	20739.9	197		47986.8	197
	20710.3	198		47858.8	198
	20688.9	199		47848.3	199
	20625.4	200		47769.8	200
	20504.8	201		47347.8	201
	20449	202		47197.5	202
	20410.4	203		47132.9	203
	20333.7	204		46814.2	204
	20314.5	205		46810.4	205
	20211.4	206		46768.5	206
	20184.4	207		46623.7	207
	20169.8	208		46622.2	208
	20091.7	209		46508.6	209
	20035.8	210		46468.8	210
	20005.2	211		46458.4	211
	19981.5	212		46419.5	212
	19781.4	213		46361.1	213
	19773.9	214		46213	214
	19713.4	215		46139.2	215
	19691.4	216		46113.3	216
	19676.9	217		46035	217
	19568.4	218		45777.9	218
	19506.3	219		45730.6	219
	19475.5	220		45730.1	220
	19385.4	221		45697.9	221
	19336.3	222		45534.4	222
	19283.6	223		45454.8	223
	19272.5	224		45448.3	224
	19048.4	225		45447.1	225
	18986.6	226		45427.1	226
	18916.6	227		45284.4	227
	18904.6	228		45250.2	228
	18870.8	229		45166.2	229
	18794.7	230		45128.3	230
	18785.8	231		45104.4	231
	18767.2	232		44932.3	232
	18750	233		44925	233
	18747.9	234		44879.3	234
	18719.6	235		44816.5	235
	18679.6	236		44594.7	236
	18677.5	237		44443.3	237
	18664.9	238		44436.3	238
	18604.9	239		44313.9	239
	18544.3	240		44248.4	240
	18500.8	241		44125.7	241
	18433.1	242		44096.9	242
	18329.7	243		43984.4	243
	18326.6	244		43959.7	244
	18304.4	245		43921.5	245
	18280.3	246		43917.1	246
	18235.3	247		43801	247
	18160	248		43740.7	248
	18156.7	249		43652.8	249
	18089.2	250		43530.6	250
	18036.4	251		43450.5	251
	17983.7	252		43302.1	252
	17974.1	253		43291.5	253
	17964.4	254		43173.7	254
	17907.2	255		43043.3	255
	17778	256		43015	256
	17741.2	257		42842.9	257
	17718.9	258		42683.8	258
	17716.4	259		42581.3	259
	17692.9	260		42539.2	260
	17684.8	261		42491.3	261
	17683.6	262		42490.2	262
	17576	263		42460.1	263
	17539	264		42438.4	264
	17511.2	265		42355	265
	17506.8	266		42319	266
	17504.2	267		42246.9	267
	17484.3	268		42176.5	268
	17370.7	269		42069.4	269
	17344.6	270		42062.3	270
	17242	271		42056.7	271
	17218.5	272		42022	272
	17173.4	273		41961.6	273
	17160.5	274		41940.2	274
	17088.4	275		41877.7	275
	17081.6	276		41842.9	276
	17036.7	277		41826	277
	16983	278		41796.4	278
	16802.7	279		41784.3	279
	16773.8	280		41772.8	280
	16769.9	281		41670	281
	16761.2	282		41667.9	282
	16691.9	283		41602.7	283
	16688.5	284		41505.1	284
	16593.7	285		41486.9	285
	16578.8	286		41387.9	286
	16525.9	287		41304.9	287
	16437.9	288		41237.7	288
	16435.2	289		41124.6	289
	16368.4	290		41036.7	290
	16314.7	291		40987.2	291
	16270.3	292		40969.5	292
	16243.8	293		40689.9	293
	16226	294		40667.4	294
	16168.3	295		40640.8	295
	16142.7	296		40629.3	296
	16074.7	297		40471.2	297
	16033	298		40371.1	298
	15944.2	299		40365.9	299
	15936.5	300		40346.8	300
	15932	301		40344.3	301
	15877.5	302		40321.4	302
	15817	303		40304.3	303
	15803.5	304		40271.7	304
	15802.8	305		40269.8	305
	15777.5	306		40245.2	306
	15769.1	307		40110.3	307
	15752.8	308		40057.8	308
	15750.5	309		39898.4	309
	15749.6	310		39871.4	310
	15747.6	311		39866.1	311
	15745.1	312		39845.4	312
	15720.8	313		39782.8	313
	15709.5	314		39763	314
	15692.4	315		39734	315
	15616.7	316		39719.3	316
	15548.7	317		39591.6	317
	15543.1	318		39524.1	318
	15526.9	319		39403.2	319
	15519.4	320		39291.5	320
	15509.8	321		39284.2	321
	15503.1	322		39152.5	322
	15495.7	323		39152.4	323
	15473	324		39136.5	324
	15471.5	325		39019.5	325
	15422	326		38994.8	326
	15372	327		38985	327
	15367.1	328		38953.4	328
	15334.2	329		38921.8	329
	15324.7	330		38799.1	330
	15313.3	331		38687.9	331
	15309.2	332		38570	332
	15271.1	333		38532.4	333
	15253.6	334		38454.7	334
	15239.8	335		38399.2	335
	15234.6	336		38373.1	336
	15227.5	337		38360.5	337
	15213.6	338		38335	338
	15210.8	339		38295.2	339
	15210.3	340		38293.8	340
	15195.1	341		38286.3	341
	15064.6	342		38285.7	342
	15002.3	343		38270.5	343
	14991.8	344		38149.6	344
	14983.4	345		38090.9	345
	14982.8	346		38069.1	346
	14934.9	347		38008.9	347
	14934.6	348		38004.4	348
	14927.8	349		37992.8	349
	14923.6	350		37940.6	350
	14922.4	351		37929.4	351
	14921.6	352		37898.7	352
	14920.9	353		37847.8	353
	14902.9	354		37827.4	354
	14866	355		37821.5	355
	14864.4	356		37781.5	356
	14848.4	357		37760.3	357
	14756.6	358		37719.9	358
	14742.2	359		37536.8	359
	14707	360		37535.2	360
	14667.9	361		37516.5	361
	14638.8	362		37493.3	362
	14557.6	363		37407.5	363
	14520.4	364		37399.7	364
	14494	365		37352	365
	14453.1	366		37274.1	366
	14452.5	367		37164.1	367
	14450.5	368		37151.7	368
	14447.2	369		36961.4	369
	14424.7	370		36868.8	370
	14410.9	371		36852.2	371
	14396.1	372		36835.2	372
	14382.4	373		36797.6	373
	14382.1	374		36768.5	374
	14372.9	375		36717.7	375
	14370	376		36709.4	376
	14338	377		36705.9	377
	14245.9	378		36678.2	378
	14242.7	379		36564.2	379
	14185.8	380		36532.2	380
	14179.4	381		36505.4	381
	14174.7	382		36494.5	382
	14106.4	383		36475.6	383
	14094.2	384		36449.7	384
	14088.6	385		36412.4	385
	14031.6	386		36396.4	386
	14001.9	387		36385.6	387
	13994.7	388		36243.4	388
	13979.3	389		36198	389
	13970	390		36137.4	390
	13965.2	391		36080.4	391
	13963.6	392		36040.3	392
	13893.6	393		36034.3	393
	13871.2	394		35943.8	394
	13843.2	395		35903.9	395
	13840.6	396		35897.9	396
	13834.8	397		35884.8	397
	13833	398		35826.7	398
	13826.2	399		35666.1	399
	13800.2	400		35626.7	400
	13796.4	401		35567.2	401
	13792.9	402		35474.7	402
	13776.8	403		35459.8	403
	13769.2	404		35369.9	404
	13751.6	405		35368.4	405
	13665.3	406		35309.2	406
	13653.8	407		35224.2	407
	13651.6	408		35191.2	408
	13640.9	409		35058.3	409
	13620.6	410		34966.2	410
	13594.3	411		34855.7	411
	13556.4	412		34783.5	412
	13482.4	413		34731.9	413
	13481	414		34679.6	414
	13467.8	415		34646.5	415
	13467.2	416		34611.6	416
	13433.3	417		34586.8	417
	13428.8	418		34553.6	418
	13413.9	419		34549.5	419
	13393.8	420		34521.7	420
	13381.9	421		34483.2	421
	13377.3	422		34482.9	422
	13367.3	423		34416.6	423
	13355.9	424		34387.3	424
	13289	425		34357.1	425
	13226	426		34356.6	426
	13163.7	427		34351.4	427
	13103.7	428		34320.7	428
	13045.3	429		34286.6	429
	13014.1	430		34188.2	430
	13002.5	431		34185.9	431
	12997.3	432		34081.3	432
	12992.2	433		34016	433
	12932.6	434		33938.5	434
	12914.3	435		33928.3	435
	12910.8	436		33899.6	436
	12884.6	437		33805.6	437
	12855.2	438		33760.5	438
	12852.9	439		33758.1	439
	12847.9	440		33735.7	440
	12827.5	441		33678.1	441
	12826.4	442		33664.2	442
	12825.5	443		33664.1	443
	12814.4	444		33662.8	444
	12784.3	445		33645.4	445
	12774.8	446		33585.1	446
	12769.4	447		33573.5	447
	12721.7	448		33498.3	448
	12708.8	449		33491.2	449
	12646.2	450		33390.9	450
	12632.5	451		33351.2	451
	12620.8	452		33351	452
	12598.5	453		33350.8	453
	12515.6	454		33219.5	454
	12490.5	455		33205.2	455
	12486.3	456		33161.3	456
	12475.4	457		33132.1	457
	12429.1	458		33118.7	458
	12420.8	459		33016.3	459
	12401.3	460		32981.5	460
	12387.5	461		32949	461
	12367	462		32926.7	462
	12364.3	463		32793.5	463
	12350.9	464		32751	464
	12341.2	465		32727.2	465
	12340	466		32688.8	466
	12337.5	467		32686.1	467
	12328.1	468		32645	468
	12314.4	469		32476	469
	12302.5	470		32387.4	470
	12292.2	471		32357.4	471
	12275.9	472		32332.6	472
	12273.4	473		32280.5	473
	12270.5	474		32223.5	474
	12269.6	475		32211.3	475
	12268.8	476		32174.9	476
	12247.5	477		32173.4	477
	12245.3	478		32117.6	478
	12220.7	479		32079	479
	12215	480		32056.7	480
	12210	481		31987.7	481
	12171.6	482		31980.6	482
	12162.2	483		31977.1	483
	12134.2	484		31968.7	484
	12108.7	485		31963.7	485
	12097.2	486		31915.1	486
	12083.8	487		31888.1	487
	12060.5	488		31872.4	488
	12045.3	489		31861.6	489
	12042.9	490		31843	490
	12030.8	491		31839.9	491
	11999.5	492		31811.3	492
	11993.5	493		31788	493
	11973.8	494		31758.4	494
	11933.8	495		31755.2	495
	11933.5	496		31695.4	496
	11927.5	497		31688.5	497
	11917.2	498		31660.7	498
	11887.9	499		31649.6	499
	11870.5	500		31640.7	500
	11864.3	501		31624.5	501
	11860.4	502		31619.3	502
	11856.1	503		31602.3	503
	11843.1	504		31570.4	504
	11841.1	505		31542.7	505
	11839.9	506		31540	506
	11822.6	507		31459.2	507
	11817.3	508		31359.7	508
	11810.7	509		31320.7	509
	11800.5	510		31291.6	510
	11800.2	511		31284.3	511
	11795.2	512		31248.4	512
	11758.7	513		31246	513
	11749	514		31215	514
	11746	515		31214.3	515
	11727.9	516		31186.7	516
	11726.5	517		31110.3	517
	11706.9	518		31084.4	518
	11700.3	519		31056.1	519
	11684.3	520		31047.3	520
	11634.7	521		31041.5	521
	11626.3	522		30950.2	522
	11592.2	523		30944.4	523
	11579.1	524		30936.8	524
	11554.5	525		30929.5	525
	11550.4	526		30913.8	526
	11535.7	527		30880.8	527
	11505.3	528		30682.2	528
	11501	529		30612.1	529
	11495.2	530		30596.3	530
	11480.4	531		30577.8	531
	11466.4	532		30570.5	532
	11466.2	533		30567.6	533
	11463.2	534		30535	534
	11438.2	535		30485.3	535
	11402.9	536		30470.1	536
	11396.8	537		30344.7	537
	11392.5	538		30287	538
	11373.1	539		30202.3	539
	11365.8	540		30197.4	540
	11360.5	541		30183.3	541
	11348.4	542		30181	542
	11311.6	543		30161	543
	11303.2	544		30109.2	544
	11258.2	545		30103.4	545
	11246.4	546		30085.5	546
	11229.9	547		30077	547
	11214.2	548		30050	548
	11166.3	549		30042.3	549
	11166	550		30029.4	550
	11164.7	551		30019.4	551
	11149.9	552		29958.9	552
	11141.9	553		29958.8	553
	11070.6	554		29952.1	554
	11065.5	555		29949.3	555
	11063.7	556		29910.6	556
	11048.4	557		29910.6	557
	11046.2	558		29838	558
	11031	559		29792.3	559
	11017.7	560		29765.2	560
	10994.3	561		29753	561
	10977.5	562		29712.4	562
	10947.8	563		29691.6	563
	10933.1	564		29684.6	564
	10917.4	565		29667.8	565
	10901.5	566		29664	566
	10896.7	567		29610.4	567
	10890.2	568		29592.6	568
	10885	569		29577.7	569
	10810.7	570		29529.6	570
	10810.2	571		29521.4	571
	10796.2	572		29492.7	572
	10771.8	573		29492.1	573
	10766.8	574		29486	574
	10759	575		29484.7	575
	10758.9	576		29473.8	576
	10753.7	577		29455.7	577
	10752.9	578		29455.4	578
	10740.1	579		29419.6	579
	10730.9	580		29373	580
	10726.7	581		29288.7	581
	10719.9	582		29276	582
	10707.6	583		29237.4	583
	10673.5	584		29197.4	584
	10671.5	585		29193.2	585
	10643.5	586		29187.1	586
	10622.2	587		29112.8	587
	10621.8	588		29099	588
	10603.3	589		29093.3	589
	10602.9	590		29063.6	590
	10585	591		28967.4	591
	10574.6	592		28956.5	592
	10564.2	593		28924.4	593
	10557.5	594		28838.9	594
	10499.1	595		28826.4	595
	10480.4	596		28759.9	596
	10437.6	597		28730.8	597
	10424.3	598		28695.1	598
	10417.1	599		28662.8	599
	10413.2	600		28624.8	600
	10372.2	601		28609.3	601
	10363.5	602		28592.3	602
	10359.4	603		28575.3	603
	10296.8	604		28570.4	604
	10294.8	605		28555.2	605
	10253.7	606		28534.1	606
	10233.9	607		28516.8	607
	10223.6	608		28504.7	608
	10217.5	609		28493.1	609
	10210.8	610		28480.5	610
	10209.2	611		28392.9	611
	10205.7	612		28338.2	612
	10196	613		28333.7	613
	10190.3	614		28314.8	614
	10181.5	615		28245.1	615
	10180	616		28201.6	616
	10171.7	617		28197.9	617
	10153.1	618		28184.5	618
	10151	619		28156.6	619
	10139.1	620		28149.5	620
	10136.3	621		28097.5	621
	10123.3	622		28086.3	622
	10082.1	623		28072.3	623
	10081	624		28065.3	624
	10078	625		28025.2	625
	10075	626		28023.8	626
	10072.8	627		28010.7	627
	10067.8	628		27986.6	628
	10053.7	629		27980.4	629
	10051.6	630		27958.5	630
	10033	631		27948.1	631
	10028.2	632		27908	632
	10017.1	633		27873.7	633
	10001.6	634		27843.1	634
	9992.28	635		27825.5	635
	9991.67	636		27815.3	636
	9989.46	637		27769.7	637
	9961.01	638		27689.8	638
	9956.62	639		27686.1	639
	9956.58	640		27662.1	640
	9938.69	641		27643.3	641
	9926.41	642		27632.1	642
	9917.96	643		27596.9	643
	9911.76	644		27579.9	644
	9905.92	645		27573.4	645
	9892.35	646		27546.2	646
	9833.26	647		27536.1	647
	9831.49	648		27533.3	648
	9804.12	649		27512.2	649
	9747.56	650		27497.2	650
	9693.78	651		27493.3	651
	9662	652		27487.4	652
	9657.31	653		27452.3	653
	9654.39	654		27426.6	654
	9651.65	655		27395.9	655
	9617.92	656		27393.5	656
	9613.12	657		27386.4	657
	9604.63	658		27345.6	658
	9594.05	659		27325	659
	9583.81	660		27316.9	660
	9564.94	661		27306.1	661
	9504.92	662		27298.6	662
	9503.76	663		27298	663
	9498.71	664		27296.3	664
	9494.04	665		27283.2	665
	9491.69	666		27215.9	666
	9477.63	667		27169.4	667
	9470.5	668		27169.3	668
	9455.94	669		27145.8	669
	9440.09	670		27145.4	670
	9434.72	671		27126.8	671
	9424.67	672		27118	672
	9412.23	673		27113.8	673
	9410.62	674		27113.3	674
	9402.9	675		27111.9	675
	9401.83	676		27091.3	676
	9398.33	677		27076.6	677
	9397.01	678		27073.3	678
	9370.06	679		26975.4	679
	9359.36	680		26963.9	680
	9347.86	681		26941	681
	9347.18	682		26903.9	682
	9343.9	683		26885	683
	9326.99	684		26860.1	684
	9323.47	685		26838.3	685
	9316.26	686		26791	686
	9298.19	687		26742.8	687
	9246.73	688		26737.1	688
	9243.39	689		26724.2	689
	9242.9	690		26719.5	690
	9213.39	691		26651.1	691
	9203.55	692		26630	692
	9195.48	693		26612.6	693
	9191.61	694		26570.3	694
	9189.87	695		26568.6	695
	9188.55	696		26563.2	696
	9157.87	697		26503.5	697
	9143.53	698		26479.3	698
	9141.38	699		26475.2	699
	9130.32	700		26460.8	700
	9119.74	701		26458.3	701
	9116.9	702		26446.2	702
	9101.77	703		26446.1	703
	9093.62	704		26414.2	704
	9080.15	705		26374.7	705
	9078.39	706		26369.6	706
	9070.17	707		26337.1	707
	9046.5	708		26291.7	708
	8999.96	709		26281.1	709
	8993.08	710		26277.4	710
	8990.5	711		26273.1	711
	8987.61	712		26187.8	712
	8986.07	713		26170.7	713
	8985.26	714		26132.7	714
	8937.41	715		26116.2	715
	8930.21	716		26116	716
	8924.63	717		26089.6	717
	8908.09	718		26081.2	718
	8891.2	719		26077.2	719
	8880.15	720		26064.5	720
	8862.36	721		26034	721
	8842.7	722		26029.5	722
	8838.33	723		26029.4	723
	8831.46	724		26027.5	724
	8826.53	725		26007.9	725
	8820.01	726		25926.5	726
	8819.02	727		25924.7	727
	8809.67	728		25918.6	728
	8806.59	729		25909.7	729
	8776.88	730		25895.9	730
	8762.27	731		25883.6	731
	8762.06	732		25881.4	732
	8744.74	733		25861.2	733
	8744.4	734		25797.3	734
	8740.33	735		25747.5	735
	8730.58	736		25708.2	736
	8709.68	737		25705.1	737
	8692.95	738		25693.7	738
	8676.94	739		25682.3	739
	8672.27	740		25670.8	740
	8655.9	741		25659.6	741
	8654.54	742		25647.8	742
	8651.1	743		25630.6	743
	8639.76	744		25606.8	744
	8636.47	745		25492.7	745
	8631.65	746		25487.4	746
	8629.03	747		25431.9	747
	8595.43	748		25410.2	748
	8592.83	749		25408.9	749
	8590.01	750		25375.1	750
	8571.65	751		25369.9	751
	8540.61	752		25363.7	752
	8534.32	753		25344.3	753
	8533.55	754		25336.9	754
	8526.11	755		25331.6	755
	8520.09	756		25294.8	756
	8497.89	757		25275.1	757
	8497.53	758		25259.6	758
	8492.74	759		25246.3	759
	8487.72	760		25225.2	760
	8473.5	761		25203.1	761
	8468.28	762		25200.6	762
	8460.33	763		25166.2	763
	8451.53	764		25163.3	764
	8450.36	765		25138.2	765
	8447.04	766		25134.6	766
	8446.58	767		25130.8	767
	8445.82	768		25099.5	768
	8443.17	769		25094.3	769
	8397.58	770		25092.6	770
	8393.74	771		25088.8	771
	8375.39	772		25082.4	772
	8370.99	773		25045.7	773
	8367.25	774		25034	774
	8364.51	775		25026	775
	8363.33	776		25020.7	776
	8355.32	777		25014.6	777
	8353.88	778		25004.8	778
	8348.56	779		25004	779
	8336.72	780		24997.6	780
	8328.16	781		24991.6	781
	8325.01	782		24965.1	782
	8323.01	783		24962.3	783
	8311.18	784		24962.2	784
	8296.96	785		24932.5	785
	8292.45	786		24866.1	786
	8270.21	787		24864.3	787
	8264.95	788		24858.8	788
	8259.56	789		24848.2	789
	8242.06	790		24836.3	790
	8239.81	791		24803	791
	8224.05	792		24801.1	792
	8223.03	793		24798.4	793
	8214.59	794		24784.5	794
	8213.76	795		24782.7	795
	8199.94	796		24767	796
	8189.11	797		24759.8	797
	8174.53	798		24733.6	798
	8170.48	799		24717.1	799
	8170.3	800		24716	800
	8165.75	801		24714.4	801
	8165.59	802		24712.1	802
	8156.83	803		24702.7	803
	8152.98	804		24700.4	804
	8152.54	805		24695.5	805
	8146.47	806		24683.5	806
	8144.37	807		24660.9	807
	8131.38	808		24658.1	808
	8114.4	809		24655.4	809
	8108.62	810		24630.3	810
	8097.13	811		24572.4	811
	8070.68	812		24562.3	812
	8021.35	813		24537.9	813
	8016.79	814		24521.5	814
	8006.91	815		24510.2	815
	8002.9	816		24497.6	816
	7991.33	817		24483.6	817
	7986.48	818		24479.4	818
	7975.99	819		24465.2	819
	7959.87	820		24459.2	820
	7957.57	821		24432.8	821
	7929.54	822		24424.8	822
	7917.76	823		24411.1	823
	7916.57	824		24374.8	824
	7913.62	825		24351.8	825
	7912.69	826		24290.9	826
	7908.9	827		24249.5	827
	7907.44	828		24239.9	828
	7905.7	829		24232.7	829
	7899.13	830		24223	830
	7897.12	831		24144.2	831
	7887.04	832		24128.5	832
	7877.83	833		24108.4	833
	7872.58	834		24096.5	834
	7863.56	835		24092	835
	7861.48	836		24078.4	836
	7853.83	837		24063.3	837
	7847	838		24059.4	838
	7839.83	839		24051	839
	7839.78	840		24026.6	840
	7830.89	841		24003.2	841
	7824.14	842		23997.6	842
	7805.39	843		23959.5	843
	7801.76	844		23941.2	844
	7799.23	845		23936.3	845
	7798.09	846		23919.3	846
	7764.03	847		23881.6	847
	7760.44	848		23874.9	848
	7757	849		23853.5	849
	7750.43	850		23803.7	850
	7748.43	851		23792.3	851
	7747.85	852		23791.8	852
	7747.74	853		23788.9	853
	7744.34	854		23782.5	854
	7732.89	855		23769	855
	7715.53	856		23747.2	856
	7705.69	857		23744.7	857
	7689.64	858		23719.7	858
	7679.59	859		23700.1	859
	7670.57	860		23699	860
	7650	861		23669	861
	7639.4	862		23650.9	862
	7617.68	863		23620	863
	7608.66	864		23612.7	864
	7596.65	865		23577.3	865
	7594.79	866		23560.5	866
	7589.17	867		23542.9	867
	7572.08	868		23541.3	868
	7568.57	869		23524.2	869
	7567.61	870		23513.5	870
	7563.09	871		23482.6	871
	7558.55	872		23470.2	872
	7552.34	873		23467.8	873
	7549.99	874		23456.7	874
	7545.2	875		23454.6	875
	7539.82	876		23452	876
	7530.95	877		23446.1	877
	7519.91	878		23403.8	878
	7518.12	879		23381.8	879
	7516.26	880		23379.2	880
	7496.07	881		23373.8	881
	7490.6	882		23354.8	882
	7484.75	883		23345.8	883
	7479.28	884		23285.3	884
	7466.22	885		23264.1	885
	7459.72	886		23218.8	886
	7442.46	887		23192.1	887
	7435.08	888		23179.5	888
	7422.36	889		23155.4	889
	7412.96	890		23145.2	890
	7366.33	891		23088	891
	7352.89	892		23074	892
	7352.77	893		23068.7	893
	7344.15	894		23059.3	894
	7343.36	895		23053	895
	7341.54	896		23041.8	896
	7337.19	897		23040.1	897
	7334.76	898		23021.6	898
	7318.96	899		23020.2	899
	7316.08	900		22983.8	900
	7294.32	901		22975	901
	7285.63	902		22964.6	902
	7281.6	903		22910.9	903
	7274.47	904		22884.5	904
	7266.93	905		22883.1	905
	7263.73	906		22882.8	906
	7245.39	907		22865.5	907
	7245.33	908		22850.1	908
	7230.97	909		22844.4	909
	7226.68	910		22826.8	910
	7223.86	911		22813.8	911
	7217.66	912		22808.4	912
	7189.38	913		22792.3	913
	7185.01	914		22759.3	914
	7183.97	915		22749.4	915
	7177.83	916		22740.2	916
	7171.4	917		22730.8	917
	7169.16	918		22729.5	918
	7167.71	919		22718.8	919
	7167.04	920		22680.9	920
	7166.39	921		22655.3	921
	7163.62	922		22649.4	922
	7140.31	923		22597.9	923
	7096.94	924		22590.9	924
	7088.61	925		22581.5	925
	7085.44	926		22579.2	926
	7083.31	927		22577.2	927
	7068.58	928		22562	928
	7062.54	929		22550.4	929
	7058.32	930		22535	930
	7056.94	931		22485.7	931
	7056.85	932		22458	932
	7041.94	933		22456.1	933
	7039.37	934		22439.1	934
	7033.51	935		22401.4	935
	7025.24	936		22396.6	936
	7012.14	937		22367.2	937
	7003.58	938		22343.6	938
	6995.6	939		22330.4	939
	6974.48	940		22328.1	940
	6955.79	941		22307.2	941
	6942.9	942		22278.8	942
	6935.49	943		22258.2	943
	6933.15	944		22237.2	944
	6928.46	945		22235.6	945
	6927.58	946		22201.7	946
	6919.27	947		22191.9	947
	6918.82	948		22179.7	948
	6912.88	949		22165.3	949
	6906.79	950		22150.8	950
	6893.12	951		22146	951
	6890.87	952		22126	952
	6887.27	953		22105.9	953
	6885	954		22097.8	954
	6874.34	955		22081.5	955
	6863.82	956		22074.1	956
	6863.7	957		22066.4	957
	6859.6	958		22061.4	958
	6841.56	959		22060.8	959
	6838.68	960		22056.1	960
	6827.47	961		22021.7	961
	6808.44	962		22020.2	962
	6806.75	963		22008.4	963
	6805.3	964		22003	964
	6804.99	965		21992.7	965
	6803.64	966		21972.6	966
	6798.9	967		21951.6	967
	6795.05	968		21935.1	968
	6788.61	969		21921.5	969
	6776.72	970		21918.9	970
	6776.46	971		21911.7	971
	6749.15	972		21906.3	972
	6744.19	973		21887.8	973
	6710.82	974		21856.8	974
	6700.96	975		21851	975
	6700.9	976		21845.6	976
	6700.21	977		21837.5	977
	6694.08	978		21811.4	978
	6681.44	979		21797.1	979
	6663.05	980		21791.4	980
	6660.23	981		21789.9	981
	6641.62	982		21769	982
	6641.18	983		21756.9	983
	6635.55	984		21741.6	984
	6632.79	985		21735.3	985
	6626.19	986		21721.9	986
	6623.26	987		21721	987
	6607.82	988		21703.9	988
	6604.21	989		21698.7	989
	6602.4	990		21650.3	990
	6598.21	991		21648.1	991
	6570.71	992		21637.1	992
	6566.99	993		21628.4	993
	6564.92	994		21626.1	994
	6562.78	995		21611.5	995
	6559.44	996		21554	996
	6546.03	997		21532.7	997
	6544.02	998		21530.8	998
	6536.78	999		21511.4	999
	6531	1000		21496.3	1000
	6530.8	1001		21494.7	1001
	6529.15	1002		21416.3	1002
	6521.3	1003		21416.1	1003
	6506.51	1004		21403.5	1004
	6503.75	1005		21389.9	1005
	6490.29	1006		21367.7	1006
	6489.14	1007		21354	1007
	6487.08	1008		21353.7	1008
	6485.33	1009		21342.4	1009
	6483.39	1010		21326.7	1010
	6480.64	1011		21311.4	1011
	6474.56	1012		21302.2	1012
	6471.03	1013		21285.6	1013
	6454.07	1014		21279.9	1014
	6440.53	1015		21272.4	1015
	6437.53	1016		21239.6	1016
	6435.42	1017		21206.6	1017
	6430.76	1018		21182.5	1018
	6429.73	1019		21119	1019
	6423.99	1020		21113.7	1020
	6420.31	1021		21109.9	1021
	6418.16	1022		21094.4	1022
	6414.1	1023		21086.3	1023
	6412	1024		21073.8	1024
	6405.52	1025		21061.4	1025
	6398.16	1026		21047.5	1026
	6393.26	1027		21029.9	1027
	6391.71	1028		21029	1028
	6390.87	1029		21022.6	1029
	6383.94	1030		20984.1	1030
	6380.65	1031		20965.2	1031
	6372.48	1032		20941.7	1032
	6368.2	1033		20940.4	1033
	6363.71	1034		20922.4	1034
	6361.43	1035		20890.9	1035
	6343.24	1036		20846.4	1036
	6336.73	1037		20829.8	1037
	6333.74	1038		20819.6	1038
	6328.05	1039		20779	1039
	6319.31	1040		20774.8	1040
	6317.94	1041		20757.3	1041
	6307.07	1042		20754.6	1042
	6302.45	1043		20741.7	1043
	6296.5	1044		20724.4	1044
	6295.89	1045		20723.1	1045
	6272.24	1046		20709.4	1046
	6271.85	1047		20687	1047
	6271.53	1048		20685.9	1048
	6269.4	1049		20656.8	1049
	6263.04	1050		20640.3	1050
	6261.55	1051		20639.8	1051
	6251.39	1052		20628.2	1052
	6248.92	1053		20617.2	1053
	6245.04	1054		20598.9	1054
	6239.36	1055		20597.1	1055
	6239.18	1056		20528.8	1056
	6233.4	1057		20515.8	1057
	6231.67	1058		20498.9	1058
	6230.67	1059		20486.3	1059
	6226.9	1060		20479.1	1060
	6221.62	1061		20463.5	1061
	6211.85	1062		20458.5	1062
	6201.75	1063		20430.2	1063
	6197.74	1064		20396.5	1064
	6191.52	1065		20396.2	1065
	6187.04	1066		20385	1066
	6186.07	1067		20371.7	1067
	6183.03	1068		20352.8	1068
	6181.59	1069		20352.7	1069
	6179.88	1070		20343.7	1070
	6177.6	1071		20340.9	1071
	6170.71	1072		20322.7	1072
	6144.64	1073		20313.8	1073
	6143.68	1074		20267.5	1074
	6134.05	1075		20259.2	1075
	6133.86	1076		20251.1	1076
	6130.6	1077		20198	1077
	6128.73	1078		20195.4	1078
	6124.83	1079		20176.4	1079
	6119.64	1080		20174.4	1080
	6115.58	1081		20160.6	1081
	6108.13	1082		20153.8	1082
	6107.82	1083		20141.9	1083
	6104.49	1084		20135.5	1084
	6101.22	1085		20134.5	1085
	6090.77	1086		20132.8	1086
	6083.57	1087		20125.1	1087
	6083.42	1088		20116.5	1088
	6078.22	1089		20107.6	1089
	6073.01	1090		20105.6	1090
	6071.83	1091		20105.2	1091
	6059.04	1092		20080.5	1092
	6044.07	1093		20060.2	1093
	6042.97	1094		20048.3	1094
	6035.01	1095		20047.4	1095
	6033.06	1096		20041.1	1096
	6031.12	1097		20033.7	1097
	6030.71	1098		20032.7	1098
	6026.76	1099		20021.9	1099
	6017.21	1100		20020.3	1100
	6015.65	1101		19999.4	1101
	6010.19	1102		19997	1102
	6008.04	1103		19995.8	1103
	6005.32	1104		19992.4	1104
	5995.08	1105		19990.3	1105
	5990.58	1106		19980.9	1106
	5986.66	1107		19968.4	1107
	5985.45	1108		19964.4	1108
	5969.94	1109		19942.7	1109
	5965.79	1110		19935	1110
	5963.51	1111		19930.1	1111
	5962.98	1112		19929.3	1112
	5961.94	1113		19925.7	1113
	5960.13	1114		19912.6	1114
	5955.8	1115		19908.2	1115
	5954.6	1116		19881.7	1116
	5953.16	1117		19879	1117
	5951.83	1118		19847.9	1118
	5947.88	1119		19840.2	1119
	5942.58	1120		19829.1	1120
	5936.5	1121		19823.2	1121
	5931.43	1122		19814.9	1122
	5920.86	1123		19808.7	1123
	5920.44	1124		19787.5	1124
	5917.06	1125		19779	1125
	5915.05	1126		19728.9	1126
	5914.02	1127		19725.1	1127
	5910.12	1128		19696.1	1128
	5896.59	1129		19693.9	1129
	5894.32	1130		19686.3	1130
	5892.51	1131		19675.2	1131
	5891.18	1132		19675.1	1132
	5886.57	1133		19670.3	1133
	5882.32	1134		19670.1	1134
	5878.27	1135		19658.1	1135
	5874.73	1136		19656.6	1136
	5870.17	1137		19652.2	1137
	5861.07	1138		19645.5	1138
	5857.28	1139		19610.3	1139
	5857.04	1140		19603.8	1140
	5855.92	1141		19574.3	1141
	5852.3	1142		19566.2	1142
	5839.27	1143		19559.7	1143
	5826.47	1144		19550.2	1144
	5812.54	1145		19529.2	1145
	5806	1146		19517	1146
	5799.78	1147		19495.8	1147
	5791.28	1148		19483.9	1148
	5788.4	1149		19474.2	1149
	5778.07	1150		19450	1150
	5777.56	1151		19433.6	1151
	5776.61	1152		19423.6	1152
	5769.2	1153		19414.8	1153
	5761.35	1154		19411.5	1154
	5757.41	1155		19410.2	1155
	5754.44	1156		19385.5	1156
	5745.36	1157		19376.2	1157
	5739.72	1158		19374.4	1158
	5736.4	1159		19370.4	1159
	5736.22	1160		19370.1	1160
	5734.82	1161		19370	1161
	5734.35	1162		19368.1	1162
	5731.03	1163		19359.5	1163
	5730.41	1164		19336.3	1164
	5727.66	1165		19296.1	1165
	5724.07	1166		19296	1166
	5723.41	1167		19268.8	1167
	5715.47	1168		19267.5	1168
	5711.45	1169		19263.5	1169
	5711.16	1170		19261.5	1170
	5710.81	1171		19239.8	1171
	5706.91	1172		19237.4	1172
	5704.76	1173		19237.3	1173
	5700.88	1174		19212.2	1174
	5692.69	1175		19211.1	1175
	5681.49	1176		19211	1176
	5676.49	1177		19210.9	1177
	5672.9	1178		19202.9	1178
	5667.39	1179		19199.7	1179
	5665.65	1180		19164.4	1180
	5660.59	1181		19148	1181
	5659.93	1182		19134.5	1182
	5659.64	1183		19133.8	1183
	5654.78	1184		19109.1	1184
	5653.96	1185		19082	1185
	5650.53	1186		19079.9	1186
	5645.27	1187		19074.2	1187
	5640.61	1188		19068.2	1188
	5639.8	1189		19041.6	1189
	5636.14	1190		19037.2	1190
	5635.66	1191		19036.7	1191
	5630.94	1192		19025.7	1192
	5623.18	1193		19018.1	1193
	5620.73	1194		19016.4	1194
	5617.24	1195		19014.2	1195
	5608.06	1196		19006.4	1196
	5605.93	1197		19002.5	1197
	5602.86	1198		19001.7	1198
	5599.55	1199		19000.8	1199
	5593.74	1200		19000.2	1200
	5590.93	1201		18990.1	1201
	5585.03	1202		18953.7	1202
	5582.1	1203		18942.7	1203
	5576.73	1204		18937.9	1204
	5573.4	1205		18933.2	1205
	5570.34	1206		18924.8	1206
	5562.38	1207		18898.2	1207
	5558.8	1208		18885.3	1208
	5555.64	1209		18868.9	1209
	5555.06	1210		18849	1210
	5553.19	1211		18835.8	1211
	5553.06	1212		18820.9	1212
	5552.15	1213		18820.4	1213
	5548.66	1214		18819.7	1214
	5547.95	1215		18812.8	1215
	5545.38	1216		18810.7	1216
	5541.71	1217		18808	1217
	5525.04	1218		18801.6	1218
	5521.95	1219		18794.5	1219
	5521.46	1220		18792.9	1220
	5520.8	1221		18786.8	1221
	5520.13	1222		18786.3	1222
	5511.33	1223		18749.7	1223
	5507.86	1224		18749	1224
	5504.86	1225		18748.9	1225
	5499.76	1226		18735.6	1226
	5497.23	1227		18708.5	1227
	5495.96	1228		18688	1228
	5491.91	1229		18683.6	1229
	5490.34	1230		18663.9	1230
	5487.25	1231		18655.7	1231
	5485.18	1232		18654.3	1232
	5480.94	1233		18648.5	1233
	5470.15	1234		18616.1	1234
	5468.93	1235		18596.8	1235
	5461.59	1236		18594.5	1236
	5458.7	1237		18591.3	1237
	5451.2	1238		18580.6	1238
	5433.87	1239		18568.8	1239
	5425.82	1240		18540.3	1240
	5405.11	1241		18540.2	1241
	5403.97	1242		18535	1242
	5402.89	1243		18524.5	1243
	5402.48	1244		18523.8	1244
	5384.61	1245		18513.5	1245
	5380.89	1246		18489	1246
	5370.93	1247		18479.5	1247
	5370.32	1248		18453.7	1248
	5359.7	1249		18443.8	1249
	5355.97	1250		18440	1250
	5355.94	1251		18433	1251
	5354.67	1252		18417.5	1252
	5353.73	1253		18412.3	1253
	5352.11	1254		18410.3	1254
	5347.55	1255		18408.8	1255
	5345.49	1256		18394.2	1256
	5331.67	1257		18394.2	1257
	5331.09	1258		18390.4	1258
	5329.39	1259		18381.3	1259
	5320.95	1260		18376.9	1260
	5319.82	1261		18372.5	1261
	5316.49	1262		18367.9	1262
	5312.38	1263		18360.2	1263
	5311.55	1264		18358.2	1264
	5311.42	1265		18328.9	1265
	5304.8	1266		18327.4	1266
	5300.02	1267		18317.4	1267
	5299.8	1268		18317	1268
	5295.91	1269		18302.7	1269
	5287.14	1270		18297.8	1270
	5285.72	1271		18292.1	1271
	5283.28	1272		18224.5	1272
	5279.81	1273		18221.3	1273
	5276.84	1274		18207.9	1274
	5276.28	1275		18204.9	1275
	5273.63	1276		18199.9	1276
	5272.98	1277		18197.7	1277
	5267.03	1278		18169.3	1278
	5258.78	1279		18164.8	1279
	5258.33	1280		18143.1	1280
	5253.28	1281		18142.8	1281
	5249.71	1282		18141.6	1282
	5247.75	1283		18141.3	1283
	5247	1284		18126.3	1284
	5246.56	1285		18124.4	1285
	5239.63	1286		18124.2	1286
	5232.09	1287		18103.2	1287
	5230.43	1288		18088.2	1288
	5226.94	1289		18084.7	1289
	5225.41	1290		18072.2	1290
	5219.97	1291		18071.9	1291
	5218.85	1292		18069.1	1292
	5217.44	1293		18063.2	1293
	5206.82	1294		18056.3	1294
	5205.49	1295		18046.6	1295
	5198.52	1296		18020.9	1296
	5197.28	1297		18018.5	1297
	5195.84	1298		18006.6	1298
	5188.97	1299		17998.9	1299
	5188.75	1300		17994.1	1300
	5187.42	1301		17983	1301
	5182.59	1302		17975	1302
	5176.33	1303		17971.1	1303
	5175.39	1304		17967.4	1304
	5174.21	1305		17954.5	1305
	5173.96	1306		17943.1	1306
	5170.73	1307		17939.9	1307
	5163.04	1308		17929.1	1308
	5156.31	1309		17928.3	1309
	5151.75	1310		17921.1	1310
	5144.65	1311		17897.9	1311
	5139.01	1312		17862.6	1312
	5138.41	1313		17850.5	1313
	5120.24	1314		17846.2	1314
	5118.82	1315		17842.2	1315
	5114.79	1316		17841.9	1316
	5113.59	1317		17808.2	1317
	5109.56	1318		17798.6	1318
	5105.29	1319		17771.4	1319
	5104.39	1320		17769.4	1320
	5100.58	1321		17755.2	1321
	5097.91	1322		17742.5	1322
	5096.93	1323		17739	1323
	5096.25	1324		17696.3	1324
	5095.07	1325		17684.5	1325
	5088.84	1326		17666.6	1326
	5077.29	1327		17661.2	1327
	5073.92	1328		17640.1	1328
	5070.73	1329		17633.6	1329
	5068.14	1330		17615.9	1330
	5065.2	1331		17598.2	1331
	5064.65	1332		17595.3	1332
	5063.5	1333		17581.3	1333
	5062.55	1334		17569.4	1334
	5055.14	1335		17557.9	1335
	5048.78	1336		17556.4	1336
	5033.56	1337		17546	1337
	5025.27	1338		17543.1	1338
	5024.3	1339		17534	1339
	5017.21	1340		17533.3	1340
	5011.09	1341		17516.3	1341
	5011.02	1342		17505.5	1342
	5009.45	1343		17497.4	1343
	5007.1	1344		17488.6	1344
	5000.98	1345		17472.2	1345
	4992.25	1346		17466.9	1346
	4989.85	1347		17448.5	1347
	4984.94	1348		17442.9	1348
	4980.22	1349		17438.9	1349
	4977.41	1350		17433.8	1350
	4973.85	1351		17419.1	1351
	4971.35	1352		17412.1	1352
	4970.54	1353		17405.8	1353
	4970.28	1354		17385.1	1354
	4964.65	1355		17382.5	1355
	4960.51	1356		17367.3	1356
	4949.84	1357		17362	1357
	4947.02	1358		17357.7	1358
	4944.27	1359		17356.6	1359
	4942.42	1360		17345	1360
	4942.17	1361		17340.2	1361
	4934.97	1362		17331.6	1362
	4919.99	1363		17298.3	1363
	4915.67	1364		17271.9	1364
	4913.11	1365		17270.2	1365
	4912.55	1366		17258.6	1366
	4908.6	1367		17252.6	1367
	4906.76	1368		17251	1368
	4901	1369		17241.1	1369
	4900.9	1370		17233.1	1370
	4897.51	1371		17232.2	1371
	4893.78	1372		17228.6	1372
	4892.75	1373		17222.7	1373
	4888.6	1374		17222.6	1374
	4886.67	1375		17211.9	1375
	4883.5	1376		17205.5	1376
	4873.84	1377		17196	1377
	4868.64	1378		17191.4	1378
	4868.28	1379		17188.5	1379
	4862.81	1380		17188	1380
	4857.58	1381		17187.3	1381
	4853.96	1382		17179	1382
	4852.03	1383		17178	1383
	4848.83	1384		17176.9	1384
	4847.91	1385		17173.6	1385
	4847.83	1386		17159.5	1386
	4847.39	1387		17144.4	1387
	4847.28	1388		17136.6	1388
	4842.12	1389		17108.4	1389
	4840.06	1390		17104.6	1390
	4839.06	1391		17083.2	1391
	4837.19	1392		17079.5	1392
	4832.95	1393		17070.1	1393
	4831.54	1394		17047.3	1394
	4831.22	1395		17039.4	1395
	4827.07	1396		17020.5	1396
	4827.03	1397		17019.8	1397
	4826.42	1398		17003.8	1398
	4825.45	1399		16999.1	1399
	4822.6	1400		16991.8	1400
	4821.91	1401		16986.1	1401
	4821.13	1402		16984.6	1402
	4807.57	1403		16976.9	1403
	4803.33	1404		16970.7	1404
	4796.85	1405		16965.3	1405
	4793.15	1406		16959.7	1406
	4779.84	1407		16954	1407
	4769.83	1408		16932.4	1408
	4768.6	1409		16928.8	1409
	4767.75	1410		16926.5	1410
	4763.69	1411		16918.8	1411
	4749.38	1412		16917.2	1412
	4747.54	1413		16916.8	1413
	4746.43	1414		16916.4	1414
	4743.87	1415		16907.8	1415
	4739.16	1416		16894.4	1416
	4735.79	1417		16886.5	1417
	4734.04	1418		16885.9	1418
	4732.79	1419		16885.1	1419
	4716.65	1420		16873.2	1420
	4701.44	1421		16871.5	1421
	4699.78	1422		16870.9	1422
	4696	1423		16847.5	1423
	4689.95	1424		16831.6	1424
	4688.45	1425		16829.3	1425
	4688.28	1426		16817.2	1426
	4682.13	1427		16815	1427
	4675.3	1428		16813.6	1428
	4673.54	1429		16811.6	1429
	4671.36	1430		16798.3	1430
	4666.49	1431		16794.4	1431
	4664.5	1432		16792.2	1432
	4661.26	1433		16750.6	1433
	4655.56	1434		16741	1434
	4653.39	1435		16729	1435
	4653.08	1436		16674	1436
	4646.43	1437		16673.9	1437
	4638.5	1438		16672.5	1438
	4636.72	1439		16658.8	1439
	4636.17	1440		16646.7	1440
	4635.59	1441		16646.3	1441
	4631.91	1442		16633.2	1442
	4630.08	1443		16623.3	1443
	4626.59	1444		16618.5	1444
	4625.03	1445		16587.7	1445
	4622.5	1446		16586.1	1446
	4619	1447		16583.3	1447
	4618.51	1448		16578.9	1448
	4617.75	1449		16567.4	1449
	4602.74	1450		16561.1	1450
	4602.39	1451		16545.6	1451
	4587.79	1452		16541.5	1452
	4586.09	1453		16540.4	1453
	4582.98	1454		16534.8	1454
	4574.94	1455		16522.4	1455
	4574.18	1456		16515.7	1456
	4572.88	1457		16513.3	1457
	4563.37	1458		16509.1	1458
	4562.27	1459		16497.5	1459
	4561.44	1460		16475.4	1460
	4559.1	1461		16472.6	1461
	4550.68	1462		16449.4	1462
	4545.85	1463		16413.7	1463
	4545.78	1464		16410.3	1464
	4543.8	1465		16409.7	1465
	4535.59	1466		16403.8	1466
	4530.84	1467		16385.6	1467
	4529.2	1468		16381.4	1468
	4528.22	1469		16374	1469
	4522.94	1470		16372.3	1470
	4521.5	1471		16361	1471
	4519.59	1472		16354.8	1472
	4511.94	1473		16353.2	1473
	4509.38	1474		16349	1474
	4507.71	1475		16340.9	1475
	4503.57	1476		16337.8	1476
	4499.52	1477		16308.8	1477
	4497.84	1478		16293.7	1478
	4497.42	1479		16289.6	1479
	4497.21	1480		16285.7	1480
	4493.04	1481		16280.2	1481
	4491.96	1482		16264.6	1482
	4491.92	1483		16263.4	1483
	4491.1	1484		16261.3	1484
	4490.81	1485		16256	1485
	4490.42	1486		16238.2	1486
	4490.26	1487		16226.1	1487
	4487.63	1488		16206.6	1488
	4482.55	1489		16203.7	1489
	4477.24	1490		16198.4	1490
	4475.82	1491		16190.6	1491
	4470.41	1492		16173.4	1492
	4468.98	1493		16158.1	1493
	4468.51	1494		16149.9	1494
	4468.48	1495		16129.1	1495
	4467.52	1496		16126.2	1496
	4465.48	1497		16124.7	1497
	4449.99	1498		16104.5	1498
	4446.96	1499		16098.1	1499
	4440.61	1500		16096.2	1500
	4440.16	1501		16084.1	1501
	4438.09	1502		16077.6	1502
	4437.02	1503		16076	1503
	4433.43	1504		16073.3	1504
	4431.87	1505		16072.4	1505
	4431.13	1506		16052	1506
	4430.77	1507		16046.2	1507
	4429.59	1508		16031.9	1508
	4427.87	1509		16024	1509
	4425.46	1510		16019.6	1510
	4419.39	1511		16018.6	1511
	4417.92	1512		16010.4	1512
	4410.89	1513		16005.6	1513
	4410.14	1514		15982.2	1514
	4407.44	1515		15981.2	1515
	4401.8	1516		15971.4	1516
	4390.17	1517		15968.2	1517
	4388.65	1518		15952.2	1518
	4387.62	1519		15926	1519
	4365.91	1520		15922.9	1520
	4362.34	1521		15908.9	1521
	4359.98	1522		15891.5	1522
	4359.09	1523		15889.2	1523
	4358.2	1524		15861	1524
	4350.55	1525		15858.7	1525
	4346.85	1526		15853.9	1526
	4344.75	1527		15844	1527
	4342.49	1528		15843.7	1528
	4342.05	1529		15835.3	1529
	4341.96	1530		15827.2	1530
	4341.56	1531		15825.7	1531
	4338.61	1532		15823.3	1532
	4333.83	1533		15809.2	1533
	4324.96	1534		15809.1	1534
	4323.84	1535		15802.8	1535
	4322.5	1536		15789.8	1536
	4319.59	1537		15783.7	1537
	4317.81	1538		15757.8	1538
	4317.08	1539		15751.9	1539
	4309.47	1540		15747.5	1540
	4307.57	1541		15725.7	1541
	4304.89	1542		15723.7	1542
	4303.01	1543		15723.1	1543
	4302.7	1544		15721.2	1544
	4300.92	1545		15706.2	1545
	4298.56	1546		15697.7	1546
	4293.97	1547		15691.5	1547
	4291.15	1548		15688.5	1548
	4288.2	1549		15683.3	1549
	4287.43	1550		15650.4	1550
	4286.04	1551		15647.8	1551
	4277.22	1552		15636.4	1552
	4273.44	1553		15631.6	1553
	4268.77	1554		15613.6	1554
	4268.67	1555		15613.2	1555
	4265.94	1556		15612.3	1556
	4262.57	1557		15610.2	1557
	4259.98	1558		15607.5	1558
	4259.11	1559		15607.1	1559
	4258.08	1560		15603.6	1560
	4250.55	1561		15593.1	1561
	4247.04	1562		15592	1562
	4244.71	1563		15584.6	1563
	4241	1564		15568.4	1564
	4238.54	1565		15553.2	1565
	4237.79	1566		15527.7	1566
	4233.15	1567		15520.4	1567
	4232.44	1568		15516.5	1568
	4224.93	1569		15511.7	1569
	4224.51	1570		15496.6	1570
	4221.08	1571		15496.5	1571
	4213.13	1572		15495.4	1572
	4208.64	1573		15490	1573
	4202.3	1574		15485	1574
	4198.88	1575		15477.6	1575
	4192	1576		15472.2	1576
	4191.17	1577		15463.3	1577
	4187.12	1578		15448.8	1578
	4184.6	1579		15440.6	1579
	4183.15	1580		15440.3	1580
	4182.75	1581		15431.1	1581
	4175.62	1582		15426.6	1582
	4174.04	1583		15423.4	1583
	4173.04	1584		15415.5	1584
	4164.97	1585		15405.1	1585
	4159.33	1586		15395.8	1586
	4156.09	1587		15395.4	1587
	4155.82	1588		15385.4	1588
	4153.85	1589		15376.8	1589
	4151.22	1590		15374.8	1590
	4146.26	1591		15364.2	1591
	4145.75	1592		15364.2	1592
	4142.17	1593		15362.2	1593
	4141.38	1594		15336.3	1594
	4138.08	1595		15332.3	1595
	4134.85	1596		15323.9	1596
	4134.03	1597		15321.6	1597
	4133.35	1598		15321.3	1598
	4119.12	1599		15311.1	1599
	4118.45	1600		15302.1	1600
	4118.05	1601		15295.8	1601
	4117.78	1602		15289.5	1602
	4116.63	1603		15285.3	1603
	4116.58	1604		15260.6	1604
	4110.36	1605		15256.4	1605
	4105.96	1606		15253.3	1606
	4103.09	1607		15249	1607
	4099.96	1608		15246.6	1608
	4095.5	1609		15243.1	1609
	4095.13	1610		15237.2	1610
	4092.78	1611		15236.1	1611
	4091.72	1612		15231.7	1612
	4087.77	1613		15226.5	1613
	4085.98	1614		15186.3	1614
	4080.4	1615		15180.6	1615
	4080.3	1616		15178.2	1616
	4076.24	1617		15172.1	1617
	4075.92	1618		15170.8	1618
	4072.85	1619		15168.3	1619
	4070.65	1620		15139.5	1620
	4070.17	1621		15131.2	1621
	4064.82	1622		15129.6	1622
	4060.14	1623		15129.3	1623
	4059.67	1624		15128.7	1624
	4058.19	1625		15123.5	1625
	4052.05	1626		15122.3	1626
	4049.37	1627		15120.4	1627
	4048.04	1628		15119.3	1628
	4047.96	1629		15111.1	1629
	4047.75	1630		15109.9	1630
	4045.95	1631		15099.8	1631
	4044	1632		15081.6	1632
	4042.76	1633		15072.3	1633
	4042.66	1634		15070.4	1634
	4038.22	1635		15063	1635
	4034.86	1636		15059.5	1636
	4030.72	1637		15013.6	1637
	4029.15	1638		15011.4	1638
	4027.42	1639		15009.5	1639
	4025.54	1640		15007.3	1640
	4025.27	1641		15002.3	1641
	4025.25	1642		14998.3	1642
	4020	1643		14996.9	1643
	4019.95	1644		14993	1644
	4015.28	1645		14974.1	1645
	4010.93	1646		14964.3	1646
	4010.07	1647		14963.7	1647
	4009.29	1648		14949.7	1648
	4007.81	1649		14932.1	1649
	4006.99	1650		14926.9	1650
	4005.85	1651		14921.5	1651
	4002.09	1652		14897.6	1652
	3994.57	1653		14890.8	1653
	3989.92	1654		14889.8	1654
	3989.46	1655		14889.1	1655
	3988.99	1656		14882.5	1656
	3984.08	1657		14881.8	1657
	3980.5	1658		14870.5	1658
	3979.02	1659		14857.3	1659
	3977.82	1660		14855.2	1660
	3975.47	1661		14848.3	1661
	3972.27	1662		14846.2	1662
	3966.14	1663		14845.2	1663
	3963.32	1664		14844.6	1664
	3959.57	1665		14831.3	1665
	3954.36	1666		14817.6	1666
	3953.46	1667		14810.1	1667
	3951.97	1668		14808.7	1668
	3950.1	1669		14794.1	1669
	3947.47	1670		14791	1670
	3944.3	1671		14765.7	1671
	3943.51	1672		14763.1	1672
	3942.26	1673		14762.3	1673
	3941.34	1674		14752.3	1674
	3941.19	1675		14740.4	1675
	3939.28	1676		14726.4	1676
	3932.12	1677		14722.1	1677
	3931.49	1678		14715	1678
	3929.49	1679		14706.5	1679
	3927.48	1680		14697	1680
	3926.95	1681		14696	1681
	3925.6	1682		14691.1	1682
	3925.46	1683		14690.2	1683
	3923.88	1684		14670.9	1684
	3922.16	1685		14665.9	1685
	3922.07	1686		14646.1	1686
	3919.09	1687		14645.1	1687
	3918.3	1688		14645	1688
	3915.62	1689		14644.9	1689
	3912.2	1690		14643.5	1690
	3911.49	1691		14641.8	1691
	3911.28	1692		14632.4	1692
	3904.36	1693		14631.6	1693
	3904.29	1694		14625.9	1694
	3901.8	1695		14612.7	1695
	3898.85	1696		14610.2	1696
	3895.18	1697		14590.6	1697
	3893	1698		14582	1698
	3887.01	1699		14579.1	1699
	3885.06	1700		14565.5	1700
	3884.37	1701		14553.7	1701
	3882.45	1702		14552.8	1702
	3879.49	1703		14544.5	1703
	3878.91	1704		14540.2	1704
	3877.07	1705		14540	1705
	3874.39	1706		14531.1	1706
	3874.36	1707		14521.3	1707
	3873.91	1708		14513.8	1708
	3873.44	1709		14509.1	1709
	3871.71	1710		14508.6	1710
	3869.77	1711		14504.4	1711
	3864.87	1712		14498.8	1712
	3863	1713		14495.3	1713
	3858.88	1714		14490.4	1714
	3858.82	1715		14472.2	1715
	3848.99	1716		14464.4	1716
	3847.46	1717		14453.9	1717
	3846.99	1718		14443.7	1718
	3844.01	1719		14435.1	1719
	3843.39	1720		14434.1	1720
	3841.32	1721		14432	1721
	3838.3	1722		14429	1722
	3836.23	1723		14428.7	1723
	3836.02	1724		14421.2	1724
	3834.44	1725		14408.3	1725
	3832.76	1726		14405.4	1726
	3831.94	1727		14404.5	1727
	3831.73	1728		14403.9	1728
	3830.63	1729		14390.8	1729
	3830.23	1730		14386.9	1730
	3829.12	1731		14384.7	1731
	3829.03	1732		14383.7	1732
	3828.12	1733		14382.3	1733
	3826.43	1734		14377	1734
	3826.4	1735		14376.2	1735
	3824.91	1736		14369.7	1736
	3824.45	1737		14369.2	1737
	3820.77	1738		14368.6	1738
	3820.6	1739		14364.5	1739
	3819.02	1740		14363.7	1740
	3816.1	1741		14362.1	1741
	3808.33	1742		14345.2	1742
	3805.43	1743		14335.4	1743
	3804.46	1744		14332.3	1744
	3802.47	1745		14327.8	1745
	3801.31	1746		14302.2	1746
	3800.25	1747		14296.9	1747
	3794.91	1748		14294.1	1748
	3793.54	1749		14291.3	1749
	3793.29	1750		14290.1	1750
	3791.38	1751		14289.6	1751
	3790.49	1752		14273.1	1752
	3783.58	1753		14268.2	1753
	3782.12	1754		14258.1	1754
	3778.94	1755		14255.8	1755
	3773.59	1756		14253.6	1756
	3773.44	1757		14248.6	1757
	3770.7	1758		14243.7	1758
	3769.89	1759		14243.2	1759
	3769.22	1760		14240.4	1760
	3767.84	1761		14228.8	1761
	3757.42	1762		14216.5	1762
	3755.44	1763		14207.5	1763
	3753.93	1764		14206.8	1764
	3750.66	1765		14203.6	1765
	3749.13	1766		14202.2	1766
	3744.65	1767		14192.5	1767
	3737.18	1768		14179.4	1768
	3731.43	1769		14169.2	1769
	3728.54	1770		14159.7	1770
	3727.73	1771		14154.6	1771
	3727.14	1772		14152.7	1772
	3723.51	1773		14144.7	1773
	3723.01	1774		14141.8	1774
	3722.88	1775		14137.8	1775
	3721.69	1776		14129.8	1776
	3721.56	1777		14122.8	1777
	3719.17	1778		14120.4	1778
	3714.67	1779		14118.7	1779
	3713.05	1780		14118.5	1780
	3708.96	1781		14117.9	1781
	3708.05	1782		14116.4	1782
	3707.62	1783		14112.4	1783
	3696.48	1784		14095.6	1784
	3693.12	1785		14084.1	1785
	3692.92	1786		14083.3	1786
	3689.59	1787		14077.3	1787
	3686.91	1788		14068.1	1788
	3686.86	1789		14063.2	1789
	3683.16	1790		14059.6	1790
	3673.43	1791		14055.4	1791
	3671.16	1792		14054.6	1792
	3667.37	1793		14049.7	1793
	3660.98	1794		14047	1794
	3654.17	1795		14046.3	1795
	3654.01	1796		14043.1	1796
	3640.85	1797		14038.5	1797
	3639.39	1798		14027.7	1798
	3638.44	1799		14027.2	1799
	3636.34	1800		14022.9	1800
	3635.95	1801		14019.3	1801
	3627.58	1802		14012	1802
	3626.42	1803		14010.3	1803
	3625.06	1804		14005.6	1804
	3623.19	1805		14005.1	1805
	3623.15	1806		14005	1806
	3620.5	1807		13999.4	1807
	3618.36	1808		13995	1808
	3616.08	1809		13990.5	1809
	3613.2	1810		13984.9	1810
	3608.32	1811		13978.2	1811
	3607.67	1812		13975.7	1812
	3607.27	1813		13975.7	1813
	3607.13	1814		13973.2	1814
	3604.41	1815		13972.3	1815
	3599.37	1816		13966.5	1816
	3598.42	1817		13965	1817
	3595.41	1818		13952.4	1818
	3593.14	1819		13936.6	1819
	3589.78	1820		13932.8	1820
	3588.58	1821		13930.7	1821
	3584.66	1822		13917.3	1822
	3584.54	1823		13905.1	1823
	3584.15	1824		13894.1	1824
	3582.24	1825		13892	1825
	3579.76	1826		13888.5	1826
	3579.18	1827		13885.9	1827
	3578.31	1828		13884	1828
	3577.82	1829		13876	1829
	3573.36	1830		13869.4	1830
	3572.35	1831		13866.4	1831
	3572.23	1832		13865.2	1832
	3572.13	1833		13864.6	1833
	3569.56	1834		13861	1834
	3568.09	1835		13859.2	1835
	3567.52	1836		13857.5	1836
	3556.21	1837		13845.6	1837
	3555.67	1838		13844.7	1838
	3543.22	1839		13842.3	1839
	3542.92	1840		13833.6	1840
	3539.75	1841		13831.9	1841
	3537.8	1842		13825.2	1842
	3535.74	1843		13825.1	1843
	3532.37	1844		13820.5	1844
	3532.29	1845		13819.5	1845
	3531.55	1846		13818	1846
	3529.4	1847		13816.1	1847
	3528.7	1848		13815.5	1848
	3524.46	1849		13812.3	1849
	3519.89	1850		13808.4	1850
	3515.93	1851		13796.3	1851
	3512.15	1852		13793.5	1852
	3507.7	1853		13792.2	1853
	3505.23	1854		13789.4	1854
	3503.02	1855		13786.7	1855
	3498.09	1856		13778.6	1856
	3496.7	1857		13775.6	1857
	3490.43	1858		13771.7	1858
	3484.1	1859		13769.8	1859
	3479.01	1860		13763.1	1860
	3475.95	1861		13762.8	1861
	3463.98	1862		13748.5	1862
	3461.61	1863		13745.1	1863
	3460.08	1864		13743.3	1864
	3459.99	1865		13737.9	1865
	3459.86	1866		13729.2	1866
	3458.31	1867		13722.3	1867
	3458.26	1868		13719.2	1868
	3453.21	1869		13718.2	1869
	3452.45	1870		13713.3	1870
	3444.88	1871		13695.8	1871
	3442.47	1872		13694.7	1872
	3442.41	1873		13691.9	1873
	3440.21	1874		13688.6	1874
	3440.04	1875		13685.3	1875
	3432.78	1876		13675	1876
	3430.35	1877		13673.4	1877
	3426.52	1878		13660.7	1878
	3423.9	1879		13660	1879
	3421.6	1880		13651.6	1880
	3420.87	1881		13649.8	1881
	3415.78	1882		13648.8	1882
	3414.14	1883		13643.1	1883
	3412.53	1884		13636.8	1884
	3409.75	1885		13635.7	1885
	3406.65	1886		13634.7	1886
	3406.42	1887		13632.6	1887
	3405.35	1888		13612.3	1888
	3403.77	1889		13611.3	1889
	3403.51	1890		13610.9	1890
	3403.45	1891		13610.6	1891
	3401.71	1892		13610.1	1892
	3395.03	1893		13593.2	1893
	3394.72	1894		13582	1894
	3394.16	1895		13575.9	1895
	3392.63	1896		13574.1	1896
	3392.24	1897		13573.9	1897
	3389.02	1898		13562.6	1898
	3388.44	1899		13548.2	1899
	3384.68	1900		13545.7	1900
	3383.42	1901		13545.1	1901
	3378.56	1902		13539.8	1902
	3376.4	1903		13531.8	1903
	3375.4	1904		13523.7	1904
	3374.37	1905		13517.3	1905
	3372.04	1906		13512.3	1906
	3370.16	1907		13485.9	1907
	3362.89	1908		13479.6	1908
	3356.23	1909		13477.3	1909
	3354.9	1910		13475.1	1910
	3352.88	1911		13465.5	1911
	3351.86	1912		13464.5	1912
	3349.85	1913		13462	1913
	3349.01	1914		13461.7	1914
	3348.03	1915		13459.7	1915
	3347.3	1916		13458.9	1916
	3346.9	1917		13457.2	1917
	3346.81	1918		13449.4	1918
	3343.16	1919		13441.3	1919
	3341.37	1920		13436.8	1920
	3341.25	1921		13435.9	1921
	3340.52	1922		13431.3	1922
	3335.31	1923		13429.2	1923
	3334.23	1924		13420.4	1924
	3327.88	1925		13420.3	1925
	3327	1926		13415.8	1926
	3326.34	1927		13414.5	1927
	3325.78	1928		13408.8	1928
	3325.67	1929		13397.3	1929
	3323.58	1930		13395.6	1930
	3322.09	1931		13395	1931
	3321.23	1932		13392.8	1932
	3317.75	1933		13392.5	1933
	3317.74	1934		13382.8	1934
	3315.91	1935		13372.9	1935
	3314.77	1936		13365.2	1936
	3309.43	1937		13352.1	1937
	3308.47	1938		13345.2	1938
	3306.64	1939		13331.3	1939
	3306.17	1940		13325.5	1940
	3303.6	1941		13325.2	1941
	3301.46	1942		13316	1942
	3300.73	1943		13303.2	1943
	3300.35	1944		13302.6	1944
	3297.91	1945		13295.4	1945
	3297.66	1946		13275.8	1946
	3297.6	1947		13275.7	1947
	3295.79	1948		13273.6	1948
	3295.78	1949		13270.6	1949
	3295.21	1950		13268.8	1950
	3293.98	1951		13254	1951
	3292.93	1952		13246	1952
	3292.35	1953		13241.2	1953
	3292.29	1954		13224.8	1954
	3289.5	1955		13222.7	1955
	3285.99	1956		13221.2	1956
	3285.73	1957		13215.1	1957
	3285.03	1958		13212.2	1958
	3284.54	1959		13207.8	1959
	3281.76	1960		13201.4	1960
	3281.09	1961		13200.7	1961
	3278.85	1962		13182.8	1962
	3277.56	1963		13174.9	1963
	3277.3	1964		13172	1964
	3276.86	1965		13160	1965
	3276.56	1966		13157.8	1966
	3274.49	1967		13153.9	1967
	3268.94	1968		13153.3	1968
	3266.88	1969		13153.2	1969
	3266.51	1970		13152	1970
	3264.55	1971		13144.3	1971
	3263.55	1972		13128.3	1972
	3262.84	1973		13122.7	1973
	3261.88	1974		13111.9	1974
	3260.54	1975		13100.3	1975
	3259.18	1976		13099.2	1976
	3258.58	1977		13098	1977
	3256.71	1978		13088.2	1978
	3255.67	1979		13066.9	1979
	3249.92	1980		13057.5	1980
	3249.66	1981		13054	1981
	3249.66	1982		13052.1	1982
	3248.36	1983		13045.9	1983
	3246.98	1984		13045.6	1984
	3244.37	1985		13041.6	1985
	3243.23	1986		13039.9	1986
	3241.86	1987		13038.6	1987
	3240.42	1988		13038	1988
	3237.2	1989		13035.8	1989
	3234.24	1990		13026.6	1990
	3232.3	1991		13026.3	1991
	3229.24	1992		13010.6	1992
	3227.54	1993		13010.5	1993
	3227.07	1994		13004	1994
	3223.07	1995		12975	1995
	3221.45	1996		12974.2	1996
	3221.01	1997		12973.8	1997
	3220.41	1998		12965.9	1998
[truncated: 19,538 more rows]

## Sheet: Supplementary Figure 3
	Fig. S3a
			MET Expression Level
		EV	0.907478	1.12752	0.965007
		MET	3.1614	4.57918	4.62008
	Fig. S3b
			EV				EV/JQ1				MET				MET/JQ1
		Sphere number	3	5	4		0	1	1		11	10	12		4	5	5
	Fig. S3c
			EV				EV/JQ1				MET				MET/JQ1
	Relative Distance	0h	1.01307	0.96732	1.01961		0.978261	1.04348	0.978261		0.980769	0.987179	1.03205		0.972632	0.997895	1.02947
	Relative Distance	24h	0.457516	0.588235	0.522876		0.717391	0.736957	0.684783		0.121795	0.083333	0.076923		0.442105	0.505263	0.473684

## Sheet: Supplementary Figure 4
	Fig. S4a and S4b
	Fig. S4c
			CXCL1 promoter				CXCL1 NEG
	ChIP BRD4	control-si	0.035214	0.032477	0.031317		0.008102	0.00937	0.005672
		p65-si	0.02506	0.025076	0.029925		0.007891	0.009987	0.012702
		BRD4-si	0.0126757	0.0134192	0.014576		0.010203	0.009962	0.005641
			CXCL1 promoter				CXCL1 NEG
	ChIP p65	control-si	0.083192	0.085267	0.083227		0.013963	0.028898	0.01292
		p65-si	0.038827	0.046674	0.036828		0.023306	0.020576	0.014467
		BRD4-si	0.032664	0.030281	0.031564		0.015261	0.007937	0.01461
			ICAM1 promoter				ICAM1 NEG
	ChIP BRD4	control-si	0.014174	0.011645	0.011314		0.004377	0.004726	0.004612
		p65-si	0.006991	0.008572	0.011233		0.003113	0.002157	0.003141
		BRD4-si	0.005913	0.003338	0.006003		0.00273	0.002574	0.00602
			ICAM1 promoter				ICAM1 NEG
	ChIP p65	control-si	0.043408	0.035526	0.029647		0.004597	0.005704	0.004369
		p65-si	0.014454	0.012682	0.010361		0.006686	0.00557	0.004163
		BRD4-si	0.014052	0.012812	0.012863		0.00478	0.00473	0.00471
			LBT enhancer				LBT NEG
	ChIP BRD4	control-si	0.013207	0.012774	0.017979		0.00598	0.004216	0.0056
		p65-si	0.011984	0.010623	0.010502		0.007992	0.005389	0.004918
		BRD4-si	0.008514	0.008654	0.004108		0.005025	0.003337	0.006016
			LBT enhancer				LBT NEG
	ChIP p65	control-si	0.052902	0.056241	0.079946		0.013207	0.012774	0.017979
		p65-si	0.020145	0.022945	0.011232		0.011984	0.010623	0.010502
		BRD4-si	0.00692	0.006273	0.008002		0.008514	0.008654	0.004108
	Fig. S4d
			CXCL1				ICAM1				LTB
		control-si	1.00879	1.04043	0.950778		0.994716	0.895101	1.11018		0.994476	0.859786	1.14574
		p65-si	0.671439	0.568734	0.673722		0.297592	0.351039	0.294528		0.2436	0.246321	0.278332
		BRD4-si	0.392005	0.396744	0.395336		0.558279	0.572448	0.665148		0.451537	0.429202	0.452491
	Fig. S4e
			Control				JQ1				P-value
	ALDHlow/CD44high SCC1	IL6	0.819434	1.18782	0.992721		0.244818	0.347357	0.224585		0.00299
		IL8	0.882986	1.09446	1.02256		0.20127	0.254778	0.224585		0.000516
		MET	1.1923	0.952107	0.855589		0.854922	0.522265	0.761231		0.111009
		TP63	0.960529	1.12005	0.919481		0.677868	1.20875	0.889295		0.675947
		FOSL1	0.780217	0.971892	1.24789		0.564442	0.703215	0.872626		0.152343
		CD44	0.922437	1.11831	0.959257		0.317592	0.349631	0.344305		0.000405
		BMI1	0.872282	1.20914	0.918585		0.536171	0.634248	0.455628		0.01752

[truncated: 1 more sheets: Supplementary Fig. 5]
